# Supplementary material for: vmTracking enables highly accurate multi-animal pose tracking in crowded environments
Source: PLoS Biol. 2025 Feb 10;23(2):e3003002. doi: 10.1371/journal.pbio.3003002 (PMC11845028; doi:10.1371/journal.pbio.3003002)
Supplement: S1 Table — The lower-left values of the matrix represent the results of the Kruskal–Wallis test with Bonferroni correction, while the upper-right values represent Cliff’s effect size. (XLSX) [file pbio.3003002.s013.xlsx]

## Sheet: CliffsDelta_A
Comparison of overlapping frame rates across different mouse count conditions for each mouse pair
	d1 (between ID1－ID2)					d2 (between ID1－ID3)					d3 (between ID2－ID3)
	3 mice	2 mice	1 mouse	2 mice	3 mice	3 mice	2 mice	1 mouse	2 mice	3 mice	3 mice	2 mice	1 mouse	2 mice	3 mice
3 mice		-0.88889	-1	-0.66667	-0.55556		-0.77778	-1	-0.61111	-0.27778		-1	-1	-1	-0.88889
2 mice	n.s.		-1	0.33333	0.27778	n.s.		-1	0.38889	0.77778	n.s.		-0.66667	0.22222	1
1 mouse	< 0.05	n.s.		1	1	< 0.05	n.s.		1	1	< 0.01	n.s.		0.66667	1
2 mice	n.s.	n.s.	n.s.		0.27778	n.s.	n.s.	n.s.		0.5	n.s.	n.s.	n.s.		1
3 mice	n.s.	n.s.	n.s.	n.s.		n.s.	n.s.	n.s.	n.s.		n.s.	n.s.	n.s.	n.s.
