# Supplementary material for: vmTracking enables highly accurate multi-animal pose tracking in crowded environments
Source: PLoS Biol. 2025 Feb 10;23(2):e3003002. doi: 10.1371/journal.pbio.3003002 (PMC11845028; doi:10.1371/journal.pbio.3003002)
Supplement: S2 Table — The lower-left values of the matrix represent the results of the Friedman test with Bonferroni correction, while the upper-right values represent Cliff’s effect size. (XLSX) [file pbio.3003002.s014.xlsx]

## Sheet: CliffsDelta_A
Comparison of overlapping frame rates across different mouse pairs under various mouse count conditions
	3 mice			2 mice (Mice 1 and 2)			1 mouse (Mouse 1)			2 mice (Mice 1 and 3)			3 mice
	d1	d2	d3	d1	d2	d3	d1	d2	d3	d1	d2	d3	d1	d2	d3
d1		0.11111	-0.55556		-0.11111	-1		0.055556	-0.72222		0.11111	-1		0.36111	-0.5
d2	n.s.		-0.5	n.s.		-1	n.s.		-0.66667	n.s.		-1	n.s.		-0.94444
d3	n.s.	n.s.		n.s.	n.s.		n.s.	n.s.		n.s.	n.s.		n.s.	n.s.
