# Supplementary material for: vmTracking enables highly accurate multi-animal pose tracking in crowded environments
Source: PLoS Biol. 2025 Feb 10;23(2):e3003002. doi: 10.1371/journal.pbio.3003002 (PMC11845028; doi:10.1371/journal.pbio.3003002)
Supplement: S1 Appendix — (YAML) [file pbio.3003002.s015.yaml]

    # Project definitions (do not edit)
Task: 3animals_maDLC
scorer: azechi
date: 
multianimalproject: true
identity: false

    # Project path (change when moving around)
project_path: 

    # Annotation data set configuration (and individual video cropping parameters)
video_sets:

individuals:
- individual1
- individual2
- individual3
uniquebodyparts: []
multianimalbodyparts:
- bodypart1
- bodypart2
- bodypart3
- bodypart4
- bodypart5
- bodypart6
bodyparts: MULTI!

start: 0
stop: 1
numframes2pick: 50

    # Plotting configuration
skeleton:
- - bodypart1
  - bodypart2
- - bodypart1
  - bodypart3
- - bodypart1
  - bodypart4
- - bodypart1
  - bodypart5
- - bodypart1
  - bodypart6
- - bodypart2
  - bodypart3
- - bodypart2
  - bodypart4
- - bodypart2
  - bodypart5
- - bodypart2
  - bodypart6
- - bodypart3
  - bodypart4
- - bodypart3
  - bodypart5
- - bodypart3
  - bodypart6
- - bodypart4
  - bodypart5
- - bodypart4
  - bodypart6
- - bodypart5
  - bodypart6
skeleton_color: black
pcutoff: 0.6
dotsize: 4
alphavalue: 0.7
colormap: rainbow

    # Training,Evaluation and Analysis configuration
TrainingFraction:
- 0.95
iteration: 0
default_net_type: dlcrnet_ms5
default_augmenter: multi-animal-imgaug
default_track_method: ellipse
snapshotindex: -1
batch_size: 8

    # Cropping Parameters (for analysis and outlier frame detection)
cropping: false
    #if cropping is true for analysis, then set the values here:
x1: 0
x2: 640
y1: 277
y2: 624

    # Refinement configuration (parameters from annotation dataset configuration also relevant in this stage)
corner2move2:
- 50
- 50
move2corner: true
