# Supplementary material for: vmTracking enables highly accurate multi-animal pose tracking in crowded environments
Source: PLoS Biol. 2025 Feb 10;23(2):e3003002. doi: 10.1371/journal.pbio.3003002 (PMC11845028; doi:10.1371/journal.pbio.3003002)
Supplement: S1 Data — The foundational data for the results shown in Figs 2F–2J, 3D–3G, 4E–4G, 5D–5F, 6B–6D, 7G–7J, 8F–8G, S3D–S3H, S5D, S6A–S6C, and S7B–S7E are included in separate sheets of the spreadsheet file. (XLSX) [file pbio.3003002.s020.xlsx]

## Sheet: Fig2_Data
The mean value is calculated as the arithmetic mean.
The 95% confidence interval (95%CI) is determined by multiplying the standard error (SE = standard deviation / √12) by 1.96.
The median is determined as the middle value when the data points are arranged in ascending order.
In this study, all calculations were performed using MATLAB, and the results are presented accordingly.
Please note that some discrepancies may exist between these results and the values in this supplemental data.
Fig 2F: Tgt match
	maDLC	vmT-DLC	SLEAP	vmT-LEAP
#1	60.8889	95.8222	88.2889	82.8889
#2	42.4222	91.3111	84.8889	73.7778
#3	78.6222	94.0667	84.6667	80.0222
#4	72.1556	95.4889	92.9556	88.8889
#5	68.1556	90.5778	80.6	76.7556
#6	72.9111	89.5111	79.3556	76.9778
#7	59.8444	90.6889	86.8889	79.5333
#8	47.3556	84.3778	75.9556	66.6667
#9	50.4667	88.5111	80.0889	74.0444
#10	46.8444	89.8444	70.5778	77.4222
#11	68.2	95.7556	84.6667	80.4444
#12	33.9111	90.8667	63.9778	71
Mean	58.4815	91.4019	81.0759	77.3685
95%CI	7.9681	1.92612	4.51421	3.25452
Fig 2F: False negative
	maDLC	vmT-DLC	SLEAP	vmT-LEAP
#1	16.4222	0	5.57778	6.8
#2	23.5556	0	10.8889	17
#3	13.9111	0	10	9.13333
#4	16.1333	0	4.11111	6.82222
#5	20.8444	0	15.1111	12.2
#6	19.2667	0	14.4889	11.5556
#7	29.5333	0	7.55556	10.1778
#8	24.3111	0	14.6667	17.0667
#9	32.8222	0	12.8667	16.8444
#10	34.7778	0	23.4444	11.4
#11	20	0	5.86667	8.95556
#12	48.9778	0	24.5778	19.0889
Mean	25.0463	0	12.4296	12.2537
95%CI	5.67116	0	3.72502	2.40579
Fig 2F: False positive
	maDLC	vmT-DLC	SLEAP	vmT-LEAP
#1	22.6889	4.17778	6.13333	10.3111
#2	34.0222	8.68889	4.22222	9.22222
#3	7.46667	5.93333	5.33333	10.8444
#4	11.7111	4.51111	2.93333	4.28889
#5	11	9.42222	4.28889	11.0444
#6	7.82222	10.4889	6.15556	11.4667
#7	10.6222	9.31111	5.55556	10.2889
#8	28.3333	15.6222	9.37778	16.2667
#9	16.7111	11.4889	7.04444	9.11111
#10	18.3778	10.1556	5.97778	11.1778
#11	11.8	4.24444	9.46667	10.6
#12	17.1111	9.13333	11.4444	9.91111
Mean	16.4722	8.59815	6.49444	10.3778
95%CI	4.69068	1.92612	1.40059	1.50145
Fig 2F: ID switch
	maDLC	vmT-DLC	SLEAP	vmT-LEAP
#1	0.822222	0.244444	0.377778	1.44444
#2	1.17778	0.533333	0.311111	1.35556
#3	0.555556	0.266667	0.377778	2.13333
#4	0.577778	0.0888889	0.311111	0.6
#5	0.666667	0.6	0.222222	1.93333
#6	0.822222	0.8	0.422222	2.15556
#7	1.06667	0.4	0.911111	1.15556
#8	1.11111	0.511111	0.733333	2.75556
#9	1.26667	0.644444	0.2	1.53333
#10	1.26667	0.511111	0.311111	1.97778
#11	0.488889	0.0888889	0.533333	1.31111
#12	1.02222	0.222222	0.844444	1.33333
Mean	0.903704	0.409259	0.462963	1.64074
95%CI	0.161048	0.128611	0.136143	0.323809
Fig 2G: Deviating FP
	maDLC	vmT-DLC	SLEAP	vmT-LEAP
#1	1.28889	1.57778	1.53333	1.02222
#2	0.422222	1.66667	1.13333	1.06667
#3	1.28889	1.22222	1	1.13333
#4	0.311111	1.37778	0.888889	0.688889
#5	0.955556	1.22222	0.888889	1.11111
#6	1.08889	3.2	1.8	2.66667
#7	0.955556	2.35556	1.88889	1.08889
#8	1.64444	2.15556	1.64444	2.24444
#9	1.42222	2.88889	0.622222	0.777778
#10	2.42222	3.44444	2.26667	1.77778
#11	0.888889	2.24444	2.22222	2.13333
#12	0.644444	3.62222	3.06667	1.08889
Mean	1.11111	2.24815	1.57963	1.4
95%CI	0.323417	0.49166	0.405603	0.361601
Fig 2G: Bodypart mismatch FP
	maDLC	vmT-DLC	SLEAP	vmT-LEAP
#1	3.4	1.8	4.15556	6.53333
#2	3.88889	4.71111	2.93333	4.88889
#3	2.48889	2.82222	4	6.24444
#4	1.22222	2.86667	1.93333	2.31111
#5	2.93333	5.17778	3.08889	4.22222
#6	2.55556	3.88889	3.88889	5.13333
#7	1.95556	6.15556	3.4	4.88889
#8	5.17778	5.91111	6.88889	7.77778
#9	2.31111	5.2	4.48889	3.44444
#10	3.31111	5.26667	3.17778	6.22222
#11	2.02222	1.8	5.84444	5.08889
#12	3.46667	4.57778	6.48889	3.48889
Mean	2.89444	4.18148	4.19074	5.02037
95%CI	0.591427	0.86212	0.85394	0.864727
Fig 2G: ID mismatch FP
	maDLC	vmT-DLC	SLEAP	vmT-LEAP
#1	18	0.8	0.444444	2.75556
#2	29.7111	2.31111	0.155556	3.26667
#3	3.68889	1.88889	0.333333	3.46667
#4	10.1778	0.266667	0.111111	1.28889
#5	7.11111	3.02222	0.311111	5.71111
#6	4.17778	3.4	0.466667	3.66667
#7	7.71111	0.8	0.266667	4.31111
#8	21.5111	7.55556	0.844444	6.24444
#9	12.9778	3.4	1.93333	4.88889
#10	12.6444	1.44444	0.533333	3.17778
#11	8.88889	0.2	1.4	3.37778
#12	13	0.933333	1.88889	5.33333
Mean	12.4667	2.16852	0.724074	3.95741
95%CI	4.26647	1.15915	0.369949	0.791089
Fig 2H: Pred match
	maDLC	vmT-DLC	SLEAP	vmT-LEAP
#1	72.853	95.8222	93.5044	88.9366
#2	55.4942	91.3111	95.2618	88.8889
#3	91.3268	94.0667	94.0741	88.0655
#4	86.036	95.4889	96.9409	95.3971
#5	86.1033	90.5778	94.9476	87.4209
#6	90.311	89.5111	92.8015	87.0352
#7	84.9259	90.6889	93.9904	88.5453
#8	62.5661	84.3778	89.0104	80.3859
#9	75.124	88.5111	91.9153	89.0433
#10	71.8228	89.8444	92.1916	87.384
#11	85.25	95.7556	89.9433	88.3573
#12	66.4634	90.8667	84.8262	87.7506
Mean	77.3564	91.4019	92.4506	88.1009
95%CI	6.6197	1.92612	1.84645	1.84893
Fig 2H: Bodypart match
	maDLC	vmT-DLC	SLEAP	vmT-LEAP
#1	94.3898	96.6222	93.9751	91.8932
#2	94.3605	93.6222	95.4364	92.8246
#3	95.6118	95.9556	94.4444	91.8807
#4	98.1717	95.7556	97.0568	96.7803
#5	95.087	93.6	95.3141	93.9256
#6	95.4858	92.9111	93.3472	91.1809
#7	95.8688	91.4889	94.2788	93.3449
#8	90.9865	91.9333	90	87.9153
#9	94.4426	91.9111	94.1341	94.9225
#10	91.2095	91.2889	92.8882	90.9707
#11	96.3611	95.9556	91.4306	92.0674
#12	91.9425	91.8	87.3306	94.3422
Mean	94.4931	93.5704	93.303	92.6707
95%CI	1.21971	1.13174	1.49058	1.27802
Fig 2H: RMSE
	maDLC	vmT-DLC	SLEAP	vmT-LEAP
#1	39.2055	18.5174	19.0569	25.373
#2	34.5696	10.0156	5.81764	14.234
#3	10.4924	7.36341	6.66707	14.5739
#4	15.9903	5.85801	4.99523	8.6403
#5	13.8224	10.2192	6.2995	15.3749
#6	11.8125	11.5228	7.60257	14.0568
#7	13.4339	8.00843	5.65158	11.1688
#8	33.986	14.1436	9.16384	17.6568
#9	20.0051	10.5515	8.12639	15.2541
#10	21.516	7.18963	6.14375	9.82031
#11	18.4774	5.83857	12.2671	13.8314
#12	22	7.02417	12.05	16.918
Mean	21.2759	9.68771	8.65346	14.7419
95%CI	5.44999	2.11266	2.29317	2.42893
Fig 2I
	ID matched virtual marker	Tgt match, vmT-DLC	Tgt match, vmT-LEAP
#1	83.2	95.8222	82.8889
#2	73.6667	91.3111	73.7778
#3	77.2	94.0667	80.0222
#4	87	95.4889	88.8889
#5	73.6667	90.5778	76.7556
#6	72.5333	89.5111	76.9778
#7	76.8	90.6889	79.5333
#8	66.6	84.3778	66.6667
#9	74.0667	88.5111	74.0444
#10	67.2667	89.8444	77.4222
#11	74.7333	95.7556	80.4444
#12	60.4667	90.8667	71
Median	73.8667	90.7778	77.2
Fig 2J
	Match (Two VM)	Match (One VM)	Partial match (Two VM)	No match (Two VM)	No match (One VM)	Missing (No VM)	Tgt match, vmT-DLC	Tgt match, vmT-LEAP
#12	49.8667	0.133333	21.0667	4.53333	0	24.4	90.8667	71
#8	54.6667	1.46667	22.4	6.93333	0.133333	14.4	84.3778	66.6667
#10	55.8667	0.8	22	5.33333	0	16	89.8444	77.4222
#6	59.2	2.26667	24.4	5.33333	0	8.8	89.5111	76.9778
#9	63.7333	0.133333	20.5333	1.33333	0	14.2667	88.5111	74.0444
#5	64.1333	1.2	17.8667	4.53333	0.133333	12.1333	90.5778	76.7556
#11	64.8	0.666667	19.2	6.93333	0	8.4	95.7556	80.4444
#7	65.6	1.2	21.2	1.2	0	10.8	90.6889	79.5333
#2	67.8667	0	11.6	2.93333	0	17.6	91.3111	73.7778
#3	70.1333	0	14.1333	5.2	0	10.5333	94.0667	80.0222
#1	75.7333	0	14.9333	4.26667	0	5.06667	95.8222	82.8889
#4	79.6	0	14.8	1.86667	0	3.73333	95.4889	88.8889

## Sheet: Fig3_Data
The mean value is calculated as the arithmetic mean.
The 95% confidence interval (95%CI) is determined by multiplying the standard error (SE = standard deviation / √12) by 1.96.
The median is determined as the middle value when the data points are arranged in ascending order.
The minimum and maximum values are the smallest and largest data points, respectively.
In this study, all calculations were performed using MATLAB, and the results are presented accordingly.
Please note that some discrepancies may exist between these results and the values in this supplemental data.
Fig 3D: Tgt match
	maDLC	vmT-DLC	SLEAP	vmT-LEAP
#1	87.4815	95.7778	93.037	94.5556
#2	81.963	88.0741	49.5185	79.8519
#3	85.5556	95.5185	85.0741	89.7778
#4	93.4815	96.2222	92.2222	96.9259
#5	91.1481	99.1111	85.1111	95.1481
#6	89.4815	96.4815	82.2963	95.3333
#7	96.037	95.5926	92.0741	95.1852
#8	93.1111	95.1852	94.4815	89.6667
#9	81.2593	94.7037	80.037	83.7778
#10	87.8148	94.8148	81.963	92.0741
#11	73.4074	98.5556	56.1852	88.8148
#12	71.7037	91.7963	62.1667	86.9074
Mean	86.037	95.1528	79.5139	90.6682
95%CI	4.36041	1.64132	8.61012	2.96626
Fig 3D: False negative
	maDLC	vmT-DLC	SLEAP	vmT-LEAP
#1	6.22222	0	0.666667	1.44444
#2	12.3704	0	27.2963	9.96296
#3	7.14815	0	0	4.18519
#4	3.44444	0	1.14815	0.962963
#5	6.92593	0	8.03704	2.55556
#6	7	0	5.62963	1.96296
#7	1.40741	0	2.37037	2.18519
#8	4.92593	0	2.66667	8.66667
#9	14.1111	0	11.6296	12.0741
#10	9.33333	0	4.62963	0.851852
#11	23.5926	0	15.3333	7.25926
#12	22.6667	0	23.4074	4.5
Mean	9.92901	0	8.5679	4.71759
95%CI	4.00634	0	5.1594	2.17433
Fig 3D: False positive
	maDLC	vmT-DLC	SLEAP	vmT-LEAP
#1	6.2963	4.22222	6.2963	4
#2	5.66667	11.9259	23.1852	10.1852
#3	7.2963	4.48148	14.9259	6.03704
#4	3.07407	3.77778	6.62963	2.11111
#5	1.92593	0.888889	6.85185	2.2963
#6	3.51852	3.51852	12.0741	2.7037
#7	2.55556	4.40741	5.55556	2.62963
#8	1.96296	4.81481	2.85185	1.66667
#9	4.62963	5.2963	8.33333	4.14815
#10	2.85185	5.18519	13.4074	7.07407
#11	3	1.44444	28.4815	3.92593
#12	5.62963	8.2037	14.4259	8.59259
Mean	4.03395	4.84722	11.9182	4.6142
95%CI	1.02215	1.64132	4.31456	1.56281
Fig 3D: ID switch
	maDLC	vmT-DLC	SLEAP	vmT-LEAP
#1	0.518519	0	0.0740741	0
#2	0	0.222222	0.481481	0.296296
#3	0.148148	0.62963	0.592593	0.592593
#4	0	0	0	0.037037
#5	0	0	0.111111	0
#6	0	0	0.148148	0
#7	0	0.148148	0.222222	0
#8	0.222222	0.222222	0.888889	0.0740741
#9	0.37037	0.37037	0.37037	0.148148
#10	0	0	0.259259	0.148148
#11	0.296296	0.296296	1.03704	0.0740741
#12	0	0	0.0925926	0
Mean	0.12963	0.157407	0.356481	0.114198
95%CI	0.102856	0.113775	0.188872	0.0992843
Fig 3E: Deviating FP
	maDLC	vmT-DLC	SLEAP	vmT-LEAP
#1	4.37037	4.22222	5.59259	4
#2	1.96296	6.7037	6.7037	5.33333
#3	5.88889	2.77778	12.8889	2.74074
#4	2.03704	3.25926	4.55556	1.37037
#5	0.962963	0.518519	2.55556	1
#6	1.11111	1.40741	6.37037	1
#7	1.40741	2.55556	2.74074	0.666667
#8	0.555556	1.81481	0.666667	0.407407
#9	1.37037	1.44444	2	1.14815
#10	2.22222	3.40741	8.55556	4.11111
#11	1.48148	0.888889	8.77778	2.48148
#12	1.37037	3.07407	4.12963	2.88889
Mean	2.06173	2.67284	5.46142	2.26235
95%CI	0.871768	0.955761	1.95656	0.898652
Fig 3E: Bodypart mismatch FP
	maDLC	vmT-DLC	SLEAP	vmT-LEAP
#1	0.148148	0	0.37037	0
#2	1.96296	4.88889	4.81481	3.77778
#3	0.296296	1.7037	1.96296	3.14815
#4	0.37037	0.444444	1.88889	0.0740741
#5	0.62963	0.259259	2.96296	0.62963
#6	1.66667	2.07407	3.48148	1.55556
#7	1	1.85185	2.77778	1.96296
#8	1.40741	3	2.18519	1.25926
#9	1.33333	3.77778	3.88889	1.55556
#10	0.592593	1.7037	4.03704	0.888889
#11	1.51852	0.555556	10.8889	1.14815
#12	2.81481	4.68519	8.90741	3.75926
Mean	1.14506	2.0787	4.01389	1.6466
95%CI	0.447442	0.955665	1.70704	0.7351
Fig 3E: ID mismatch FP
	maDLC	vmT-DLC	SLEAP	vmT-LEAP
#1	1.77778	0	0.333333	0
#2	1.74074	0.333333	11.6667	1.07407
#3	1.11111	0	0.0740741	0.148148
#4	0.666667	0.0740741	0.185185	0.666667
#5	0.333333	0.111111	1.33333	0.666667
#6	0.740741	0.037037	2.22222	0.148148
#7	0.148148	0	0.037037	0
#8	0	0	0	0
#9	1.92593	0.0740741	2.44444	1.44444
#10	0.037037	0.0740741	0.814815	2.07407
#11	0	0	8.81481	0.296296
#12	1.44444	0.444444	1.38889	1.94444
Mean	0.82716	0.095679	2.4429	0.705247
95%CI	0.422655	0.081631	2.14188	0.430727
Fig 3F: Pred match
	maDLC	vmT-DLC	SLEAP	vmT-LEAP
#1	93.2859	95.7778	93.6614	95.9414
#2	93.5334	88.0741	68.11	88.6878
#3	92.142	95.5185	85.0741	93.6993
#4	96.8163	96.2222	93.2934	97.8684
#5	97.9308	99.1111	92.5493	97.6435
#6	96.2166	96.4815	87.2057	97.2422
#7	97.408	95.5926	94.3096	97.3116
#8	97.9353	95.1852	97.07	98.1752
#9	94.6097	94.7037	90.57	95.2822
#10	96.8546	94.8148	85.9417	92.8651
#11	96.0737	98.5556	66.3605	95.7668
#12	92.7203	91.7963	81.1654	91.0025
Mean	95.4606	95.1528	86.2759	95.1238
95%CI	1.18728	1.64132	5.65237	1.69836
Fig 3F: Bodypart match
	maDLC	vmT-DLC	SLEAP	vmT-LEAP
#1	95.1817	95.7778	93.997	95.9414
#2	95.5199	88.4074	84.1569	89.8807
#3	93.3387	95.5185	85.1481	93.8539
#4	97.5067	96.2963	93.4807	98.5415
#5	98.2889	99.2222	93.9992	98.3276
#6	97.0131	96.5185	89.5604	97.3933
#7	97.5582	95.5926	94.3475	97.3116
#8	97.9353	95.1852	97.07	98.1752
#9	96.8521	94.7778	93.3361	96.925
#10	96.8954	94.8889	86.7961	94.957
#11	96.0737	98.5556	76.7717	96.0863
#12	94.5881	92.2407	82.9787	93.0386
Mean	96.396	95.2485	89.3035	95.8693
95%CI	0.841598	1.58307	3.45729	1.45599
Fig 3F: RMSE
	maDLC	vmT-DLC	SLEAP	vmT-LEAP
#1	10.8181	4.83101	6.3192	4.64091
#2	6.17194	7.00853	23.7888	7.65824
#3	6.06901	5.47755	6.80287	5.70832
#4	4.80191	4.75123	5.98917	8.36006
#5	4.40772	4.05822	10.9662	4.92961
#6	5.45276	4.82967	13.4445	4.75367
#7	4.67231	5.14754	5.96847	4.78766
#8	4.30494	5.17433	4.35514	5.26886
#9	5.9423	5.384	8.2061	6.0949
#10	4.77637	5.85097	11.2661	17.8584
#11	4.79331	4.37386	30.2929	5.55412
#12	5.54441	6.48553	9.33498	8.19637
Mean	5.64626	5.28104	11.3945	6.98426
95%CI	0.992056	0.477775	4.46372	2.08228
Fig 3G: Tgt match (maDLC)
	iteration-0	iteration-1	iteration-2	iteration-3	iteration-4	iteration-5	iteration-6	iteration-7	iteration-8	iteration-9	iteration-10	iteration-11
numFrames	400	650	946	1746	2141	2482	2820	3148	3335	3518	3711	3886
#1	88.8519	88.6667	89.2222	89.9259	88.8519	88.3704	88.7407	89.6667	87.5926	90.4815	89.2593	87.4815
#2	81.1481	77.7037	79.1111	80.9259	79.963	81.3704	79.7778	79.7407	77.4815	76.1111	79.7778	81.963
#3	85.8148	86.5556	85	84.8519	85.4815	85.1852	86.4444	87	81.5926	81.1481	85.1111	85.5556
#4	93.037	93.2593	93.1852	93.8148	94.2593	93.8889	94	93.2963	92.8148	91.3333	94.0741	93.4815
#5	90.037	89.5926	90.037	88.5556	89.4815	89.8519	89.5556	91.5185	90.8519	90.5185	90.4444	91.1481
#6	85.7778	87.5556	89.3704	89.1111	88.037	88.7407	90.5185	90.6667	88.4815	89.4444	88.2222	89.4815
#7	91.0741	93.1111	92.963	95.3704	95.7037	95.2963	96.7037	96.8889	95.7778	94.0741	94.5556	96.037
#8	90.0741	90.4815	91.4815	91.8148	92.2222	92.1111	93.2593	93.1481	92.4815	91	92.5926	93.1111
#9	59.963	78.4815	57.3333	79.0741	81.2963	81.2222	81.7778	83.1852	81.1111	80.2222	82.2593	81.2593
#10	86.4074	87.8148	88.8148	86.7037	87.5926	88.7407	88.1852	88.2963	88.1481	87.8148	88.9259	87.8148
#11	68.4815	54.5926	72.2963	72.0741	72	75.4815	74.5556	72.6667	73.4815	73.8148	73.5185	73.4074
#12	65.5	59.8148	73.1852	71.5926	71.9444	71.1111	69.1481	71.037	66.7037	66.3889	67.0926	71.7037
Median	86.1111	87.6852	89.0185	87.6296	87.8148	88.5556	88.463	88.9815	87.8704	88.6296	88.5741	87.6481
Min	59.963	54.5926	57.3333	71.5926	71.9444	71.1111	69.1481	71.037	66.7037	66.3889	67.0926	71.7037
Max	93.037	93.2593	93.1852	95.3704	95.7037	95.2963	96.7037	96.8889	95.7778	94.0741	94.5556	96.037
Fig 3G: Pred match
	iteration-0	iteration-1	iteration-2	iteration-3	iteration-4	iteration-5	iteration-6	iteration-7	iteration-8	iteration-9	iteration-10	iteration-11
numFrames	400	650	946	1746	2141	2482	2820	3148	3335	3518	3711	3886
#1	94.486	93.8456	94.1383	94.7327	94.1153	93.6053	93.6669	94.8668	92.6361	95.9168	94.0671	93.2859
#2	93.2737	89.4288	92.3476	92.389	91.4443	93.4496	90.8477	90.729	87.8622	87.5213	91.3874	93.5334
#3	93.6919	94.3861	92.4658	91.0934	92.5421	91.1613	92.877	93.8849	88.4029	89.7215	93.0741	92.142
#4	96.3929	96.3643	96.3247	96.7902	97.1003	96.5714	97.1297	96.292	96.3476	95.4704	97.1319	96.8163
#5	97.513	96.644	97.3568	96.5281	97.0281	96.885	97.3822	98.2114	97.187	97.293	97.8758	97.9308
#6	93.6136	93.0709	95.4132	94.8738	94.2132	94.405	96.0314	96.378	94.764	96.1385	95.3945	96.2166
#7	94.5042	94.6536	95.0398	96.6592	97.0699	96.2589	97.2439	97.3576	97.1815	95.8129	96.1944	97.408
#8	96.1645	97.1758	97.2824	97.0634	98.0701	96.6952	97.9005	98.5502	96.8956	96.3907	98.0777	97.9353
#9	71.5422	92.4924	67.5393	93.1095	95.2278	96.0578	96.4613	96.0239	94.3559	94.8752	95.5269	94.6097
#10	95.8898	94.992	96.1508	95.982	96.6095	96.8472	97.144	96.4401	96.5126	96.1086	96.5809	96.8546
#11	86.04	65.3659	87.9279	96.3843	94.9219	92.8897	94.3299	97.2732	94.073	92.5685	96.8765	96.0737
#12	87.0968	76.2692	91.7363	91.4597	93.6822	92.1526	91.0066	91.138	89.5574	87.0568	88.1723	92.7203
Median	94.0889	94.1158	94.589	95.4279	95.0748	95.2314	96.2464	96.335	94.5599	95.6416	95.8607	96.1452
Min	71.5422	65.3659	67.5393	91.0934	91.4443	91.1613	90.8477	90.729	87.8622	87.0568	88.1723	92.142
Max	97.513	97.1758	97.3568	97.0634	98.0701	96.885	97.9005	98.5502	97.187	97.293	98.0777	97.9353
Fig 3G: False negative
	iteration-0	iteration-1	iteration-2	iteration-3	iteration-4	iteration-5	iteration-6	iteration-7	iteration-8	iteration-9	iteration-10	iteration-11
numFrames	400	650	946	1746	2141	2482	2820	3148	3335	3518	3711	3886
#1	5.96296	5.51852	5.22222	5.07407	5.59259	5.59259	5.25926	5.48148	5.44444	5.66667	5.11111	6.22222
#2	13	13.1111	14.3333	12.4074	12.5556	12.9259	12.1852	12.1111	11.8148	13.037	12.7037	12.3704
#3	8.40741	8.2963	8.07407	6.85185	7.62963	6.55556	6.92593	7.33333	7.7037	9.55556	8.55556	7.14815
#4	3.48148	3.22222	3.25926	3.07407	2.92593	2.77778	3.22222	3.11111	3.66667	4.33333	3.14815	3.44444
#5	7.66667	7.2963	7.51852	8.25926	7.77778	7.25926	8.03704	6.81481	6.51852	6.96296	7.59259	6.92593
#6	8.37037	5.92593	6.33333	6.07407	6.55556	6	5.74074	5.92593	6.62963	6.96296	7.51852	7
#7	3.62963	1.62963	2.18519	1.33333	1.40741	1	0.555556	0.481481	1.44444	1.81481	1.7037	1.40741
#8	6.33333	6.88889	5.96296	5.40741	5.96296	4.74074	4.74074	5.48148	4.55556	5.59259	5.59259	4.92593
#9	16.1852	15.1481	15.1111	15.0741	14.6296	15.4444	15.2222	13.3704	14.037	15.4444	13.8889	14.1111
#10	9.88889	7.55556	7.62963	9.66667	9.33333	8.37037	9.22222	8.44444	8.66667	8.62963	7.92593	9.33333
#11	20.4074	16.4815	17.7778	25.2222	24.1481	18.7407	20.963	25.2963	21.8889	20.2593	24.1111	23.5926
#12	24.7963	21.5741	20.2222	21.7222	23.2037	22.8333	24.0185	22.0556	25.5185	23.7407	23.9074	22.6667
Median	8.38889	7.42593	7.57407	7.55556	7.7037	6.90741	7.48148	7.07407	7.16667	7.7963	7.75926	7.07407
Min	3.48148	1.62963	2.18519	1.33333	1.40741	1	0.555556	0.481481	1.44444	1.81481	1.7037	1.40741
Max	24.7963	21.5741	20.2222	25.2222	24.1481	22.8333	24.0185	25.2963	25.5185	23.7407	24.1111	23.5926
Fig 3G: Tgt match (vmT-DLC)
	iteration-0	iteration-1	iteration-2	iteration-3	iteration-4	iteration-5
numFrames	200	400	598	796	986	1167
#1	95.4074	96.1481	95.5556	95.037	95.5185	95.7778
#2	69.1111	76.8148	81.4815	83	84.8519	88.0741
#3	77.1111	83.9259	96	95.4815	95.7407	95.5185
#4	95.3333	96.3333	96.5926	96.4444	96.4444	96.2222
#5	94.9259	95.2222	98.6296	98.8148	99.1852	99.1111
#6	91.1111	90.963	93.5926	94.5185	96.3333	96.4815
#7	88.4815	94.3333	94.7037	95.5926	95.7037	95.5926
#8	88.0741	91.7407	93.2593	93	95.037	95.1852
#9	77.4074	84.2222	88.963	89.7037	93.4444	94.7037
#10	85.8519	90.2593	91.4074	94.2963	93.3333	94.8148
#11	75.4074	88.7778	97.7407	97.7037	96.8889	98.5556
#12	83.6852	86.1852	88.5741	90.4074	92.7593	91.7963
Median	86.963	90.6111	94.1481	94.7778	95.6111	95.5556
Min	69.1111	76.8148	81.4815	83	84.8519	88.0741
Max	95.4074	96.3333	98.6296	98.8148	99.1852	99.1111

## Sheet: Fig4_Data
The mean value is calculated as the arithmetic mean.
The 95% confidence interval (95%CI) is determined by multiplying the standard error (SE = standard deviation / √12) by 1.96.
In this study, all calculations were performed using MATLAB, and the results are presented accordingly.
Please note that some discrepancies may exist between these results and the values in this supplemental data.
Fig 4E: Tgt match
	maDLC	saDLC
#1	75.1984	98.3598
#2	96.9444	98.4921
#3	97.1164	99.2593
#4	96.9312	98.7302
#5	90.4233	98.7037
#6	96.5212	99.3386
#7	86.9974	98.836
#8	97.8704	99.1667
#9	96.918	99.1799
#10	97.0238	99.3386
#11	96.9577	98.9683
#12	97.6852	99.2857
Mean	93.8823	98.9716
95%CI	3.82782	0.193384
Fig 4E: False negative
	maDLC	saDLC
#1	1.89153	0
#2	2.28836	0
#3	1.8254	0
#4	2.22222	0
#5	1.99735	0
#6	2.61905	0
#7	1.2963	0
#8	1.52116	0
#9	2.16931	0
#10	2.42063	0
#11	2.2619	0
#12	1.74603	0
Mean	2.0216	0
95%CI	0.216838	0
Fig 4E: False positive
	maDLC	saDLC
#1	22.9101	1.64021
#2	0.767196	1.50794
#3	1.0582	0.740741
#4	0.846561	1.26984
#5	7.57937	1.2963
#6	0.859788	0.661376
#7	11.7063	1.16402
#8	0.608466	0.833333
#9	0.912698	0.820106
#10	0.555556	0.661376
#11	0.780423	1.03175
#12	0.568783	0.714286
Mean	4.09612	1.02844
95%CI	3.90373	0.193384
Fig 4F: Deviating FP
	maDLC	saDLC
#1	0.238095	0.714286
#2	0.145503	0.740741
#3	0.119048	0.330688
#4	0.132275	0.582011
#5	0.198413	0.410053
#6	0.26455	0.251323
#7	0.0661376	0.171958
#8	0.21164	0.42328
#9	0.185185	0.357143
#10	0.0529101	0.238095
#11	0.0793651	0.277778
#12	0.119048	0.26455
Mean	0.151014	0.396825
95%CI	0.0388834	0.10637
Fig 4F: Bodypart mismatch FP
	maDLC	saDLC
#1	0.515873	0.899471
#2	0.224868	0.648148
#3	0.10582	0.343915
#4	0.224868	0.608466
#5	0.396825	0.793651
#6	0.0396825	0.37037
#7	0.198413	0.634921
#8	0.10582	0.396825
#9	0.21164	0.396825
#10	0.21164	0.396825
#11	0.0132275	0.31746
#12	0.0925926	0.42328
Mean	0.195106	0.51918
95%CI	0.0817439	0.108649
Fig 4F: ID mismatch FP
	maDLC	saDLC
#1	22.1561	0.026455
#2	0.396825	0.119048
#3	0.833333	0.0661376
#4	0.489418	0.0793651
#5	6.98413	0.0925926
#6	0.555556	0.0396825
#7	11.4418	0.357143
#8	0.291005	0.0132275
#9	0.515873	0.0661376
#10	0.291005	0.026455
#11	0.687831	0.436508
#12	0.357143	0.026455
Mean	3.75	0.112434
95%CI	3.8309	0.0778105
Fig 4G: Pred match
	maDLC	saDLC
#1	76.6482	98.3598
#2	99.2148	98.4921
#3	98.9221	99.2593
#4	99.1342	98.7302
#5	92.2662	98.7037
#6	99.1171	99.3386
#7	88.1399	98.836
#8	99.3821	99.1667
#9	99.0671	99.1799
#10	99.4307	99.3386
#11	99.2015	98.9683
#12	99.4211	99.2857
Mean	95.8288	98.9716
95%CI	3.97472	0.193384
Fig 4G: Bodypart match
	maDLC	saDLC
#1	99.2315	98.3862
#2	99.621	98.6111
#3	99.771	99.3254
#4	99.6347	98.8095
#5	99.3926	98.7963
#6	99.6876	99.3783
#7	99.732	99.1931
#8	99.6776	99.1799
#9	99.5944	99.246
#10	99.7289	99.3651
#11	99.9053	99.4048
#12	99.7846	99.3122
Mean	99.6468	99.084
95%CI	0.102138	0.19412
Fig 4G: RMSE
	maDLC	saDLC
#1	78.1698	3.97935
#2	5.6462	4.15904
#3	8.31171	3.60118
#4	6.69938	3.74759
#5	48.7426	4.88494
#6	5.04911	3.49423
#7	83.1416	12.6294
#8	4.99212	3.29196
#9	4.83778	4.53702
#10	4.28936	3.28526
#11	9.29904	8.27583
#12	4.00724	3.13629
Mean	21.9322	4.91851
95%CI	17.0316	1.58166

## Sheet: Fig5_Data
The median is determined as the middle value when the data points are arranged in ascending order.
The first quartile (Q1) is the value below which 25% of the data fall, and the third quartile (Q3) is the value below which 75% of the data fall.
The interquartile range (IQR) is calculated as the difference between Q3 and Q1 (IQR = Q3 - Q1).
The minimum and maximum values are the smallest and largest data points, respectively.
The mean value is calculated as the arithmetic mean.
Outlier thresholds are determined as Q1 - IQR × 1.5 for the lower limit and Q3 + IQR × 1.5 for the upper limit.
In this study, all calculations were performed using MATLAB, and the results are presented accordingly.
Please note that some discrepancies may exist between these results and the values in this supplemental data.
Fig 5D: Tgt match
	maDLC	vmT-DLC	vmT-DLCID	SLEAPTD	SLEAPBU	vmT-LEAP	vmT-LEAPID
#1	94.5238	96.2169	95.1455	45.8069	73.7963	79.2989	72.3148
#2	97.209	98.1349	97.4074	79.3122	95.9788	81.3228	76.0979
#3	95.8466	97.6852	96.5212	78.9021	95.119	81.1905	75.6481
#4	95.2249	98.2407	97.8439	94.5106	94.8413	81.6534	76.7989
#5	94.4709	96.164	94.1931	84.2593	70.5952	80.8598	75.0397
#6	95.7937	97.4206	96.746	95.582	67.3677	81.2698	75.3439
#7	97.4735	98.6905	98.0159	96.1905	96.9577	81.6138	74.7487
#8	76.5079	98.6508	98.1349	73.5185	89.4444	81.164	75.0397
#9	94.709	97.6852	96.7196	92.381	78.7566	80.7672	74.9603
#10	97.0767	97.9894	97.6984	94.881	87.9101	80.6217	75.3968
#11	94.2063	96.5212	95.291	58.7963	58.082	78.8889	72.1561
#12	96.6667	97.9497	97.4471	87.1958	95.0926	80.463	75.3042
#13	68.6111	98.2672	96.7857	93.0291	94.8016	65.9921	67.3016
#14	96.1772	97.8571	97.6852	95.873	69.6561	67.2222	69.7354
#15	62.4603	98.0159	97.8175	62.8439	73.2804	67.5	69.6958
#16	66.9577	97.1958	96.8783	85.8201	86.8915	82.5926	67.791
#17	73.3069	97.2222	96.3624	58.2275	95.2116	63.254	65.3836
#18	95.1323	96.7196	96.6667	80.8862	92.3545	65.7804	67.5529
#19	82.328	99.0212	98.7963	96.6667	97.9233	82.9762	69.7884
#20	97.4471	98.6772	98.4524	96.5608	96.2302	82.8968	67.5529
#21	82.1693	97.8307	97.4074	92.5	71.8519	60.3968	68.1481
#22	95.9259	96.918	96.1772	93.7302	94.1138	61.0979	66.1508
#23	60.7937	95.7407	94.0476	91.3228	91.2698	81.8783	64.9074
#24	94.1931	95.9392	95.5291	92.2354	91.8122	63.7302	62.8175
Median	94.6164	97.7579	96.832	91.7791	91.541	80.6944	70.9722
Q1	79.3386	96.8188	96.2698	79.1071	73.5384	66.6071	67.5529
Q3	96.0516	98.1878	97.7579	94.6958	95.1058	81.4683	75.172
IQR	16.713	1.36905	1.4881	15.5886	21.5675	14.8611	7.61905
Min	60.7937	95.7407	94.0476	58.2275	58.082	60.3968	62.8175
Max	97.4735	99.0212	98.7963	96.6667	97.9233	82.9762	76.7989
Mean	87.7172	97.5314	96.8237	84.2097	85.8058	75.6013	71.0698
outlier lower	54.2692	94.7652	94.0377	55.7242	41.1872	44.3155	56.1243
outlier upper	121.121	100.241	99.9901	118.079	127.457	103.76	86.6005
Fig 5D: False negative
	maDLC	vmT-DLC	vmT-DLCID	SLEAPTD	SLEAPBU	vmT-LEAP	vmT-LEAPID
#1	3.05556	0	0	1.9709	3.45238	16.6402	17.5661
#2	1.61376	0	0	1.52116	2.02381	15.3704	15.3836
#3	2.39418	0	0	1.54762	2.89683	15.4365	15.5952
#4	1.95767	0	0	1.12434	2.20899	15.1984	14.9339
#5	3.10847	0	0	2.01058	3.45238	15.5952	15.873
#6	2.42063	0	0	1.13757	2.24868	15.3836	15.4233
#7	1.54762	0	0	0.925926	1.42857	15.463	15.1323
#8	1.16402	0	0	1.19048	1.32275	15.3175	15.582
#9	1.90476	0	0	1.89153	2.68519	15.5026	15.6878
#10	1.07143	0	0	1.26984	1.46825	15.5026	15.2116
#11	2.69841	0	0	2.07672	2.55291	16.045	16.5079
#12	1.70635	0	0	1.26984	1.74603	15.7275	15.3704
#13	1.30952	0	0	1.65344	1.36243	16.2302	12.2884
#14	2.12963	0	0	0.568783	1.9709	15.6878	10.6085
#15	1.98413	0	0	0.846561	1.49471	15.1984	11.1376
#16	2.91005	0	0	1.89153	2.1164	14.881	12.3545
#17	2.48677	0	0	1.53439	1.91799	17.3942	14.6164
#18	3.21429	0	0	2.55291	2.52646	15.8995	12.7646
#19	1.16402	0	0	0.701058	1.00529	14.4974	10.7672
#20	1.30952	0	0	0.740741	1.16402	14.6296	12.9101
#21	2.46032	0	0	0.277778	0.899471	16.3624	12.1825
#22	2.36772	0	0	1.8254	2.01058	16.5741	13.3995
#23	3.67725	0	0	1.86508	4.48413	15.1058	15.0397
#24	3.24074	0	0	1.32275	4.31217	17.381	15.9127
Median	2.24868	0	0	1.42196	2.0172	15.5026	15.086
Q1	1.58069	0	0	1.02513	1.44841	15.2579	12.5595
Q3	2.80423	0	0	1.87831	2.61905	16.1376	15.5886
IQR	1.22354	0	0	0.853175	1.17063	0.87963	3.0291
Min	1.07143	0	0	0.277778	0.899471	14.4974	10.6085
Max	3.67725	0	0	2.55291	4.31217	17.3942	17.5661
Mean	2.20403	0	0	1.40487	2.19797	15.7093	14.2604
outlier lower	-0.25463	0	0	-0.25463	-0.30754	13.9385	8.01587
outlier upper	4.63955	0	0	3.15807	4.375	17.457	20.1323
Fig 5D: False positive
	maDLC	vmT-DLC	vmT-DLCID	SLEAPTD	SLEAPBU	vmT-LEAP	vmT-LEAPID
#1	2.42063	3.78307	4.8545	52.2222	22.7513	4.06085	10.119
#2	1.17725	1.86508	2.59259	19.1667	1.99735	3.30688	8.51852
#3	1.75926	2.31481	3.47884	19.5503	1.98413	3.37302	8.75661
#4	2.81746	1.75926	2.15608	4.36508	2.94974	3.14815	8.2672
#5	2.42063	3.83598	5.80688	13.7302	25.9524	3.54497	9.0873
#6	1.78571	2.57937	3.25397	3.28042	30.3836	3.34656	9.2328
#7	0.978836	1.30952	1.98413	2.8836	1.61376	2.92328	10.119
#8	22.328	1.34921	1.86508	25.291	9.2328	3.51852	9.37831
#9	3.38624	2.31481	3.28042	5.72751	18.5582	3.73016	9.35185
#10	1.85185	2.01058	2.30159	3.84921	10.6217	3.87566	9.39153
#11	3.09524	3.47884	4.70899	39.127	39.3651	5.06614	11.336
#12	1.62698	2.05026	2.55291	11.5344	3.16138	3.80952	9.3254
#13	30.0794	1.7328	3.21429	5.31746	3.83598	17.7778	20.4101
#14	1.69312	2.14286	2.31481	3.5582	28.373	17.0899	19.6561
#15	35.5556	1.98413	2.18254	36.3095	25.2249	17.3016	19.1667
#16	30.1323	2.80423	3.12169	12.2884	10.9921	2.52646	19.8545
#17	24.2063	2.77778	3.63757	40.2381	2.87037	19.3519	20
#18	1.65344	3.28042	3.33333	16.5608	5.11905	18.3201	19.6825
#19	16.5079	0.978836	1.2037	2.63228	1.07143	2.52646	19.4444
#20	1.24339	1.32275	1.54762	2.69841	2.60582	2.47354	19.537
#21	15.3704	2.16931	2.59259	7.22222	27.2487	23.2407	19.6693
#22	1.70635	3.08201	3.82275	4.44444	3.87566	22.328	20.4497
#23	35.5291	4.25926	5.95238	6.81217	4.24603	3.01587	20.0529
#24	2.56614	4.06085	4.4709	6.4418	3.87566	18.8889	21.2698
Median	2.49339	2.24206	3.16799	7.0172	4.68254	3.76984	15.2513
Q1	1.69974	1.81217	2.24206	4.10714	2.91005	3.22751	9.33862
Q3	19.418	3.18122	3.73016	19.3585	23.9881	17.5397	19.7685
IQR	17.7183	1.36905	1.4881	15.2513	21.078	14.3122	10.4299
Min	0.978836	0.978836	1.2037	2.63228	1.07143	2.47354	8.2672
Max	35.5556	4.25926	5.95238	40.2381	39.3651	23.2407	21.2698
Mean	10.0788	2.46858	3.17626	14.3855	11.9963	8.68937	14.6699
outlier lower	-24.8776	-0.241402	0.00992063	-18.7698	-28.707	-18.2407	-6.30622
outlier upper	45.9954	5.23479	5.9623	42.2354	55.6052	39.0079	35.4134
Fig 5E: Deviating FP
	maDLC	vmT-DLC	vmT-DLCID	SLEAPTD	SLEAPBU	vmT-LEAP	vmT-LEAPID
#1	1.16402	1.2037	1.37566	3.0291	1.9709	0.608466	0.595238
#2	0.568783	0.701058	0.992063	2.16931	1.12434	0.26455	0.37037
#3	0.634921	0.899471	1.21693	2.5	1.34921	0.383598	0.515873
#4	1.86508	0.727513	0.886243	2.97619	2.38095	0.21164	0.291005
#5	1.0582	1.41534	1.70635	2.06349	1.52116	0.383598	0.489418
#6	0.648148	0.793651	1.37566	1.79894	1.45503	0.304233	0.291005
#7	0.462963	0.595238	0.925926	1.60053	1.03175	0.145503	0.330688
#8	0.820106	0.595238	0.793651	2.19577	1.70635	0.251323	0.383598
#9	2.36772	0.965608	1.19048	3.67725	3.22751	0.449735	0.767196
#10	1.15079	1.12434	1.16402	2.89683	3.57143	0.820106	1.70635
#11	1.62698	1.62698	2.30159	3.10847	3.78307	1.26984	1.60053
#12	0.753968	0.912698	0.886243	2.81746	2.28836	0.449735	0.502646
#13	0.687831	0.767196	1.07143	2.79101	1.16402	0.291005	0.502646
#14	0.595238	0.674603	0.767196	1.8254	0.515873	0.0793651	0.343915
#15	0.753968	0.753968	0.714286	1.61376	0.806878	0.10582	0.224868
#16	2.84392	1.0582	1.07143	3.90212	2.96296	0.026455	0.31746
#17	0.873016	1.0582	1.36243	2.94974	1.23016	0.26455	0.515873
#18	0.793651	1.2963	1.40212	2.71164	1.78571	0.396825	0.608466
#19	0.42328	0.224868	0.449735	1.70635	0.714286	0.0396825	0.21164
#20	0.701058	0.542328	0.820106	1.9709	1.01852	0.0132275	0.515873
#21	1.46825	0.978836	1.37566	3.88889	3.38624	0.462963	1.50794
#22	0.714286	1.23016	1.62698	2.91005	1.4418	0.648148	1.33598
#23	0.939153	1.4418	2.34127	2.80423	1.67989	0.145503	0.912698
#24	1.54762	1.54762	2.03704	3.46561	1.56085	0.47619	0.899471
Median	0.806878	0.939153	1.17725	2.79762	1.54101	0.297619	0.509259
Q1	0.667989	0.714286	0.886243	2.0172	1.14418	0.145503	0.337302
Q3	1.31614	1.21693	1.38889	3.00265	2.33466	0.456349	0.833333
IQR	0.648148	0.502646	0.502646	0.98545	1.19048	0.310847	0.496032
Min	0.42328	0.224868	0.449735	1.60053	0.515873	0.0132275	0.21164
Max	1.86508	1.62698	2.03704	3.90212	3.78307	0.820106	1.50794
Mean	1.06096	0.963955	1.24394	2.64054	1.81989	0.353836	0.655864
outlier lower	-0.304233	-0.0396825	0.132275	0.539021	-0.641534	-0.320767	-0.406746
outlier upper	2.28836	1.9709	2.14286	4.48082	4.12037	0.922619	1.57738
Fig 5E: Bodypart mismatch FP
	maDLC	vmT-DLC	vmT-DLCID	SLEAPTD	SLEAPBU	vmT-LEAP	vmT-LEAPID
#1	0.648148	1.34921	1.2037	1.91799	1.65344	0.634921	3.76984
#2	0.171958	0.529101	0.608466	0.899471	0.515873	0.582011	3.2672
#3	0.42328	0.582011	0.714286	1.08466	0.383598	0.357143	3.06878
#4	0.515873	0.489418	0.462963	0.634921	0.489418	0.449735	3.12169
#5	0.661376	0.939153	1.07143	1.40212	1.19048	0.621693	3.63757
#6	0.449735	0.555556	0.648148	0.727513	1.09788	0.582011	3.91534
#7	0.357143	0.436508	0.595238	0.661376	0.436508	0.251323	4.53704
#8	0.555556	0.436508	0.462963	1.12434	0.621693	0.582011	3.63757
#9	0.608466	0.714286	0.780423	1.16402	0.925926	0.701058	3.71693
#10	0.568783	0.568783	0.634921	0.582011	0.780423	0.555556	3.10847
#11	1.15079	1.13757	1.41534	2.38095	1.94444	1.24339	4.7619
#12	0.47619	0.621693	0.912698	1.07143	0.714286	0.674603	3.84921
#13	0.687831	0.648148	0.833333	0.634921	0.886243	12.5397	14.881
#14	0.648148	0.846561	0.899471	0.939153	1.03175	11.9048	14.6296
#15	1.33598	0.661376	0.740741	1.57407	0.965608	12.328	14.418
#16	1.48148	0.965608	1.34921	1.42857	1.60053	0.15873	14.9868
#17	1.11111	0.727513	1.17725	1.90476	1.28307	13.3995	13.8492
#18	0.383598	0.952381	1.12434	1.36243	3.20106	13.0026	15.3042
#19	0.436508	0.291005	0.31746	0.42328	0.277778	0.171958	14.9735
#20	0.291005	0.383598	0.436508	0.582011	1.46825	0.15873	13.5979
#21	0.833333	1.04497	1.04497	0.634921	1.01852	17.2487	14.9471
#22	0.925926	1.48148	1.86508	1.28307	2.36772	16.3624	14.8677
#23	1.40212	2.28836	3.12169	3.4127	2.48677	0.542328	14.5238
#24	0.912698	1.26984	1.40212	2.7381	2.23545	13.1878	15.1852
Median	0.628307	0.687831	0.866402	1.1045	1.02513	0.628307	9.17989
Q1	0.443122	0.542328	0.621693	0.648148	0.667989	0.496032	3.67725
Q3	0.919312	1.00529	1.19048	1.50132	1.62698	12.4339	14.8743
IQR	0.47619	0.462963	0.568783	0.853175	0.958995	11.9378	11.1971
Min	0.171958	0.291005	0.31746	0.42328	0.277778	0.15873	3.06878
Max	1.48148	1.48148	1.86508	2.7381	2.48677	17.2487	15.3042
Mean	0.709877	0.830026	0.992615	1.2737	1.23236	4.9267	9.18981
outlier lower	-0.271164	-0.152116	-0.231481	-0.631614	-0.770503	-17.4107	-13.1184
outlier upper	1.6336	1.69974	2.04365	2.78108	3.06548	30.3406	31.67
Fig 5E: ID mismatch FP
	maDLC	vmT-DLC	vmT-DLCID	SLEAPTD	SLEAPBU	vmT-LEAP	vmT-LEAPID
#1	0.608466	1.23016	2.27513	47.2751	19.127	2.81746	5.75397
#2	0.436508	0.634921	0.992063	16.0979	0.357143	2.46032	4.88095
#3	0.701058	0.833333	1.54762	15.9656	0.251323	2.63228	5.17196
#4	0.436508	0.542328	0.806878	0.753968	0.0793651	2.48677	4.8545
#5	0.701058	1.48148	3.0291	10.2646	23.2407	2.53968	4.96032
#6	0.687831	1.23016	1.23016	0.753968	27.8307	2.46032	5.02646
#7	0.15873	0.277778	0.462963	0.621693	0.145503	2.52646	5.25132
#8	20.9524	0.31746	0.608466	21.9709	6.90476	2.68519	5.35714
#9	0.410053	0.634921	1.30952	0.886243	14.4048	2.57937	4.86772
#10	0.132275	0.31746	0.502646	0.37037	6.26984	2.5	4.57672
#11	0.31746	0.714286	0.992063	33.6376	33.6376	2.55291	4.97354
#12	0.396825	0.515873	0.753968	7.6455	0.15873	2.68519	4.97354
#13	28.7037	0.31746	1.30952	1.89153	1.78571	4.94709	5.02646
#14	0.449735	0.621693	0.648148	0.793651	26.8254	5.10582	4.68254
#15	33.4656	0.568783	0.727513	33.1217	23.4524	4.86772	4.52381
#16	25.8069	0.780423	0.701058	6.95767	6.42857	2.34127	4.55026
#17	22.2222	0.992063	1.09788	35.3836	0.357143	5.68783	5.63492
#18	0.47619	1.03175	0.806878	12.4868	0.132275	4.92063	3.76984
#19	15.6481	0.462963	0.436508	0.502646	0.0793651	2.31481	4.25926
#20	0.251323	0.396825	0.291005	0.145503	0.119048	2.30159	5.42328
#21	13.0688	0.145503	0.171958	2.69841	22.8439	5.5291	3.21429
#22	0.0661376	0.37037	0.330688	0.251323	0.0661376	5.31746	4.24603
#23	33.1878	0.529101	0.489418	0.595238	0.0793651	2.32804	4.6164
#24	0.10582	1.24339	1.03175	0.238095	0.0793651	5.22487	5.18519
Median	0.542328	0.595238	0.780423	2.29497	1.07143	2.60582	4.92063
Q1	0.357143	0.383598	0.496032	0.608466	0.125661	2.47354	4.56349
Q3	18.3003	0.912698	1.16402	16.0317	20.9854	4.93386	5.17857
IQR	17.9431	0.529101	0.667989	15.4233	20.8598	2.46032	0.615079
Min	0.0661376	0.145503	0.171958	0.145503	0.0661376	2.30159	3.76984
Max	33.4656	1.48148	1.54762	35.3836	33.6376	5.68783	5.75397
Mean	8.30798	0.674603	0.939705	10.4712	8.944	3.40884	4.82418
outlier lower	-26.5575	-0.410053	-0.505952	-22.5265	-31.164	-1.21693	3.64087
outlier upper	45.2149	1.70635	2.16601	39.1667	52.2751	8.62434	6.10119
Fig 5F: Pred match
	maDLC	vmT-DLC	vmT-DLCID	SLEAPTD	SLEAPBU	vmT-LEAP	vmT-LEAPID
#1	97.5031	96.2169	95.1455	46.7278	76.4351	95.1285	87.7246
#2	98.8034	98.1349	97.4074	80.5373	97.9614	96.0925	89.9328
#3	98.1976	97.6852	96.5212	80.1424	97.9567	96.0113	89.6255
#4	97.1263	98.2407	97.8439	95.5853	96.9836	96.2876	90.2814
#5	97.5017	96.164	94.1931	85.9881	73.1196	95.8	89.1981
#6	98.17	97.4206	96.746	96.6818	68.9175	96.045	89.0835
#7	99.0058	98.6905	98.0159	97.0895	98.3629	96.542	88.0767
#8	77.409	98.6508	98.1349	74.4043	90.6434	95.845	88.8906
#9	96.548	97.6852	96.7196	94.1621	80.9297	95.5855	88.9081
#10	98.1281	97.9894	97.6984	96.1013	89.22	95.4133	88.9236
#11	96.8189	96.5212	95.291	60.0432	59.6036	93.9657	86.4227
#12	98.3448	97.9497	97.4471	88.3173	96.7824	95.4795	88.9809
#13	69.5215	98.2672	96.7857	94.5931	96.111	78.7778	76.7305
#14	98.27	97.8571	97.6852	96.4214	71.0565	79.7302	78.0112
#15	63.7247	98.0159	97.8175	63.3805	74.3924	79.5976	78.4311
#16	68.9646	97.1958	96.8783	87.4747	88.7703	97.0319	77.3468
#17	75.1763	97.2222	96.3624	59.1349	97.0735	76.5733	76.5763
#18	98.2916	96.7196	96.6667	83.0053	94.7483	78.2164	77.4375
#19	83.2976	99.0212	98.7963	97.3491	98.9177	97.0452	78.2093
#20	98.7401	98.6772	98.4524	97.2814	97.3635	97.1026	77.5668
#21	84.2419	97.8307	97.4074	92.7577	72.504	72.2126	77.602
#22	98.2523	96.918	96.1772	95.4729	96.0448	73.2361	76.3861
#23	63.1145	95.7407	94.0476	93.0584	95.5546	96.4475	76.3973
#24	97.3479	95.9392	95.5291	93.4718	95.9497	77.1374	74.705
Median	97.4248	97.7579	96.832	92.908	95.1515	95.5325	82.4269
Q1	80.3533	96.8188	96.2698	80.3398	75.4138	79.1877	77.3921
Q3	98.2612	98.1878	97.7579	95.8433	97.0286	96.1901	88.9522
IQR	17.9078	1.36905	1.4881	15.5034	21.6148	17.0024	11.5601
Min	63.1145	95.7407	94.0476	59.1349	59.6036	72.2126	74.705
Max	99.0058	99.0212	98.7963	97.3491	98.9177	97.1026	90.2814
Mean	89.6875	97.5314	96.8237	85.3826	87.7251	89.6377	82.977
outlier lower	53.4916	94.7652	94.0377	57.0847	42.9915	53.6841	60.052
outlier upper	125.123	100.241	99.9901	119.098	129.451	121.694	106.292
Fig 5F: Bodypart match
	maDLC	vmT-DLC	vmT-DLCID	SLEAPTD	SLEAPBU	vmT-LEAP	vmT-LEAPID
#1	98.1307	97.4471	97.4206	94.9534	96.2461	98.5084	94.7047
#2	99.2471	98.7698	98.3995	96.8838	98.3259	98.9997	95.7011
#3	98.9158	98.5185	98.0688	96.359	98.2155	99.124	95.753
#4	97.5715	98.7831	98.6508	96.3478	97.0648	99.2201	95.9882
#5	98.2253	97.6455	97.2222	96.4633	97.1914	98.809	95.0943
#6	98.8749	98.6508	97.9762	97.4445	97.3884	98.9526	95.0266
#7	99.167	98.9683	98.4788	97.717	98.5105	99.5306	94.2643
#8	98.6081	98.9683	98.7434	96.6399	97.6408	99.0159	95.2366
#9	96.966	98.3201	98.0291	95.0654	95.732	98.6381	94.6815
#10	98.2618	98.3069	98.2011	96.4764	95.5833	98.3719	94.3214
#11	97.1452	97.2354	96.2831	94.3942	94.1224	97.0065	92.3796
#12	98.7485	98.4656	98.2011	96.0611	96.944	98.6658	94.8578
#13	98.6061	98.5847	98.0952	96.5165	97.9214	84.6834	82.4612
#14	98.7296	98.4788	98.3333	97.2196	98.4213	85.786	83.2495
#15	97.8677	98.5847	98.545	96.785	98.2006	85.3377	83.5219
#16	95.545	97.9762	97.5794	94.5665	95.3378	99.7824	82.5385
#17	97.9653	98.2143	97.4603	95.0699	97.4376	83.4588	83.1758
#18	98.7837	97.7513	97.4735	95.8192	94.884	84.0673	81.7589
#19	99.1301	99.4841	99.2328	97.8553	98.9979	99.7525	82.9825
#20	98.9948	99.0741	98.7434	97.428	97.4839	99.7986	83.794
#21	97.6404	97.9762	97.5794	95.4636	95.5553	78.8233	81.2622
#22	98.32	97.2884	96.5079	95.7289	96.1123	79.61	81.2891
#23	97.5693	96.2698	94.537	93.6649	95.6377	99.1898	81.8309
#24	97.4573	97.1825	96.5608	93.7131	96.0326	83.4614	80.8715
Median	98.2909	98.3929	98.0489	96.3534	97.1281	98.652	88.0868
Q1	97.6059	97.6984	97.4405	95.0676	95.6848	85.0106	82.4998
Q3	98.8293	98.7103	98.4392	96.8344	98.061	99.1569	94.9422
IQR	1.22334	1.0119	0.998677	1.76676	2.37618	14.1464	12.4424
Min	96.966	96.2698	96.2831	93.6649	94.1224	78.8233	80.8715
Max	99.2471	99.4841	99.2328	97.8553	98.9979	99.7986	95.9882
Mean	98.1863	98.206	97.7634	96.0265	96.8745	93.6914	88.6144
outlier lower	95.7709	96.1806	95.9425	92.4175	92.1206	63.791	63.8363
outlier upper	100.664	100.228	99.9372	99.4845	101.625	120.376	113.606
Fig 5F: RMSE
	maDLC	vmT-DLC	vmT-DLCID	SLEAPTD	SLEAPBU	vmT-LEAP	vmT-LEAPID
#1	6.79934	14.9913	18.2463	126.68	61.0593	27.4861	38.5807
#2	6.21358	11.7377	13.7452	76.8153	8.60248	25.5376	38.4199
#3	6.62643	13.2023	16.2157	77.3623	4.61513	25.1122	39.4674
#4	5.73087	9.81204	12.3365	14.2161	5.02534	23.2694	38.1945
#5	6.26808	15.5651	17.9404	55.9582	89.8006	25.5172	34.5366
#6	5.85619	8.88503	11.7975	10.6058	94.9992	23.6355	32.796
#7	3.82908	8.4443	10.5782	13.6359	4.15009	35.1112	47.5788
#8	94.1538	7.81073	13.314	92.4644	43.5535	33.1914	41.3766
#9	7.02338	9.40682	15.9034	17.0497	87.1669	27.0715	41.9572
#10	4.48438	9.08349	10.855	10.5177	44.2993	27.0546	40.4948
#11	7.01921	11.3646	13.0981	95.7272	96.0937	26.5017	40.3149
#12	5.94688	10.9344	10.9721	52.809	5.0543	29.8264	42.9217
#13	110.527	10.5577	16.4912	24.8002	21.1714	44.753	44.2382
#14	6.24546	9.0527	9.8133	11.8249	97.1986	41.5453	40.5326
#15	110.974	8.02836	14.7363	111.094	88.3181	43.9759	42.7821
#16	110.274	11.9392	12.0763	58.7862	57.8368	30.9466	41.1221
#17	92.0957	18.367	15.9283	118.112	9.92003	52.3271	52.0729
#18	6.23979	18.2144	17.9433	73.6869	7.29169	47.6254	44.2056
#19	79.4031	15.1932	13.9488	9.56464	3.57694	40.1808	50.4192
#20	5.82249	9.38033	10.6469	8.22318	5.54422	36.5585	52.5681
#21	46.45	8.90935	13.5618	22.4128	60.7234	68.6805	47.9151
#22	5.39087	16.0853	16.1279	8.87394	5.55601	58.9546	50.5414
#23	114.746	11.5678	16.466	12.9618	5.92592	35.5091	51.2303
#24	4.88373	22.1936	18.2804	9.25744	5.62759	57.1363	60.0075
Median	6.44725	11.1495	13.847	23.6065	15.5457	34.1513	42.3697
Q1	5.83934	9.0681	11.9369	11.2154	5.55012	26.7782	39.8911
Q3	85.7494	15.0922	16.3408	77.0888	74.1131	44.3645	49.1672
IQR	79.9101	6.02413	4.40389	65.8734	68.563	17.5863	9.27601
Min	3.82908	7.81073	9.8133	8.22318	3.57694	23.2694	32.796
Max	114.746	22.1936	18.2804	126.68	97.1986	68.6805	60.0075
Mean	35.5418	12.1136	14.2093	46.3933	38.0463	36.9795	43.9281
outlier lower	-114.026	0.0318951	5.33109	-87.5948	-97.2943	0.398708	25.9771
outlier upper	205.615	24.1284	22.9466	175.899	176.958	70.7439	63.0812

## Sheet: Fig6_Data
The median is determined as the middle value when the data points are arranged in ascending order.
The first quartile (Q1) is the value below which 25% of the data fall, and the third quartile (Q3) is the value below which 75% of the data fall.
The interquartile range (IQR) is calculated as the difference between Q3 and Q1 (IQR = Q3 - Q1).
The minimum and maximum values are the smallest and largest data points, respectively.
The mean value is calculated as the arithmetic mean.
Outlier thresholds are determined as Q1 - IQR × 1.5 for the lower limit and Q3 + IQR × 1.5 for the upper limit.
In this study, all calculations were performed using MATLAB, and the results are presented accordingly.
Please note that some discrepancies may exist between these results and the values in this supplemental data.
Fig 6B: Tgt match
	maDLC	vmT-DLC	SLEAPBU	vmT-LEAP	ID
#1	99.8148	100	78.3333	99.6296	96.8519
#2	100	100	99.6296	100	99.6296
#3	100	100	100	99.8148	98.8889
#4	100	100	100	100	99.8148
#5	100	100	74.4444	100	97.963
#6	99.6296	100	70.3704	100	99.4444
#7	100	100	100	99.4444	99.4444
#8	78.5185	100	92.5926	99.8148	99.2593
#9	100	100	84.4444	100	99.4444
#10	100	100	93.3333	99.6296	67.963
#11	99.8148	100	61.2963	100	77.4074
#12	99.8148	99.8148	99.8148	99.8148	99.8148
#13	70.7407	100	98.1481	99.2593	98.5185
#14	100	100	72.2222	99.2593	100
#15	64.8148	100	75.1852	98.8889	100
#16	72.2222	99.8148	92.5926	100	98.5185
#17	76.2963	99.6296	99.6296	96.2963	98.3333
#18	100	100	100	98.5185	99.2593
#19	83.7037	100	100	100	99.2593
#20	100	100	100	100	100
#21	86.2963	100	75.7407	91.4815	99.2593
#22	100	100	100	96.8519	99.8148
#23	64.8148	100	99.8148	100	98.5185
#24	100	100	100	97.5926	79.4444
Median	99.9074	100	98.8889	99.8148	99.2593
Q1	81.1111	100	77.037	99.0741	98.4259
Q3	100	100	100	100	99.7222
IQR	18.8889	0	22.963	0.925926	1.2963
Min	64.8148	100	61.2963	98.5185	96.8519
Max	100	100	100	100	100
Mean	91.5201	99.9691	90.3164	99.0123	96.1188
outlier lower	52.7778	100	42.5926	97.6852	96.4815
outlier upper	128.333	100	134.444	101.389	101.667
Fig 6B: False negative
	maDLC	vmT-DLC	SLEAPBU	vmT-LEAP	ID
#1	0.185185	0	0	0.185185	0.185185
#2	0	0	0	0	0
#3	0	0	0	0	0
#4	0	0	0	0	0
#5	0	0	0	0	1.11111
#6	0	0	0	0	0
#7	0	0	0	0	0
#8	0	0	0	0	0
#9	0	0	0	0	0
#10	0	0	0	0	0
#11	0.185185	0	0	0	0
#12	0.185185	0	0.185185	0.185185	0
#13	0	0	0	0	0
#14	0	0	0	0	0
#15	0	0	0	0	0
#16	0.37037	0	0.185185	0	0
#17	0	0	0	0	0
#18	0	0	0	0	0
#19	0	0	0	0	0
#20	0	0	0	0	0
#21	0	0	0	0	0
#22	0	0	0	0	0
#23	0	0	0	0	0
#24	0	0	0	0	0
Median	0	0	0	0	0
Q1	0	0	0	0	0
Q3	0	0	0	0	0
IQR	0	0	0	0	0
Min	0	0	0	0	0
Max	0	0	0	0	0
Mean	0.0385802	0	0.0154321	0.0154321	0.0540123
outlier lower	0	0	0	0	0
outlier upper	0	0	0	0	0
Fig 6B: False positive
	maDLC	vmT-DLC	SLEAPBU	vmT-LEAP	ID
#1	0	0	21.6667	0.185185	2.96296
#2	0	0	0.37037	0	0.37037
#3	0	0	0	0.185185	1.11111
#4	0	0	0	0	0.185185
#5	0	0	25.5556	0	0.925926
#6	0.37037	0	29.6296	0	0.555556
#7	0	0	0	0.555556	0.555556
#8	21.4815	0	7.40741	0.185185	0.740741
#9	0	0	15.5556	0	0.555556
#10	0	0	6.66667	0.37037	32.037
#11	0	0	38.7037	0	22.5926
#12	0	0.185185	0	0	0.185185
#13	29.2593	0	1.85185	0.740741	1.48148
#14	0	0	27.7778	0.740741	0
#15	35.1852	0	24.8148	1.11111	0
#16	27.4074	0.185185	7.22222	0	1.48148
#17	23.7037	0.37037	0.37037	3.7037	1.66667
#18	0	0	0	1.48148	0.740741
#19	16.2963	0	0	0	0.740741
#20	0	0	0	0	0
#21	13.7037	0	24.2593	8.51852	0.740741
#22	0	0	0	3.14815	0.185185
#23	35.1852	0	0.185185	0	1.48148
#24	0	0	0	2.40741	20.5556
Median	0	0	1.11111	0.185185	0.740741
Q1	0	0	0	0	0.277778
Q3	18.8889	0	22.963	0.925926	1.48148
IQR	18.8889	0	22.963	0.925926	1.2037
Min	0	0	0	0	0
Max	35.1852	0	38.7037	1.48148	2.96296
Mean	8.44136	0.0308642	9.66821	0.972222	3.82716
outlier lower	-28.3333	0	-34.4444	-1.38889	-1.52778
outlier upper	47.2222	0	57.4074	2.31481	3.28704
Fig 6C: Deviating FP
	maDLC	vmT-DLC	SLEAPBU	vmT-LEAP	ID
#1	0	0	0.37037	0.185185	2.59259
#2	0	0	0	0	0.37037
#3	0	0	0	0.185185	1.11111
#4	0	0	0	0	0.185185
#5	0	0	0	0	0.925926
#6	0.185185	0	0	0	0.555556
#7	0	0	0	0.555556	0.555556
#8	0	0	0	0.185185	0.740741
#9	0	0	0	0	0.185185
#10	0	0	0	0.37037	0.185185
#11	0	0	0	0	1.48148
#12	0	0.185185	0	0	0.185185
#13	0	0	0	0.555556	0.925926
#14	0	0	0	0.555556	0
#15	0	0	0	0.925926	0
#16	0.185185	0.185185	0	0	0.925926
#17	0	0	0	3.14815	0.925926
#18	0	0	0	1.48148	0.37037
#19	0	0	0	0	0.555556
#20	0	0	0	0	0
#21	0	0	0	8.33333	0.740741
#22	0	0	0	2.96296	0.185185
#23	0	0	0.185185	0	1.48148
#24	0	0	0	2.22222	5.37037
Median	0	0	0	0.185185	0.555556
Q1	0	0	0	0	0.185185
Q3	0	0	0	0.740741	0.925926
IQR	0	0	0	0.740741	0.740741
Min	0	0	0	0	0
Max	0	0	0	1.48148	1.48148
Mean	0.0154321	0.0154321	0.0231481	0.902778	0.856481
outlier lower	0	0	0	-1.11111	-0.925926
outlier upper	0	0	0	1.85185	2.03704
Fig 6C: ID mismatch FP
	maDLC	vmT-DLC	SLEAPBU	vmT-LEAP	ID
#1	0	0	21.2963	0	0.37037
#2	0	0	0.37037	0	0
#3	0	0	0	0	0
#4	0	0	0	0	0
#5	0	0	25.5556	0	0
#6	0.185185	0	29.6296	0	0
#7	0	0	0	0	0
#8	21.4815	0	7.40741	0	0
#9	0	0	15.5556	0	0.37037
#10	0	0	6.66667	0	31.8519
#11	0	0	38.7037	0	21.1111
#12	0	0	0	0	0
#13	29.2593	0	1.85185	0.185185	0.555556
#14	0	0	27.7778	0.185185	0
#15	35.1852	0	24.8148	0.185185	0
#16	27.2222	0	7.22222	0	0.555556
#17	23.7037	0.37037	0.37037	0.555556	0.740741
#18	0	0	0	0	0.37037
#19	16.2963	0	0	0	0.185185
#20	0	0	0	0	0
#21	13.7037	0	24.2593	0.185185	0
#22	0	0	0	0.185185	0
#23	35.1852	0	0	0	0
#24	0	0	0	0.185185	15.1852
Median	0	0	1.11111	0	0
Q1	0	0	0	0	0
Q3	18.8889	0	22.7778	0.185185	0.462963
IQR	18.8889	0	22.7778	0.185185	0.462963
Min	0	0	0	0	0
Max	35.1852	0	38.7037	0.185185	0.740741
Mean	8.42593	0.0154321	9.64506	0.0694444	2.97068
outlier lower	-28.3333	0	-34.1667	-0.277778	-0.694444
outlier upper	47.2222	0	56.9444	0.462963	1.15741
Fig 6D: Pred match
	maDLC	vmT-DLC	SLEAPBU	vmT-LEAP	ID
#1	100	100	78.3333	99.8145	97.0315
#2	100	100	99.6296	100	99.6296
#3	100	100	100	99.8148	98.8889
#4	100	100	100	100	99.8148
#5	100	100	74.4444	100	99.0637
#6	99.6296	100	70.3704	100	99.4444
#7	100	100	100	99.4444	99.4444
#8	78.5185	100	92.5926	99.8148	99.2593
#9	100	100	84.4444	100	99.4444
#10	100	100	93.3333	99.6296	67.963
#11	100	100	61.2963	100	77.4074
#12	100	99.8148	100	100	99.8148
#13	70.7407	100	98.1481	99.2593	98.5185
#14	100	100	72.2222	99.2593	100
#15	64.8148	100	75.1852	98.8889	100
#16	72.4907	99.8148	92.7644	100	98.5185
#17	76.2963	99.6296	99.6296	96.2963	98.3333
#18	100	100	100	98.5185	99.2593
#19	83.7037	100	100	100	99.2593
#20	100	100	100	100	100
#21	86.2963	100	75.7407	91.4815	99.2593
#22	100	100	100	96.8519	99.8148
#23	64.8148	100	99.8148	100	98.5185
#24	100	100	100	97.5926	79.4444
Median	100	100	98.8889	99.8148	99.2593
Q1	81.1111	100	77.037	99.0741	98.5185
Q3	100	100	100	100	99.7222
IQR	18.8889	0	22.963	0.925926	1.2037
Min	64.8148	100	61.2963	98.5185	97.0315
Max	100	100	100	100	100
Mean	91.5544	99.9691	90.3312	99.0278	96.1722
outlier lower	52.7778	100	42.5926	97.6852	96.713
outlier upper	128.333	100	134.444	101.389	101.528

## Sheet: Fig7G-H_Data
The median is determined as the middle value when the data points are arranged in ascending order.
The median was calculated for each fish individually.
The mean value is calculated as the arithmetic mean of the medians obtained from each fish.
The 95% confidence interval (95%CI) is determined by multiplying the standard error (SE = standard deviation of the medians / √10) by 1.96.
In this study, all calculations were performed using MATLAB, and the results are presented accordingly.
Please note that some discrepancies may exist between these results and the values in this supplemental data.
Fig 7G: maDLC (Distance variance of each fish)
	#1	#2	#3	#4	#5	#6	#7	#8	#9	#10	Mean	95%CI
Frame1	2.23247	8.20229	18.5305	3.65052	4.21276	NaN	NaN	NaN	NaN	NaN
Frame2	22.8589	13.5429	33.9028	1.97164	27.1288	NaN	NaN	NaN	NaN	NaN
Frame3	26.2564	22.1696	9.8165	2.38258	17.5351	NaN	NaN	NaN	NaN	NaN
Frame4	10.2417	10.3555	16.7431	28.5647	367.516	NaN	NaN	NaN	NaN	NaN
Frame5	16.1523	3.96685	13.4657	1.57342	NaN	861.927	NaN	NaN	NaN	NaN
Frame6	12.8523	3.78904	23.5434	10.484	9.51045	17.5803	NaN	NaN	NaN	NaN
Frame7	15.2732	24.7392	4.08778	28.7755	10.7955	NaN	NaN	NaN	NaN	NaN
Frame8	7.04193	35.6703	8.68945	NaN	10.8364	32.5368	35.326	NaN	NaN	NaN
Frame9	2.38465	NaN	NaN	8.33299	21.182	602.683	23.2851	NaN	NaN	NaN
Frame10	8.9091	3.80435	129.378	NaN	NaN	18.0216	22.8358	NaN	NaN	NaN
Frame11	59.3764	1938.94	NaN	144.024	NaN	NaN	2030.11	NaN	NaN	NaN
Frame12	709.108	5734.55	106.331	NaN	NaN	3.03826	12.7283	NaN	NaN	NaN
Frame13	13.5038	11.9601	NaN	NaN	2124.56	NaN	17.7526	NaN	NaN	NaN
Frame14	224.316	NaN	97.3496	NaN	NaN	NaN	14.2317	NaN	NaN	NaN
Frame15	48.6279	190.663	2.4278	NaN	19.6351	NaN	13.064	NaN	NaN	NaN
Frame16	2534.66	682.37	527.434	NaN	NaN	NaN	8.229	NaN	NaN	NaN
Frame17	17.0839	NaN	26.7349	NaN	51.291	NaN	8.57023	NaN	NaN	NaN
Frame18	6.96257	NaN	7.29063	NaN	8.67563	NaN	227.481	NaN	NaN	NaN
Frame19	8.5805	NaN	43.2363	NaN	176.159	NaN	2.89376	NaN	NaN	NaN
Frame20	11.9871	NaN	109.516	27.9911	294.507	NaN	6.66274	NaN	NaN	NaN
Frame21	29.2819	NaN	146.974	520.827	20.3921	NaN	12.1148	NaN	NaN	NaN
Frame22	38.5978	NaN	87.8626	205.582	NaN	240.848	3.7214	NaN	NaN	NaN
Frame23	7.30978	NaN	229.15	535.192	NaN	168.637	NaN	NaN	NaN	NaN
Frame24	4.38515	NaN	18.2096	11.9539	NaN	NaN	9.53079	NaN	NaN	NaN
Frame25	830.605	NaN	301.805	1716.59	NaN	356.957	5.64743	NaN	NaN	NaN
Frame26	258.419	NaN	889.808	353.912	NaN	242.656	12.1994	NaN	NaN	NaN
Frame27	434.357	NaN	NaN	1491.9	NaN	617.184	2146.88	NaN	NaN	NaN
Frame28	2053.95	NaN	1017.92	1121.92	NaN	NaN	39.2703	NaN	NaN	NaN
Frame29	36.2029	1954.19	3567.55	NaN	NaN	NaN	1003.41	NaN	NaN	NaN
Frame30	575.199	11.1004	NaN	NaN	36.8659	25.0589	19.4142	NaN	NaN	NaN
Frame31	130.552	NaN	11.2007	NaN	3.87413	43.3068	294.048	NaN	NaN	NaN
Frame32	1398.37	NaN	7.52525	NaN	4.64299	37.8058	NaN	NaN	NaN	NaN
Frame33	NaN	41.086	6.49295	NaN	4.51754	6.163	NaN	NaN	NaN	NaN
Frame34	NaN	NaN	4.89853	557.182	NaN	2.87337	NaN	NaN	NaN	NaN
Frame35	NaN	NaN	0.602268	NaN	24.1873	8.84349	7.54056	NaN	NaN	NaN
Frame36	NaN	NaN	14.6566	NaN	6.76261	11.0549	24.453	NaN	NaN	NaN
Frame37	2.17378	NaN	25.9872	422.739	11.1288	1.7124	10.4328	NaN	NaN	NaN
Frame38	15.5095	1.33091	11.3553	9.26276	10.8379	0.986547	24.3392	NaN	NaN	NaN
Frame39	10.5291	4.50062	10.5207	14.8081	27.3724	1.18227	4.64397	NaN	NaN	NaN
Frame40	16.6915	7.90455	11.6261	NaN	39.0957	13.3663	16.2045	NaN	NaN	NaN
Frame41	9.14942	9.42166	8.9076	24.9953	22.9218	15.1766	18.9927	NaN	NaN	NaN
Frame42	4.74386	12.1025	16.8535	NaN	28.1545	17.782	46.5793	NaN	NaN	NaN
Frame43	21.8144	17.5715	27.622	NaN	13.9905	7.88499	4.09783	NaN	NaN	NaN
Frame44	11.5954	8.40738	13.0854	16.2119	16.5039	14.9993	32.3211	NaN	NaN	NaN
Frame45	64.8439	NaN	20.2537	NaN	18.3108	28.8765	14.5251	NaN	NaN	NaN
Frame46	42.8964	32.0383	26.7085	NaN	27.9329	13.2594	3.82211	NaN	NaN	NaN
Frame47	32.9188	13.3025	30.9163	NaN	10.3897	12.5393	15.0222	NaN	NaN	NaN
Frame48	32.356	3.90652	8.31107	NaN	19.9292	6.15624	24.5464	NaN	NaN	NaN
Frame49	26.4681	5.86445	11.6437	NaN	21.8265	11.742	32.6647	NaN	NaN	NaN
Frame50	27.8467	23.1958	25.515	NaN	22.1857	2.85981	163.494	NaN	NaN	NaN
Frame51	34.2751	546.202	NaN	NaN	11.074	13.6884	NaN	NaN	NaN	NaN
Frame52	17.2273	904.404	NaN	23.036	13.739	22.3274	35.9062	NaN	NaN	NaN
Frame53	5.57085	285.094	NaN	32.6013	44.1493	1.50248	15.3339	NaN	NaN	NaN
Frame54	15.5428	NaN	NaN	30.4525	2.36745	5.68361	123.506	NaN	NaN	NaN
Frame55	14.1596	2505.89	NaN	25.6717	NaN	8.74318	9.59481	NaN	NaN	NaN
Frame56	7.63597	2434.66	NaN	45.5284	2.4893	26.2126	33.1333	NaN	NaN	NaN
Frame57	14.92	NaN	NaN	43.0205	31.0491	5.60756	427.727	NaN	NaN	NaN
Frame58	NaN	NaN	2141.4	27.7583	11.9339	27.1108	NaN	NaN	NaN	NaN
Frame59	1198.79	1254.33	13.3547	45.1433	NaN	21.0546	1482.04	NaN	NaN	NaN
Frame60	108.719	16.3428	NaN	38.4681	0.630871	17.9636	39.8302	NaN	NaN	NaN
Frame61	NaN	49.9422	NaN	7.40631	0.739135	1.26927	113.818	NaN	NaN	NaN
Frame62	NaN	25.5475	NaN	666.995	1266.43	22.2642	510.073	NaN	NaN	NaN
Frame63	NaN	23.3512	NaN	22.3948	12.7544	7.9178	13.2155	NaN	NaN	NaN
Frame64	NaN	6.92513	NaN	71.7542	25.3192	31.8315	NaN	NaN	NaN	NaN
Frame65	NaN	2.5383	NaN	NaN	23.7612	22.2794	22.2704	NaN	NaN	NaN
Frame66	NaN	13.936	NaN	454.16	3.04858	43.9564	NaN	NaN	NaN	NaN
Frame67	NaN	5.45356	NaN	NaN	13.0415	14.589	NaN	NaN	NaN	NaN
Frame68	NaN	656.062	NaN	NaN	9.10385	11.6048	46.6025	NaN	NaN	NaN
Frame69	NaN	17.2371	NaN	20.0032	10.8047	4.8893	85.5802	NaN	NaN	NaN
Frame70	NaN	166.242	11.1144	NaN	24.4971	18.7351	42.4459	NaN	NaN	NaN
Frame71	NaN	10.5515	16.1937	1235.61	28.8996	13.9372	40.9075	NaN	NaN	NaN
Frame72	2777.01	NaN	5.39804	13.9743	42.0465	32.6738	38.7818	NaN	NaN	NaN
Frame73	NaN	265.589	NaN	287.329	14.4198	NaN	244.249	NaN	NaN	NaN
Frame74	9.3954	NaN	41.0751	125.828	NaN	3.01354	264.044	NaN	NaN	NaN
Frame75	NaN	421.664	13.3465	51.4007	20.6039	NaN	369.047	NaN	NaN	NaN
Frame76	NaN	492.082	10.8427	239.512	4284.5	1.85932	435.869	NaN	NaN	NaN
Frame77	17.2736	30.5698	2.90434	155.912	16.5095	1050.03	183.878	NaN	NaN	NaN
Frame78	2538.26	46.6243	5.93924	150.986	NaN	397.378	NaN	NaN	NaN	NaN
Frame79	8.38984	18.9974	14.6903	408.485	402.204	NaN	337.068	NaN	NaN	NaN
Frame80	9.01565	13.2433	26.649	946.709	426.531	NaN	NaN	NaN	NaN	NaN
Frame81	20.3142	624.201	9.9365	1076.55	296.434	NaN	565.456	NaN	NaN	NaN
Frame82	21.3377	4317.98	6.90058	232.739	5324.16	NaN	373.817	NaN	NaN	NaN
Frame83	8.05478	1995.73	21.9408	289.195	175.689	NaN	NaN	NaN	NaN	NaN
Frame84	17.0283	1914.44	5.55488	95.7533	256.317	NaN	544.475	NaN	NaN	NaN
Frame85	5.86511	6.93477	2651.37	360.046	5180.2	NaN	183.978	NaN	NaN	NaN
Frame86	7.89283	5107.08	6.12298	11.4126	14.2954	NaN	288.179	110.692	NaN	NaN
Frame87	30.5826	217.255	118.512	14.319	2.42967	NaN	NaN	1.09849	NaN	NaN
Frame88	19.8353	9.64095	24.7604	10.2372	6.06472	NaN	10.1147	NaN	420.826	NaN
Frame89	5.42899	20.2613	NaN	33.5513	0.448636	15.2081	21.3702	21.7193	35.5714	NaN
Frame90	13.3025	NaN	31.3144	24.0249	12.1531	4.27409	40.8326	6.51239	7150.23	NaN
Frame91	12.0009	3.38188	2222.46	3.10815	17.6544	21.9985	12.6884	13898.5	4.56235	NaN
Frame92	19.1592	14.6865	24.4553	16.4836	32.9083	351.841	11.4642	33.5305	NaN	NaN
Frame93	5.06229	28.2236	21.8767	0.11433	9.30724	NaN	10.3518	NaN	51.8217	NaN
Frame94	NaN	9.4424	25.122	35.8632	NaN	178.857	34.9605	115.251	16.5166	NaN
Frame95	NaN	20.9048	21.0321	1.24896	28.1602	NaN	1305.01	1862.02	22.0379	NaN
Frame96	NaN	1.83452	25.272	23.5328	3666.87	3666.87	2983.32	2129.18	16.6622	NaN
Frame97	130.487	17.2121	16.5278	10.7878	102.14	102.14	25.7755	NaN	44.6105	NaN
Frame98	87.7112	6.98656	NaN	4.62856	NaN	NaN	0.919879	NaN	NaN	NaN
Frame99	122.559	3.92953	4687	4.50947	NaN	203.966	11643	NaN	8.31763	NaN
Frame100	106.844	11.6181	3111.94	15.0319	NaN	23.5018	NaN	NaN	13.9876	NaN
Frame101	121.747	186.117	16.6308	NaN	NaN	35.1664	3.33972	4.63083	14.6325	NaN
Frame102	198.946	14.9801	15.3652	NaN	NaN	41.5178	7.55612	NaN	10.9595	NaN
Frame103	197.535	NaN	31.1701	219.302	NaN	28.2945	1256.06	NaN	27.6073	NaN
Frame104	73.2883	NaN	32.7482	NaN	NaN	142.131	NaN	34.3834	15.6827	NaN
Frame105	87.3856	NaN	17.9694	940.03	NaN	36.1297	9.41839	23.807	16.511	NaN
Frame106	252.473	NaN	2.8519	NaN	NaN	256.668	5.19419	6.51191	2.75071	NaN
Frame107	16.7863	NaN	18.0441	NaN	NaN	4.73138	45.2749	21.4636	5.39307	20.3959
Frame108	NaN	NaN	40.6271	NaN	NaN	NaN	23.6131	44.1641	25.0758	4.61612
Frame109	28.8345	NaN	8.57734	22.1377	159.123	10.5837	25.0093	13.3069	5.51752	25.1076
Frame110	NaN	NaN	17.7062	12.3323	271.719	17.6906	6.83988	19.0503	32.1893	0.8647
Frame111	7.25248	NaN	12.0753	NaN	257.456	16.8868	61.7409	43.9162	23.7566	3.91839
Frame112	3.01959	NaN	15.2153	1435.75	10.6299	0.592307	12.1984	2.03055	23.8454	6.00502
Frame113	33.0761	NaN	6.18692	49.5076	270.093	16.6753	11.9178	8.46539	4.68041	21.5698
Frame114	NaN	17.2443	10.634	9.0523	2.91194	41.4955	12.8001	34.2625	35.0296	2.45607
Frame115	NaN	293.685	10.5998	1.81188	7.4166	6.27297	7.15146	23.6963	17.9811	18.502
Frame116	13.1952	NaN	13.8397	19.2941	12.428	13.9598	22.051	8.86161	13.1576	16.4145
Frame117	20.6102	NaN	53.142	17.5402	21.0568	8.08967	15.8609	16.5825	38.2989	14.2897
Frame118	5.8664	47.8329	31.9777	4.36372	29.4391	9.10636	14.6404	22.1197	34.9943	23.7389
Frame119	13.9999	19.0156	33.1747	37.5999	55.912	37.2278	27.3604	17.6815	10.3267	18.6441
Frame120	20.8186	8.90257	22.8384	12.7568	4.37627	12.124	8.64564	32.9007	19.6918	20.59
Frame121	9.86569	7.81611	12.1144	6.74716	24.0613	25.5202	17.8886	15.8653	36.9031	23.1908
Frame122	55.1023	28.6129	33.8389	55.989	7.63405	7.69125	9.94275	16.7888	35.0902	32.8193
Frame123	9.49622	7.93965	NaN	18.1856	40.7245	10.3868	17.0235	48.8474	11.4845	41.1611
Frame124	0.291969	27.97	NaN	11.6164	30.786	19.1375	55.0476	22.6786	21.4683	52.3481
Frame125	44.6262	8.80839	NaN	6.50174	16.5154	9.52488	35.818	30.1128	60.6228	4.4895
Frame126	NaN	11.6511	NaN	9.384	25.2317	11.8926	30.3404	22.5428	22.4159	9.06405
Frame127	NaN	NaN	NaN	6.24269	6.97022	28.5351	23.1858	19.4807	18.1503	23.4726
Frame128	128.028	NaN	NaN	NaN	35.8072	37.722	48.1221	14.5698	12.441	30.2583
Frame129	NaN	NaN	NaN	20.6313	5.6202	37.9629	15.1592	12.6404	12.1347	49.7823
Frame130	NaN	NaN	NaN	NaN	13.188	14.8773	32.3135	14.6145	3.66243	17.5951
Frame131	NaN	NaN	NaN	7.17534	9.30757	23.2357	145.259	16.3785	9.87741	19.7096
Frame132	NaN	NaN	NaN	NaN	23.2553	33.8233	29.2298	36.1261	5.75269	29.4792
Frame133	NaN	NaN	NaN	NaN	66.921	NaN	17.8129	38.7322	13.0779	39.1893
Frame134	NaN	NaN	NaN	NaN	27.3619	11.7441	35.1715	15.6066	22.7849	28.0264
Frame135	NaN	NaN	63.3189	NaN	11.7888	NaN	25.2537	17.6409	5.55749	27.4558
Frame136	NaN	NaN	100.761	NaN	13.6648	NaN	1050.53	28.9661	21.956	29.861
Frame137	NaN	NaN	45.069	NaN	20.385	NaN	1347	12.0595	18.931	0.965197
Frame138	NaN	NaN	NaN	NaN	14.3161	NaN	1221.46	14.7961	9.34445	10.7097
Frame139	NaN	NaN	70.0029	NaN	1554.72	NaN	55.5693	13.2858	10.8302	0.914702
Frame140	NaN	NaN	289.939	NaN	916.352	NaN	38.786	1.3324	13.2636	10.1607
Frame141	NaN	NaN	153.254	NaN	NaN	NaN	1.05457	5.99266	120.155	35.3086
Frame142	NaN	NaN	44.567	NaN	NaN	17.2214	9.74357	18.3327	NaN	30.3295
Frame143	NaN	NaN	18.0701	NaN	103.022	9.92447	NaN	2.5474	61.1063	27.2732
Frame144	NaN	NaN	22.2234	NaN	351.484	45.126	NaN	1.6849	NaN	10.1082
Frame145	NaN	NaN	13.1937	0.966952	NaN	23.9573	874.306	11.6335	NaN	NaN
Frame146	NaN	NaN	15.486	16.5182	NaN	33.9229	15.5645	24.7443	NaN	9.21046
Frame147	NaN	NaN	21.6136	72.5089	35.4225	7.78203	11.5534	4.75323	NaN	24.2741
Frame148	53.6016	53.6016	12.1098	34.3579	NaN	7.39413	18.7563	38.0028	NaN	41.1241
Frame149	NaN	NaN	16.4011	5.54998	29.3422	1.19854	21.0409	45.4917	NaN	17.0806
Frame150	NaN	NaN	12.956	27.0148	32.5638	19.3784	12.4056	10.0024	NaN	12.7376
Frame151	NaN	NaN	11.5678	24.4194	25.2014	4.4041	13.322	64.6522	NaN	30.3557
Frame152	14.8738	14.8738	17.3444	31.8283	NaN	29.1026	25.9793	40.6242	NaN	25.5472
Frame153	22.8674	22.8674	10.002	19.0053	10.3581	8.37938	11.9956	4.35441	NaN	17.0049
Frame154	30.8125	30.8125	3.31972	71.9642	9.37896	44.7942	21.3625	0.0991231	NaN	11.5211
Frame155	39.2465	39.2465	12.6006	18.464	11.8188	21.3063	7.399	15.9012	NaN	17.2778
Frame156	30.2989	30.2989	0.298809	333.547	5.17323	9.67107	1.45283	19.4701	NaN	22.2593
Frame157	46.6666	46.6666	1.1416	15.8586	9.30472	25.8746	5.73864	18.7833	NaN	12.1118
Frame158	40.5173	40.5173	18.833	NaN	5.16629	4.6129	6.79586	8.2193	38.3574	16.099
Frame159	16.5876	16.5876	14.3722	162.438	26.2184	2.54927	23.6564	402.615	NaN	5.11707
Frame160	36.5518	36.5518	19.8705	94.6631	16.6368	10.9113	6.2066	24.0826	NaN	7.92797
Frame161	10.692	10.692	3.74106	142.481	1.35719	17.5598	1.97405	151.512	NaN	9.43339
Frame162	14.1324	14.1324	16.8599	53.2942	19.8457	2.78946	7.51266	221.4	NaN	18.3071
Frame163	8.75115	8.75115	24.4921	767.361	36.573	17.7326	2.94734	2136.03	NaN	10.0183
Frame164	35.203	35.203	24.273	4.63048	31.2498	10.9867	2.00399	89.9739	NaN	6.16144
Frame165	33.8972	33.8972	9.87046	64.3195	NaN	33.4708	22.9716	30.2264	1683.62	16.2013
Frame166	27.5234	27.5234	1.85295	64.349	20.5979	12.8894	12.3261	32.0466	13.3985	8.39014
Frame167	55.4452	55.4452	15.8502	36.2698	34.761	4.89364	14.4835	7.09535	14.3558	30.6803
Frame168	22.4408	22.4408	6.02042	54.6352	9.53704	12.1737	14.7653	36.2813	33.322	1.12269
Frame169	0.859114	0.859114	9.42936	194.111	33.1156	25.914	10.5622	22.8941	16.4005	17.8845
Frame170	9.392	9.392	2.94409	154.151	2.46159	26.3393	6.08955	10.5166	15.0341	2.04871
Frame171	29.7122	29.7122	9.5901	5.06208	28.2393	5.4806	0.702238	49.1469	33.3793	36.4775
Frame172	23.3239	23.3239	11.0295	177.023	8.83982	21.8979	37.1998	44.5895	11.3184	24.3399
Frame173	25.819	25.819	21.6259	43.9092	3.71879	8.93242	40.8621	8.90279	0.90586	12.3425
Frame174	26.0233	26.0233	33.9178	7.34339	3.04868	22.1583	32.7499	42.6539	32.2217	8.01398
Frame175	71.3486	71.3486	3.24939	227.533	35.5167	19.3302	15.0941	29.9731	17.0968	NaN
Frame176	3.63956	3.63956	NaN	19.3378	8.12417	7.92796	31.327	10.7564	12.5329	4.2674
Frame177	23.2526	23.2526	119.127	39.2591	7.90078	4.83397	67.8862	8.04899	9.12156	NaN
Frame178	16.3271	16.3271	NaN	8211.52	2.87845	8.36936	6.19953	17.1704	7.59708	163.568
Frame179	24.6835	24.6835	NaN	NaN	7.4975	46.5415	19.2145	38.0994	17.7	NaN
Frame180	20.8486	20.8486	46.7143	1.19326	19.962	1.08083	33.6707	27.6862	23.3675	46.7143
Frame181	1.62449	1.62449	17.2286	19.678	20.2186	20.5932	14.6551	5.60092	35.9766	17.2286
Frame182	23.4962	23.4962	12.3555	345.267	8.88578	5.90226	54.896	2.1417	3.48115	12.3555
Frame183	22.3744	22.3744	3.68221	42.7528	7.26907	22.8551	26.6824	7.24034	6.23806	3.68221
Frame184	23.7708	23.7708	111.368	22.3758	19.8478	11.2034	7.99856	6.19815	13.8132	111.368
Frame185	17.736	17.736	21.8997	126.063	11.9796	12.8024	3.66792	29.6001	3.07842	21.8997
Frame186	23.8329	23.8329	13.8491	NaN	0.530038	25.1223	2.97509	36.8513	8.38067	13.8491
Frame187	13.9419	13.9419	9.2999	126.37	13.8446	30.7867	20.0236	27.539	13.4212	9.2999
Frame188	3.70057	3.70057	11.3628	123.021	8.80323	13.8285	3.97584	34.8471	0.783186	11.3628
Frame189	7.27774	7.27774	7.24065	6.53075	14.713	20.8675	41.9525	26.1919	19.0214	7.24065
Frame190	16.6732	16.6732	22.178	40.3097	47.3413	16.5346	48.497	6.00902	11.5591	22.178
Frame191	38.8994	38.8994	24.9998	36.1684	3.28851	1.2421	13.4548	6.97698	7.35458	24.9998
Frame192	28.4346	28.4346	9.78864	8.35371	13.1938	4.82887	37.6079	17.3714	22.072	9.78864
Frame193	16.8953	16.8953	25.2444	0.479656	7.98154	3.57223	33.5432	7.08716	7.49058	25.2444
Frame194	9.74633	9.74633	34.3238	2.70649	45.3689	2.7226	20.3258	19.9091	1.83643	34.3238
Frame195	18.5327	18.5327	6.78649	110.384	7.26034	24.3301	30.9834	NaN	25.829	6.78649
Frame196	1856.59	1856.59	4.95125	134.892	17.7721	5.82255	48.2283	NaN	29.4269	4.95125
Frame197	1948.04	1948.04	36.5164	87.3931	7.58075	2.23834	36.811	NaN	NaN	36.5164
Frame198	14.7524	14.7524	NaN	12.5856	25.9568	17.3538	15.0193	2148.15	NaN	NaN
Frame199	21.591	21.591	63.7118	NaN	31.1214	34.4946	18.0309	NaN	NaN	63.7118
Frame200	4837.54	4837.54	15.1803	7.37278	34.2179	4.91419	21.635	13.1229	NaN	15.1803
Frame201	4656.69	4656.69	136.809	20.7547	5.47698	11.2153	1.83361	20.7812	NaN	136.809
Frame202	6021.61	6021.61	NaN	295.364	NaN	25.4158	12.3495	1377.7	NaN	NaN
Frame203	860.528	860.528	243.335	993.901	NaN	13.521	30.6866	1192.35	NaN	243.335
Frame204	509.587	509.587	NaN	1188.08	NaN	7.74299	11.9126	187.028	NaN	NaN
Frame205	29.6225	29.6225	932.433	1557.01	NaN	20.0527	19.2662	132.441	NaN	932.433
Frame206	69.7498	69.7498	19.2601	NaN	NaN	13.8271	1.01957	230.413	1563.35	19.2601
Frame207	248.843	248.843	49.7839	6.50072	NaN	7.87311	12.6059	186.577	2371.28	49.7839
Frame208	429.864	429.864	17.8419	3.18742	NaN	4.81914	23.5626	52.8721	7.2386	17.8419
Frame209	NaN	NaN	21.5243	10.1128	NaN	12.9468	541.611	48.2028	16.3041	21.5243
Frame210	NaN	NaN	12.4183	3.59816	NaN	9.8222	237.048	63.2362	2.30665	12.4183
Frame211	69.1372	69.1372	NaN	6.60827	NaN	5.71275	38.13	199.025	5.80472	NaN
Frame212	NaN	NaN	NaN	8.46811	NaN	5.29754	507.479	34.9897	2.58433	NaN
Frame213	NaN	NaN	NaN	3.85909	NaN	25.2728	23.2365	663.801	1.65391	NaN
Frame214	NaN	NaN	20.3484	5.12469	NaN	53.4134	33.5562	192.571	5.08472	20.3484
Frame215	NaN	NaN	402.972	6.24817	NaN	3.53984	NaN	2896.71	13.603	402.972
Frame216	NaN	NaN	241.097	11.0393	NaN	5.69652	7.62005	8.72846	3.90907	241.097
Frame217	NaN	NaN	0.161264	2.77848	NaN	29.6184	66.6489	2.29893	2.48165	0.161264
Frame218	223.338	NaN	NaN	8.31053	NaN	2.39231	25.564	12.9953	6.34148	NaN
Frame219	NaN	NaN	5.95486	4.56753	NaN	22.2369	5.0913	11.5002	9.9403	5.95486
Frame220	NaN	NaN	133.581	1047.08	NaN	70.8981	23.6983	179.09	6.21753	133.581
Frame221	0.994876	NaN	NaN	6855.7	NaN	54.0394	51.5847	195.385	0.410261	NaN
Frame222	NaN	48.6462	5.55403	1238.98	NaN	4.97118	7.57369	178.701	4.15785	5.55403
Frame223	NaN	21.7786	2.4532	1244.85	NaN	50.5944	39.6871	186.033	15.094	2.4532
Frame224	NaN	17.4928	NaN	11.3947	NaN	16.3191	0.479395	170.011	8.85007	NaN
Frame225	NaN	9.96684	19.2337	19.6273	NaN	3.62042	209.499	19.4359	14.9081	19.2337
Frame226	31.0334	50.2439	22.5182	19.3269	NaN	29.8506	111.683	118.942	9.07664	22.5182
Frame227	4078.81	1.86521	3.40545	3.03828	NaN	27.9063	133.054	NaN	10.0357	3.40545
Frame228	NaN	48.1511	5.01879	2.26246	NaN	14.3108	576.698	1.36291	6.49494	5.01879
Frame229	26.8063	517.728	6.78735	16.3297	NaN	12.8051	1236.52	6.06442	0.95176	6.78735
Frame230	4273.26	3462.21	3.52119	11.095	NaN	2.70656	258.648	3.68903	5.07212	3.52119
Frame231	12.1773	24.5916	8.34476	7.32132	NaN	26.5325	354.825	35.5584	4.55551	8.34476
Frame232	NaN	4.98726	9.39728	357.857	NaN	22.2054	26.3498	7.02039	NaN	9.39728
Frame233	21.1216	22.4371	11.0451	4.90093	NaN	2.83334	32.7515	11.3114	3.63228	11.0451
Frame234	3.72869	51.4131	12.1161	2.62072	NaN	21.7225	21.7964	4.61746	2.59944	12.1161
Frame235	12.6963	10.8878	4.9672	28.2261	NaN	27.2077	51.0544	3.72513	0.0809964	4.9672
Frame236	4.0527	23.2476	12.1718	16.6806	67.3521	7.88997	NaN	18.6072	23.0601	12.1718
Frame237	12.1925	20.8276	6.70861	NaN	15.0223	NaN	NaN	1.3524	11.3772	6.70861
Frame238	8.05653	24.0803	9.51972	NaN	NaN	NaN	946.636	14.4173	3.91414	9.51972
Frame239	13.2576	9.92384	4.73529	251.831	237.396	NaN	5.55397	NaN	2.00855	4.73529
Frame240	5.6924	49.2589	46.4615	271.188	210.292	NaN	41.9502	NaN	7.56911	46.4615
Frame241	21.3992	40.0207	10.3939	75.0189	312.695	NaN	20.0947	NaN	1.97295	10.3939
Frame242	14.4395	25.5908	17.0431	297.064	15.9405	NaN	25.8549	NaN	2.52228	17.0431
Frame243	9.9506	20.9818	10.3885	103.37	16.1417	NaN	14.1443	NaN	15.9128	10.3885
Frame244	16.4527	519.502	8.30646	229.675	124.82	NaN	23.039	NaN	11.8033	8.30646
Frame245	13.9421	14.1019	0.789804	19.8507	160.717	NaN	33.578	NaN	11.6737	0.789804
Frame246	12.7036	NaN	6.05845	139.954	262.75	NaN	21.847	NaN	22.4018	6.05845
Frame247	18.1407	22.4434	4.29519	402.873	101.991	NaN	25.1368	NaN	2.70369	4.29519
Frame248	33.5902	12.2775	6.57245	295.871	163.828	NaN	6.89427	NaN	6.73604	6.57245
Frame249	22.9117	19.0301	4.73052	NaN	1.40612	NaN	45.6845	23.8893	17.9627	4.73052
Frame250	8.20006	NaN	4.7577	NaN	61.394	NaN	13.4678	12.4361	6.22191	4.7577
Frame251	34.589	808.537	573.967	5.65437	NaN	NaN	NaN	88.4575	8.44689	573.967
Frame252	51.4224	NaN	106.735	10.7737	NaN	NaN	16.6501	90.473	1.42582	106.735
Frame253	18.9233	1043.88	NaN	4.85861	274.564	NaN	NaN	147.051	1.55563	NaN
Frame254	31.0925	15.3295	NaN	6.73434	319.599	NaN	14.9758	35.3966	7.47792	NaN
Frame255	43.8554	545.14	4027.81	2.8916	70.1783	NaN	30.0324	4.54579	6.45552	4027.81
Frame256	18.2597	NaN	3.02108	3.63997	142.715	NaN	13.6508	284.501	4.79415	3.02108
Frame257	7.46509	NaN	10.8396	8.49354	21.2962	NaN	20.9723	9.18417	10.7398	10.8396
Frame258	19.009	NaN	268.963	1.80959	4.39865	NaN	6.73339	12.3853	7.95733	268.963
Frame259	22.8149	NaN	NaN	9.45837	38.7825	3746.93	8.39525	16.2355	2.74009	NaN
Frame260	5.19435	NaN	NaN	7.16741	17.3769	10.6075	NaN	9.90374	1.93357	NaN
Frame261	32.0899	NaN	NaN	18.7007	132.962	13.8939	852.182	5.8675	1.99748	NaN
Frame262	7.61358	NaN	NaN	8.23895	147.835	14.7476	NaN	7.85356	22.5287	NaN
Frame263	11.7871	NaN	NaN	5.21262	177.798	1.8484	NaN	5.78001	6.13104	NaN
Frame264	8.44927	NaN	NaN	5.53561	308.394	13.1232	120.358	10.5402	18.4104	NaN
Frame265	NaN	NaN	NaN	38.692	1490.9	25.6535	NaN	10.7198	9.35849	NaN
Frame266	NaN	NaN	NaN	5.83902	23.7911	8.3021	110.01	4.22732	10.5878	NaN
Frame267	NaN	NaN	NaN	11.3056	9.02882	5.22675	NaN	10.1916	5.98207	NaN
Frame268	NaN	NaN	NaN	15.843	11.0093	2.91822	NaN	13.4903	1.78634	NaN
Frame269	NaN	1520.53	NaN	2.40565	31.553	2.69662	NaN	10.2902	15.2374	NaN
Frame270	NaN	433.423	NaN	23.0829	47.6191	35.1944	NaN	11.133	0.708527	NaN
Frame271	NaN	NaN	NaN	19.286	17.7317	5.10618	NaN	2.92678	8.15248	NaN
Frame272	NaN	555.811	NaN	8.54507	413.529	6.74884	555.811	11.5221	10.5589	NaN
Frame273	NaN	1997.79	NaN	3.5686	967.563	37.5924	1997.79	9.23665	9.65064	NaN
Frame274	NaN	1853.9	NaN	6.54528	NaN	16.969	1853.9	3.59739	0.799487	NaN
Frame275	NaN	1734.64	NaN	39.668	NaN	14.784	1734.64	13.6373	3.81566	NaN
Frame276	NaN	28.4748	NaN	NaN	NaN	35.2794	28.4748	2.94693	3.74018	NaN
Frame277	NaN	14.7089	NaN	NaN	NaN	10.1261	14.7089	3.47934	25.8293	NaN
Frame278	NaN	871.085	NaN	NaN	NaN	500.836	871.085	9.85008	26.4243	NaN
Frame279	NaN	33.2878	NaN	NaN	NaN	NaN	33.2878	5.18173	2.90744	NaN
Frame280	NaN	12.9907	NaN	NaN	NaN	NaN	12.9907	2.798	8.44673	NaN
Frame281	NaN	16.2865	NaN	NaN	NaN	NaN	16.2865	24.2172	4.10186	NaN
Frame282	NaN	20.5028	NaN	NaN	NaN	NaN	20.5028	14.0148	5.88953	NaN
Frame283	NaN	17.4547	NaN	NaN	NaN	NaN	17.4547	3.5966	19.0235	NaN
Frame284	NaN	0.3314	NaN	NaN	NaN	NaN	0.3314	18.8779	1.91105	NaN
Frame285	NaN	2.90164	NaN	NaN	NaN	NaN	2.90164	32.921	1.43297	NaN
Frame286	NaN	31.5287	NaN	NaN	NaN	NaN	31.5287	10.4301	3.95979	NaN
Frame287	4.62489	43.345	NaN	NaN	NaN	NaN	43.345	20.773	16.6305	NaN
Frame288	207.211	18.3865	8.74246	NaN	NaN	NaN	18.3865	6.58567	14.4982	NaN
Frame289	NaN	23.534	618.283	NaN	NaN	NaN	23.534	18.7829	11.098	NaN
Frame290	NaN	42.9248	16.7729	3.22581	NaN	NaN	42.9248	33.0054	1.96077	3.22581
Frame291	NaN	11.5562	175.416	NaN	NaN	NaN	11.5562	17.4339	0.398096	NaN
Frame292	NaN	38.2351	40.6142	11.2835	NaN	NaN	38.2351	2.48819	7.41317	11.2835
Frame293	NaN	45.4438	18.8544	138.033	NaN	NaN	45.4438	26.3765	1.57282	138.033
Frame294	743.032	7.7084	13.668	NaN	NaN	NaN	7.7084	25.3202	1.58204	NaN
Frame295	834.415	9.07618	11.853	NaN	NaN	NaN	9.07618	21.2251	8.76668	NaN
Frame296	1179.34	21.9811	0.238542	NaN	NaN	NaN	21.9811	6.30042	21.4555	NaN
Frame297	7.57803	24.3785	3215.52	NaN	NaN	NaN	24.3785	11.5257	84.0027	NaN
Frame298	26.3933	NaN	559.873	1723.65	NaN	NaN	NaN	24.4833	8.23668	1723.65
Frame299	16.3894	11.6355	NaN	60.3047	NaN	NaN	NaN	22.4348	13.3984	60.3047
Frame300	12.2216	47.6581	8.31035	25.447	NaN	NaN	NaN	2.81833	22.461	25.447
Frame301	6.633	19.0078	43.4665	552.724	NaN	NaN	NaN	9.25429	7.18933	552.724
Frame302	27.3599	11.3248	3547.1	43.8723	NaN	NaN	NaN	2.00339	2.6145	43.8723
Frame303	17.6668	4.40615	45.8301	NaN	491.391	NaN	NaN	11.6444	16.2309	NaN
Frame304	19.6136	33.5376	18.5766	29.958	4.79092	NaN	NaN	8.07237	11.9654	29.958
Frame305	24.9376	20.372	34.8491	168.64	17.5464	NaN	NaN	25.9159	10.4421	168.64
Frame306	20.5479	6.43481	1.80466	24.8711	17.9887	NaN	NaN	30.3693	19.9056	24.8711
Frame307	3.15927	10.8984	25.4094	7.56335	14.3635	194.356	NaN	7.15338	12.6417	7.56335
Frame308	9.99986	8.39355	35.7465	191.557	8.88794	12.5444	NaN	4.64896	3.4338	191.557
Frame309	1.65579	31.4348	4.39434	198.221	13.7111	5.79048	NaN	17.9436	24.0169	198.221
Frame310	11.8269	20.4885	3.13341	NaN	43.2061	17.8392	NaN	18.6994	10.2461	NaN
Frame311	7.63677	22.6847	20.7457	5.98812	21.8561	17.454	NaN	11.8238	0.16335	5.98812
Frame312	5.11391	4.38295	13.9325	190.734	4.03824	9.70382	NaN	6.01969	14.3493	190.734
Frame313	22.1553	10.0826	2.90143	248.43	6.51816	5.84072	NaN	12.8139	1.61676	248.43
Frame314	11.4968	11.3447	7.36732	194.625	5.94491	2.36873	NaN	11.3351	19.5282	194.625
Frame315	1.32764	8.80067	33.5656	76.416	NaN	676.974	NaN	47.9151	8.17474	76.416
Frame316	4.29073	14.2609	2840.54	302.066	21.0381	NaN	NaN	46.8395	7.55701	302.066
Frame317	13.5572	38.1469	7.87924	9.54999	12.3057	1.89558	NaN	20.6247	2.58446	9.54999
Frame318	16.7983	26.4328	2548.83	10.8737	22.7567	4.98775	18.0008	3.96779	9.31917	10.8737
Frame319	14.8864	7.25342	NaN	378.896	0.0524503	0.640234	NaN	5.67583	0.42226	378.896
Frame320	8.0137	63.7784	NaN	10.6856	NaN	4.11605	1953.56	12.3484	15.852	10.6856
Frame321	12.345	27.6974	24.7117	0.644936	7.90714	3.90194	28.5705	9.42403	4.39106	0.644936
Frame322	7.9837	27.037	NaN	10.724	NaN	2.42571	24.0543	24.2453	23.3826	10.724
Frame323	NaN	1832.44	NaN	18.7592	NaN	10.063	9.00887	13.0772	1.76489	18.7592
Frame324	405.868	NaN	NaN	19.8275	NaN	9.57482	25.9827	7275.89	1.12395	19.8275
Frame325	1022.66	46.5958	NaN	8.5189	NaN	2.51176	NaN	27.4605	2842.07	8.5189
Frame326	NaN	16.2551	NaN	19.4238	NaN	3.64998	8.1316	129.378	NaN	19.4238
Frame327	515.64	NaN	NaN	2.08997	NaN	4.21905	NaN	NaN	119.181	2.08997
Frame328	NaN	32.9609	NaN	2.62033	NaN	165.019	611.288	NaN	2.54191	2.62033
Frame329	NaN	11.6993	NaN	6.4487	NaN	38.17	2974.39	18.4561	NaN	6.4487
Frame330	NaN	12.4083	NaN	1.67936	NaN	210.747	54.0675	NaN	4.79011	1.67936
Frame331	NaN	19.053	NaN	2.53601	NaN	2.84139	NaN	31.5096	5.19783	2.53601
Frame332	NaN	16.8539	NaN	15.1681	NaN	239.962	410.379	NaN	8.6513	15.1681
Frame333	NaN	286.18	NaN	0.747407	NaN	421.476	369.992	NaN	115.431	0.747407
Frame334	NaN	1285.6	566.566	6.63457	NaN	278.654	NaN	489.879	36.2902	6.63457
Frame335	268.797	NaN	392.24	9.30805	NaN	NaN	268.797	NaN	21.8721	9.30805
Frame336	65.896	31.5499	NaN	12.4489	NaN	NaN	65.896	NaN	85.705	12.4489
Frame337	46.8983	NaN	1107.19	11.5043	NaN	9.50067	46.8983	NaN	123.829	11.5043
Frame338	83.7422	NaN	720.026	4.9696	NaN	616.837	NaN	NaN	157.234	4.9696
Frame339	NaN	NaN	578.739	9.01157	NaN	316.013	NaN	NaN	10.2783	9.01157
Frame340	556.019	NaN	147.737	0.879346	NaN	539.462	NaN	NaN	13.2417	0.879346
Frame341	2131.67	NaN	676.128	9.96214	NaN	1048.38	NaN	NaN	10.508	9.96214
Frame342	1081.86	NaN	266.092	55.31	2.25361	NaN	563.727	NaN	8.20528	55.31
Frame343	10.8967	NaN	148.921	20.9473	3.60388	NaN	1810.94	NaN	1104.52	20.9473
Frame344	653.256	NaN	188.1	250.918	2.19099	NaN	21.8452	NaN	8.40195	250.918
Frame345	5637.69	NaN	246.509	9.9284	12.5271	NaN	15.0525	NaN	NaN	9.9284
Frame346	24.6815	NaN	230.136	108.935	10.6017	NaN	14.3643	NaN	183.633	108.935
Frame347	4.20891	NaN	909.646	NaN	10.7229	NaN	4.20891	NaN	184.247	NaN
Frame348	1582.02	NaN	515.532	NaN	10.3798	NaN	6.65067	NaN	NaN	NaN
Frame349	NaN	NaN	19.0821	NaN	301.574	NaN	7.77351	NaN	437.452	NaN
Frame350	33.2385	NaN	NaN	NaN	272.893	NaN	6.42287	NaN	NaN	NaN
Frame351	NaN	890.652	NaN	NaN	180.299	NaN	16.8276	NaN	1588.43	NaN
Frame352	NaN	NaN	NaN	NaN	13.791	NaN	11.0222	NaN	35.9635	NaN
Frame353	21.1984	1020.11	1020.11	NaN	NaN	NaN	11.611	NaN	17.5056	NaN
Frame354	115.108	28.7715	28.7715	NaN	NaN	NaN	15.2281	NaN	17.1203	NaN
Frame355	212.8	70.4101	70.4101	NaN	NaN	NaN	24.0237	NaN	NaN	NaN
Frame356	190.405	859.633	NaN	NaN	NaN	NaN	13.1759	NaN	NaN	NaN
Frame357	103.14	NaN	563.921	NaN	NaN	NaN	6.41931	NaN	803.556	NaN
Frame358	82.1446	788.532	NaN	NaN	NaN	NaN	2.83035	NaN	131.727	NaN
Frame359	13.1412	NaN	NaN	2893.33	NaN	336.804	13.1412	2893.33	900.728	NaN
Frame360	NaN	NaN	NaN	20.289	NaN	1009.96	NaN	20.289	841.596	NaN
Frame361	762.902	NaN	NaN	3928.63	NaN	124.653	762.902	3928.63	NaN	NaN
Frame362	NaN	NaN	NaN	268.608	NaN	9.16935	NaN	268.608	40.2443	NaN
Frame363	NaN	NaN	NaN	173.67	NaN	3092.99	NaN	173.67	217.335	NaN
Frame364	NaN	NaN	NaN	2143.07	NaN	1124.24	NaN	2143.07	134.092	NaN
Frame365	74.603	NaN	NaN	557.845	NaN	1804.14	74.603	557.845	NaN	NaN
Frame366	NaN	67.7699	NaN	NaN	39.7741	NaN	NaN	NaN	NaN	39.7741
Frame367	NaN	695.583	NaN	4.03188	26.9979	113.983	NaN	4.03188	NaN	26.9979
Frame368	NaN	100.812	NaN	NaN	5359.51	NaN	NaN	NaN	NaN	5359.51
Frame369	NaN	NaN	NaN	0.759514	2.90556	377.315	NaN	0.759514	NaN	2.90556
Frame370	NaN	NaN	NaN	1449.45	1935.54	377.855	NaN	1449.45	NaN	1935.54
Frame371	NaN	NaN	NaN	2194.82	1091.86	100.863	NaN	2194.82	NaN	1091.86
Frame372	NaN	3242.61	NaN	13.6434	NaN	8.58928	NaN	13.6434	NaN	NaN
Frame373	NaN	92.0941	463.252	1014.64	0.332988	14.3521	NaN	1014.64	NaN	0.332988
Frame374	NaN	135.956	61.4563	4707.03	NaN	48.9325	NaN	4707.03	NaN	NaN
Frame375	NaN	101.522	NaN	8141.22	19.6763	3.84701	NaN	8141.22	6.08127	19.6763
Frame376	NaN	31.6697	18.075	5404.65	1306.81	897.414	NaN	5404.65	7.70845	1306.81
Frame377	14.9361	NaN	NaN	6723.73	224.298	12.2896	NaN	6723.73	331.359	224.298
Frame378	15.9377	8606.24	33.7207	8.02949	13.5861	2.21372	35.91	8.02949	1.16512	13.5861
Frame379	85.7625	3518.23	126.97	24.719	NaN	50.0561	47.4232	24.719	3.08743	NaN
Frame380	61.0413	32.1792	2068.11	151.076	3865.99	30.6795	42.2634	151.076	NaN	3865.99
Frame381	37.5136	219.074	33.4347	NaN	25.2801	22.218	31.4881	NaN	8778.53	25.2801
Frame382	19.6308	2955.79	66.7012	NaN	NaN	6.60059	37.0266	NaN	26.1704	NaN
Frame383	11.8477	21.7	129.782	NaN	3963.11	41.5111	32.6667	NaN	3.75155	3963.11
Frame384	32.4878	14.108	167.273	NaN	NaN	43.3929	3.46835	NaN	39.0149	NaN
Frame385	41.2589	179.774	NaN	NaN	6398.23	2.25009	28.9256	NaN	14.5324	6398.23
Frame386	NaN	417.585	NaN	NaN	NaN	1.78372	28.2842	NaN	17.0934	NaN
Frame387	222.648	16.5132	NaN	NaN	NaN	74.1356	19.2408	NaN	14.1571	NaN
Frame388	1.23577	232.347	NaN	NaN	NaN	50.4115	33.2532	NaN	39.3921	NaN
Frame389	30.242	NaN	8.21625	NaN	321.174	24.5066	20.0989	NaN	13.3217	321.174
Frame390	36.8317	0.54211	NaN	NaN	NaN	17.444	2.34391	NaN	16.2486	NaN
Frame391	7.06039	6.70824	23.9393	NaN	NaN	11.052	5.35795	NaN	12.0394	NaN
Frame392	2.11458	7956.04	1.74876	NaN	26.8426	29.458	9.14291	NaN	8.52241	26.8426
Frame393	5.01053	7.48615	21.1794	NaN	8.64064	29.9608	6.76018	NaN	4.61269	8.64064
Frame394	4.56983	1.60875	6.79797	NaN	13.7538	33.2835	10.1514	NaN	19.4357	13.7538
Frame395	27.9396	39.4187	718.042	NaN	6.65053	14.8211	62.4995	NaN	44.0369	6.65053
Frame396	20.9724	28.0741	1043.9	213.1	19.2796	7.35501	20.6533	NaN	23.4722	19.2796
Frame397	18.4962	19.4498	68.5514	246.658	12.8689	7.45118	285.855	NaN	28.8847	12.8689
Frame398	12.798	6.76167	181.481	780.551	9.31126	17.6372	1162.87	NaN	8.09944	9.31126
Frame399	NaN	1.73974	313.631	NaN	16.432	NaN	NaN	5.19863	36.3821	16.432
Frame400	NaN	9.79998	1043.39	NaN	33.8357	NaN	677.612	38.6747	0.864325	33.8357
Frame401	NaN	8.13932	299.527	NaN	5.20255	NaN	1340.43	36.4353	3.38393	5.20255
Frame402	NaN	8.85591	663.337	NaN	8.22369	NaN	362.817	23.8758	17.6272	8.22369
Frame403	NaN	13.5534	NaN	71.7344	6.40704	NaN	142.205	28.3772	16.688	6.40704
Frame404	NaN	7.58728	NaN	267.42	16.2935	NaN	5.50985	15.9842	15.0718	16.2935
Frame405	NaN	22.1775	NaN	265.949	7.51044	NaN	12.419	28.3193	7.26956	7.51044
Frame406	NaN	31.3009	NaN	23.0607	3.41078	NaN	269.4	13.0515	13.4439	3.41078
Frame407	NaN	39.0832	NaN	37.6841	3.86064	NaN	1199.48	8.00755	6.70132	3.86064
Frame408	NaN	15.8435	NaN	225.569	22.7848	88.3218	8.34686	19.6684	6.41928	22.7848
Frame409	NaN	34.4972	NaN	144.705	37.0977	23.5674	15.8619	5.29586	6.77208	37.0977
Frame410	NaN	5.9047	NaN	NaN	15.6871	328.389	17.6136	250.348	17.3982	15.6871
Frame411	NaN	0.452334	452.647	NaN	9.06019	NaN	25.5769	281.634	4.90184	9.06019
Frame412	NaN	10.9365	NaN	NaN	20.2302	NaN	8.60628	NaN	2.87968	20.2302
Frame413	NaN	4.30029	82.6326	NaN	234.801	NaN	35.6292	NaN	0.170316	234.801
Frame414	NaN	139.579	NaN	NaN	3231.73	15.0307	20.4948	257.486	14.6064	3231.73
Frame415	NaN	201.62	NaN	NaN	NaN	26.9352	17.2022	243.528	10.0668	NaN
Frame416	NaN	490.663	NaN	NaN	279.034	24.4036	44.9254	86.1604	15.4162	279.034
Frame417	NaN	388.187	NaN	NaN	NaN	9.00169	2.65122	281.984	2.11383	NaN
Frame418	NaN	238.372	NaN	NaN	NaN	3166.21	19.1011	267.769	1.28622	NaN
Frame419	NaN	5.59499	NaN	NaN	NaN	24.1666	6.41793	63.7583	4.57199	NaN
Frame420	NaN	380.202	NaN	NaN	NaN	97.9304	5.84901	3024.79	23.6321	NaN
Frame421	NaN	2605.41	NaN	NaN	NaN	190.318	12.6006	221.386	11.815	NaN
Frame422	NaN	NaN	NaN	NaN	NaN	46.7271	26.2387	442.569	0.958003	NaN
Frame423	26.4733	NaN	NaN	NaN	NaN	NaN	0.0359978	55.4202	12.797	NaN
Frame424	NaN	9.31108	NaN	48.0977	6.65527	NaN	10.3462	2.68332	49.1724	NaN
Frame425	NaN	1235.83	NaN	58.1331	NaN	31.2351	9.60024	9.2788	34.8708	NaN
Frame426	NaN	85.1586	NaN	947.81	NaN	17.2504	3.64065	47.7884	28.3937	NaN
Frame427	NaN	NaN	NaN	9.83071	6.95213	30.3444	1.93988	42.2373	18.5841	NaN
Frame428	36.4784	14.0443	NaN	26.4724	2.5223	15.853	4.52992	246.273	9.02848	NaN
Frame429	23.3957	42.4943	NaN	42.2152	5.21573	7.95718	6.28975	NaN	32.7323	330.43
Frame430	25.0238	6.1812	NaN	73.6559	12.6298	3.19416	5.48604	26.7664	2.95903	2.00797
Frame431	8.74819	17.9703	NaN	67.6294	3.52365	0.648296	6.67424	227.57	22.3608	8.9241
Frame432	10.086	10.8791	NaN	41.1349	1.36987	13.766	1.88755	412.547	12.837	9.61931
Frame433	7.11119	2.40158	NaN	12.4691	0.375818	1.05325	10.5182	9.99192	15.3587	2.86312
Frame434	39.6756	8.45116	0.798905	19.5366	1.14058	9.90212	6.6501	2.69752	11.5102	16.0263
Frame435	32.6767	5.4089	4.98325	29.9142	8.34601	9.08526	1.23505	1.7051	17.9403	28.7701
Frame436	17.6005	7.69382	5.98155	13.0771	6.23786	2.99303	21.5486	3.91395	8.87854	9.84514
Frame437	24.5477	6.64296	3.84581	15.925	20.4351	4.08909	7.48052	4.64325	3.77904	13.6044
Frame438	6.40444	22.7896	0.323353	6.81094	9.45953	15.4079	3.74027	3.70626	25.4921	7.61471
Frame439	14.1644	18.1422	2.82923	14.2216	1.51534	4.05322	11.5734	17.1669	17.4903	0.614975
Frame440	12.0525	17.9377	5.2551	11.4418	6.56806	11.5231	8.00966	6.20754	11.3909	4.61402
Frame441	1.50037	43.4864	3.127	8.59025	NaN	5.15987	3.29546	5.96153	8.41603	3.615
Frame442	20.7755	15.2519	1.10587	3.0576	6.93981	20.7881	1.61795	12.345	1.01967	NaN
Frame443	4.84045	16.1088	11.0446	29.5994	351.946	15.8922	0.458079	3.58876	4.29555	NaN
Frame444	25.4552	18.6069	3.25097	19.4253	8.20429	19.7418	3.04684	6.10262	5.11431	NaN
Frame445	13.6654	14.6746	NaN	9.70595	NaN	10.5903	2.08231	13.8917	15.5848	54.2737
Frame446	10.2211	9.56334	825.65	25.8731	NaN	4.74777	12.4113	33.8628	12.2996	17.1799
Frame447	8.17075	7.2541	5.79435	9.80686	NaN	4.11153	8.15607	17.2441	13.9039	242.086
Frame448	12.6153	22.6048	296.173	23.4422	NaN	10.3873	4.05362	15.5089	15.8869	1065.07
Frame449	22.6776	2.71891	511.898	25.7283	NaN	3.93976	13.1659	5.62106	9.31431	16.6657
Frame450	15.6283	6.91528	315.376	7.87834	NaN	6.50399	2.80919	11.2601	5.92314	6.86758
Frame451	5.11812	6.88654	12.3135	16.375	NaN	4.41066	0.81905	8.75134	19.1992	291.014
Frame452	16.5541	10.9428	23.4604	28.8566	NaN	8.86721	3.70835	1249.79	12.7461	364.893
Frame453	26.0011	18.0802	NaN	23.9576	NaN	16.056	5.18927	7.58512	17.9169	2.4151
Frame454	23.3076	19.2826	9.13663	18.5108	NaN	4.87159	2.91898	8.75642	22.772	381.546
Frame455	22.2841	20.633	4.847	24.9145	NaN	17.1026	1.73116	16.4327	36.2411	139.731
Frame456	12.7228	13.0608	NaN	37.5821	978.721	16.5754	9.25892	4.93566	7.27932	NaN
Frame457	8.15669	16.5223	7.67442	25.5414	25.6905	7.20698	2.16191	8.8558	5.80128	NaN
Frame458	30.4268	4.13816	4.58379	14.8286	367.919	2.2859	13.0043	7.65327	30.5758	NaN
Frame459	18.0575	2.76715	3.98932	18.602	2.03219	3.19889	4.00285	6.96036	5.24434	NaN
Frame460	14.631	3.41122	2.01145	18.0146	7.78477	1.42732	3.47296	11.4559	14.9222	10.1609
Frame461	10.4608	12.4381	NaN	37.7267	4.03436	1.42178	1.34811	2.71784	6.55672	2.75061
Frame462	15.4853	26.6344	NaN	2.28506	9.53542	4.32292	5.90513	2.80859	5.93289	17.7106
Frame463	10.7278	1.43865	NaN	19.8044	8.99344	2.94475	1.29756	3.81643	7.36548	388.858
Frame464	11.5961	13.3773	NaN	11.4432	16.9957	6.00265	0.113689	14.7852	28.0839	2.43362
Frame465	21.7882	26.7855	NaN	18.4091	NaN	1.13784	3.93457	2.14753	5.36225	12.2477
Frame466	11.6366	31.8645	NaN	16.3068	195.1	7.35191	0.667268	1.79028	NaN	10.2808
Frame467	15.1009	1.31799	NaN	19.3418	61.659	2.6545	0.934942	7.43224	NaN	8.7504
Frame468	14.3292	9.5093	NaN	NaN	28.6109	6.96291	1.7174	7.08836	NaN	10.579
Frame469	10.9558	16.4183	NaN	6.5033	7.84181	3.23565	5.84166	10.6399	NaN	13.7113
Frame470	13.1049	9.07241	NaN	42.8816	18.4526	4.98942	21.349	10.1047	NaN	6.33423
Frame471	14.6167	40.7711	NaN	NaN	1.68331	4.58443	2.94018	4.6627	NaN	13.2819
Frame472	2.04728	6.1886	NaN	53.9735	NaN	9.27685	1.37427	12.7576	NaN	4.09831
Frame473	27.4225	11.5814	NaN	15.816	250.459	8.71808	3.31161	11.4053	250.459	3.36743
Frame474	20.3471	19.6887	NaN	15.0847	2.35867	14.0601	5.1124	5.42305	2.35867	5.43769
Frame475	20.1054	5.23262	NaN	29.7447	NaN	9.3487	1.5687	15.1431	NaN	8.04988
Frame476	23.4917	13.0719	NaN	3.3709	13.206	9.70165	0.872757	12.7096	13.206	11.1023
Frame477	21.3016	0.451455	NaN	16.9555	9.90467	16.9047	2.8076	90.9843	9.90467	15.4049
Frame478	0.607021	46.5885	7.18418	29.386	9.87727	5.24601	4.38524	4.5087	9.87727	9.27956
Frame479	15.0087	5.26237	1.4492	24.8823	23.8843	2.22285	2.243	0.673036	23.8843	7.75235
Frame480	28.4037	13.0495	9.65029	6.92437	4.64641	9.06764	3.36287	8.19429	4.64641	7.2286
Frame481	5.47546	2.55968	9.20053	24.0145	22.1048	9.63092	0.503311	48.2801	22.1048	5.95789
Frame482	12.2528	10.7365	4.47125	14.1705	3.76443	15.9282	4.43389	11.5588	3.76443	3.35453
Frame483	8.52959	7.68868	10.3681	22.5746	18.8012	20.9247	6.12383	7.49102	18.8012	11.0259
Frame484	1.38755	30.6064	7.79371	4.76472	9.20244	8.53499	1.99176	84.125	9.20244	1.23583
Frame485	6.70679	34.1979	6.00266	14.1415	10.6235	4.87522	2.95387	5.90541	10.6235	1.7333
Frame486	21.949	4.1053	1.60791	16.7231	12.4472	13.3949	3.94873	17.6262	12.4472	0.563536
Frame487	3.59594	16.8798	4.68492	4.57527	22.2856	3.66961	2.09153	8.42903	22.2856	1.46772
Frame488	5.29174	5.40742	2.95877	7.84821	12.6663	3.63356	2.77841	4.55174	12.6663	6.28941
Frame489	4.3376	15.1081	8.58102	9.4991	8.89293	3.68819	2.44362	5.79156	8.89293	4.35981
Frame490	32.9855	26.5247	5.40137	22.1972	14.6769	8.00697	5.67546	2.89592	14.6769	2.96954
Frame491	28.0181	3.80422	3.51455	9.96668	7.54805	5.61901	5.89407	0.917622	7.54805	2.28025
Frame492	7.43112	3.85167	NaN	25.2376	7.4057	8.34077	1.51793	8.47658	7.4057	6.80176
Frame493	31.1856	22.0331	NaN	8.26191	202.065	15.5898	2.68092	25.8027	202.065	19.4859
Frame494	25.6411	6.61181	NaN	1.50156	19.3297	12.6657	2.9249	17.3842	19.3297	3.80743
Frame495	5.81399	47.8042	1.77413	8.6821	NaN	3.89032	4.3413	202.555	NaN	5.50232
Frame496	2.5111	23.9901	NaN	9.40916	13.3525	8.67631	615.951	266.443	13.3525	5.90159
Frame497	19.5098	25.8509	8940.25	27.1939	193.315	4.7362	NaN	4.27123	193.315	2.03983
Frame498	1.75343	26.8615	NaN	13.9756	2.50543	0.372129	7123.88	351.583	2.50543	1.1424
Frame499	8.21436	28.0993	8498.79	4.33999	22.9141	1.37231	NaN	278.33	22.9141	NaN
Frame500	5.19633	18.7689	7987.15	13.7327	11.858	4.26816	NaN	110.606	11.858	NaN
Frame501	1.6288	17.7823	20.1113	0.693028	14.2184	3.62903	NaN	231.996	14.2184	NaN
Frame502	0.60026	8.07036	12.6531	4.72212	5.61772	0.860694	NaN	151.093	5.61772	NaN
Frame503	4.70385	6.50328	31.8735	8.73759	1.50661	6.09599	19.8346	NaN	1.50661	NaN
Frame504	2.39248	12.9859	2591.17	13.2538	22.3756	12.7877	265.195	NaN	22.3756	NaN
Frame505	9.70925	6.82545	13.7079	9.14245	15.4216	7.45873	826.616	31.231	15.4216	NaN
Frame506	6.04362	7.1805	5.47202	7.44488	NaN	4.31492	NaN	27.6739	NaN	NaN
Frame507	NaN	2.91902	0.816005	1.60727	NaN	2.83587	169.472	NaN	NaN	NaN
Frame508	NaN	8.30405	17.8129	6.30118	NaN	7.20325	66.5404	98.448	NaN	NaN
Frame509	NaN	21.3083	NaN	13.0346	128.22	5.24367	23.489	100.964	128.22	NaN
Frame510	287.781	0.979944	NaN	2.77109	228.538	1.42499	NaN	7.2206	228.538	NaN
Frame511	135.551	2.29198	NaN	13.5393	NaN	2.73666	NaN	104.83	NaN	NaN
Frame512	NaN	5.55983	394.128	6.14708	394.128	4.3005	NaN	23.8795	NaN	NaN
Frame513	174.002	5.46973	190.207	NaN	190.207	0.287671	NaN	34.5587	NaN	NaN
Frame514	363.333	1.82836	1213.46	72.0639	1213.46	5.60108	NaN	4.38167	NaN	NaN
Frame515	184.811	2.14792	2509.9	232.53	2509.9	232.222	NaN	37.7409	NaN	NaN
Frame516	120.613	2641.37	1.63046	NaN	1.63046	NaN	NaN	706.868	NaN	NaN
Frame517	306.46	NaN	18.3708	NaN	18.3708	279.257	NaN	15.9225	NaN	NaN
Frame518	3.45077	45.1981	10.2084	181.32	10.2084	NaN	NaN	10.0274	NaN	NaN
Frame519	1737.54	NaN	10.825	208.734	10.825	130.303	NaN	NaN	NaN	203.052
Frame520	95.1002	NaN	21.4091	142.737	21.4091	18.1072	NaN	NaN	NaN	49.6894
Frame521	264.738	NaN	3.60408	894.799	3.60408	778.162	NaN	NaN	NaN	17.6909
Frame522	NaN	NaN	14.9004	27.9555	14.9004	2788.31	16.405	16.405	NaN	1229.64
Frame523	614.331	NaN	20.317	158.626	20.317	NaN	NaN	NaN	NaN	8.37734
Frame524	450.36	NaN	4.41247	10.999	4.41247	NaN	663.494	663.494	NaN	14.2434
Frame525	283.805	NaN	15.6383	422.744	15.6383	NaN	12.0869	12.0869	NaN	15.9579
Frame526	419.993	NaN	7.40324	14.1901	7.40324	NaN	719.455	719.455	NaN	7.60387
Frame527	8.91368	NaN	13.1163	NaN	13.1163	15.3914	8.89308	8.89308	NaN	17.6934
Frame528	36.9453	NaN	14.9775	4.95131	14.9775	17.1008	9.2852	9.2852	NaN	11.2947
Frame529	8.47479	NaN	31.1005	5.31037	31.1005	NaN	34.0433	34.0433	NaN	10.4743
Frame530	46.7478	NaN	22.3316	9.66843	22.3316	5.27949	36.3767	36.3767	NaN	23.692
Frame531	26.6323	NaN	10.7807	15.6	10.7807	0.709065	1.77976	1.77976	NaN	10.8294
Frame532	27.4294	NaN	12.1109	9.18397	12.1109	7.48842	4.64396	4.64396	NaN	9.51076
Frame533	12.9422	NaN	6.49381	12.3557	6.49381	13.624	8.29538	8.29538	NaN	1.32519
Frame534	20.1287	NaN	2.55646	6.18552	2.55646	0.353364	12.8134	12.8134	NaN	32.1862
Frame535	8.78775	NaN	23.817	17.1242	23.817	4.29203	16.0163	16.0163	NaN	10.7592
Frame536	357.581	NaN	7.09669	5.35251	7.09669	4.23979	24.8227	24.8227	280.576	11.0624
Frame537	32.6612	NaN	17.8968	21.4044	17.8968	3.25987	23.0499	23.0499	NaN	20.0636
Frame538	10.003	NaN	9.96447	6.49729	9.96447	2.9093	2.93502	2.93502	20.7342	11.8669
Frame539	NaN	NaN	7.83835	33.4537	7.83835	21.1423	15.3343	15.3343	766.796	11.7137
Frame540	96.4893	NaN	4.38145	26.766	4.38145	41.439	17.6561	17.6561	NaN	26.5956
Frame541	22.3653	NaN	1.93883	11.3148	1.93883	26.3121	9.90917	9.90917	6.1566	32.7617
Frame542	12.2572	NaN	14.8944	6.1765	14.8944	3.42984	22.1363	22.1363	11.2084	5.38188
Frame543	15.5867	NaN	12.8301	9.28887	12.8301	3.82842	8.63073	8.63073	210.466	5.80261
Frame544	7.43505	NaN	1.823	17.5782	1.823	9.61318	13.1597	13.1597	233.27	24.9489
Frame545	0.871887	NaN	5.70254	31.914	5.70254	18.7592	9.10285	9.10285	29.1276	11.8068
Frame546	18.6346	NaN	2.94781	1.57017	2.94781	13.8394	3.80433	3.80433	17.5102	28.6903
Frame547	222.878	440.59	10.545	18.0094	10.545	6.37816	14.6582	14.6582	3.30363	12.8211
Frame548	3.91757	NaN	13.8315	7.12315	13.8315	25.7937	13.9274	13.9274	21.5041	5.19761
Frame549	746.194	78.9926	39.343	25.8561	39.343	11.5616	1.58709	1.58709	8.43772	11.7829
Frame550	27.1278	NaN	11.9423	14.681	11.9423	44.5678	3.79632	3.79632	NaN	18.0175
Frame551	42.8555	200.777	38.7893	10.9288	38.7893	11.1977	33.6553	33.6553	20.2047	0.164658
Frame552	24.4891	7.85651	10.8265	20.7576	10.8265	9.57767	2.65406	2.65406	1.12191	3.15648
Frame553	11.7823	125.344	58.7439	2.61098	58.7439	29.3344	2.06096	2.06096	5.87651	3.5488
Frame554	20.6543	11.2773	7.48901	6.29956	7.48901	5.4373	5.75356	5.75356	15.2968	12.2896
Frame555	NaN	34.1009	19.2206	13.2143	19.2206	6.61455	9.6524	9.6524	6.84258	1.78926
Frame556	9.72652	107.366	2.85997	6.53873	2.85997	17.7108	15.198	15.198	15.0445	4.01296
Frame557	83.7492	8.65759	9.97306	NaN	9.97306	253.806	2.68717	2.68717	22.9609	4.85879
Frame558	24.2512	293.196	3.6817	NaN	3.6817	25.3723	26.0468	26.0468	14.7155	NaN
Frame559	NaN	21.102	12.586	NaN	12.586	177.322	2.49763	2.49763	19.7764	13.7889
Frame560	22.3422	42.373	39.0444	NaN	39.0444	30.6592	NaN	NaN	14.7646	423.886
Frame561	NaN	166.271	12.8772	NaN	12.8772	99.6094	14.5788	14.5788	20.4907	50.9186
Frame562	NaN	372.06	19.1249	NaN	19.1249	146.72	5.98499	5.98499	7.10343	25.0718
Frame563	1507.84	154.842	1.70603	NaN	1.70603	102.647	11.3995	11.3995	11.5339	18.404
Frame564	1513.4	85.5801	11.9702	NaN	11.9702	14.2221	22.1177	22.1177	5.02363	17.9089
Frame565	1490.41	240.759	8.40879	NaN	8.40879	10.0374	18.5646	18.5646	33.0192	0.589049
Frame566	29.657	240	1.26168	NaN	1.26168	21.7576	2.07117	2.07117	17.4229	4.25352
Frame567	6.53166	132.661	16.8881	NaN	16.8881	49.2001	11.2992	11.2992	20.117	7.26208
Frame568	13.8188	20.2376	12.3598	NaN	12.3598	24.0296	6.39257	6.39257	9.19149	7.77459
Frame569	5.99754	106.232	14.5121	NaN	14.5121	6.84989	0.773208	0.773208	19.6097	15.9938
Frame570	9.3387	20.7126	12.6632	NaN	12.6632	10.9822	15.3237	15.3237	16.7088	35.8119
Frame571	13.0854	9.2013	9.77567	NaN	9.77567	113.61	10.5056	10.5056	NaN	4.1786
Frame572	5.97579	103.543	53.2363	NaN	53.2363	NaN	20.761	20.761	507.213	14.3913
Frame573	6.00673	14.1994	18.5633	NaN	18.5633	6.62446	24.2419	24.2419	NaN	20.3045
Frame574	16.9093	4.76574	29.2066	NaN	29.2066	186.944	27.9995	27.9995	NaN	29.292
Frame575	2.74872	40.3882	15.9816	NaN	15.9816	388.498	33.8427	33.8427	NaN	10.9641
Frame576	23.4759	282.658	39.6602	NaN	39.6602	333.079	23.6247	23.6247	NaN	13.4538
Frame577	7.32398	192.852	26.3838	NaN	26.3838	189.864	3.05963	3.05963	NaN	6.20493
Frame578	4.44747	77.0295	20.2161	NaN	20.2161	29.2141	23.0252	23.0252	NaN	31.2377
Frame579	13.0231	20.6438	31.0765	NaN	31.0765	6.80088	4.9981	4.9981	NaN	26.3272
Frame580	14.1789	65.0645	2.27376	NaN	2.27376	217.359	4.90383	4.90383	NaN	11.3889
Frame581	50.5572	40.0249	40.289	NaN	40.289	10.1277	1.76669	1.76669	NaN	13.375
Frame582	31.2807	619.012	NaN	NaN	NaN	960.458	393.138	393.138	NaN	4.78559
Frame583	35.5401	949.89	NaN	NaN	NaN	NaN	22.7141	22.7141	NaN	3.621
Frame584	5.85327	3350.02	NaN	NaN	NaN	108.219	248.399	248.399	NaN	12.6978
Frame585	13.531	3346.35	NaN	NaN	NaN	86.5498	243.932	243.932	NaN	48.1578
Frame586	6.12116	4.39836	NaN	NaN	NaN	552.613	2388.71	2388.71	NaN	13.8607
Frame587	3.73399	8.51907	NaN	NaN	NaN	NaN	NaN	NaN	NaN	5.79867
Frame588	18.196	14.4425	NaN	NaN	NaN	NaN	260.536	260.536	NaN	50.9255
Frame589	9.20137	61.9334	NaN	NaN	NaN	NaN	713.614	713.614	NaN	11.288
Frame590	3.73908	166.837	NaN	5.55528	223.167	223.167	768.234	768.234	NaN	6.70489
Frame591	14.8069	106.329	NaN	15.1457	52.9516	52.9516	1164.2	1164.2	NaN	64.9695
Frame592	11.7727	102.537	NaN	28.5426	17.1936	17.1936	682.644	682.644	439.953	22.1757
Frame593	8.02489	NaN	NaN	236.309	NaN	NaN	477.218	477.218	98.7138	17.1288
Frame594	16.6593	NaN	NaN	98.7819	NaN	NaN	NaN	NaN	11.6481	49.6932
Frame595	3.95091	NaN	NaN	8.51995	NaN	NaN	123.106	123.106	367.912	37.189
Frame596	21.1054	NaN	NaN	36.0631	NaN	NaN	261.619	261.619	388.258	14.9127
Frame597	21.8699	NaN	NaN	12.5651	33.1495	33.1495	187.444	187.444	NaN	17.883
Frame598	20.1455	1528.32	167.137	47.9417	NaN	NaN	10.66	10.66	NaN	39.56
Frame599	45.3442	10.6867	8.12201	194.6	NaN	4307.79	30.557	30.557	NaN	21.8174
Frame600	48.0105	11.5062	358.842	268.734	NaN	NaN	4.24082	4.24082	17.4771	9.45104
Frame601	14.7656	16.0354	104.159	160.317	NaN	NaN	22.3042	22.3042	39.1501	25.6623
Frame602	37.3797	8.18708	7.09007	383.357	NaN	NaN	61.2434	61.2434	16.041	27.1453
Frame603	3683	0.756382	2972.18	314.49	0.816595	NaN	28.9144	28.9144	7.6037	28.9176
Frame604	7.64564	39.3226	14.6201	99.2202	NaN	NaN	31.8431	31.8431	29.9457	15.5167
Frame605	27.6559	210.99	16.9937	258.714	9.37155	NaN	7.24285	7.24285	38.9693	17.2344
Frame606	26.8429	1958.09	27.357	NaN	13.595	381.301	56.4729	56.4729	0.756207	25.8865
Frame607	21.2532	NaN	11.186	1613.59	7.22068	216.799	28.5368	28.5368	16.4785	13.4192
Frame608	9.61977	NaN	14.9519	NaN	17.2491	500.405	21.0388	21.0388	26.7396	5.89368
Frame609	6.64754	NaN	15.6344	227.848	12.6034	0.558344	48.8102	48.8102	4.98347	10.6773
Frame610	15.8937	NaN	54.843	15.3482	32.29	303.303	36.4085	36.4085	7.14666	14.3814
Frame611	26.0783	NaN	10.776	21.0283	6.90317	308.367	27.1998	27.1998	20.9703	4.98594
Frame612	24.2729	NaN	42.1332	10.5568	20.9313	29.9145	15.4824	15.4824	30.141	7.26078
Frame613	17.6428	28.16	34.6193	14.1635	35.7139	NaN	13.4434	13.4434	5.40322	33.1244
Frame614	5.32682	128.781	23.7409	3.08051	8.65108	535.568	6.91106	6.91106	31.6801	16.3039
Frame615	15.8255	NaN	36.6628	4.70332	47.5135	768.075	28.4132	28.4132	32.789	19.6573
Frame616	30.5594	32.8621	8.98357	37.9729	7.97452	NaN	13.2156	13.2156	34.5234	16.5438
Frame617	19.2011	30.064	25.8845	0.878969	11.1073	323.373	4.93501	4.93501	6.17512	45.2277
Frame618	22.739	13.081	23.1822	15.5077	3.50846	333.438	NaN	NaN	151.234	15.9944
Frame619	14.3273	344.175	30.1025	5.07259	12.4921	26.9033	17.0688	17.0688	6.05149	28.9949
Frame620	22.5509	88.2868	14.819	3.39845	8.61793	8.17623	26.1948	26.1948	22.7154	32.6459
Frame621	8.89385	66.3522	4.88502	15.744	12.26	3.49404	17.7759	17.7759	NaN	9.96725
Frame622	8.27171	78.2142	14.5992	NaN	15.7853	5.43513	NaN	NaN	NaN	17.8639
Frame623	13.4705	299.523	9.06338	17.4382	5243.06	14.5223	379.376	379.376	NaN	17.5654
Frame624	2.72124	265.582	1.28585	2.40745	NaN	7.99861	13.7929	13.7929	NaN	23.0394
Frame625	2.80211	94.0264	16.9889	24.5331	6.44368	3.4726	213.462	213.462	NaN	17.1683
Frame626	7.36449	144.042	13.5243	1.57674	NaN	4.87096	312.823	312.823	NaN	10.892
Frame627	15.5187	61.0064	195.092	16.5922	245.959	5.41384	NaN	NaN	NaN	26.5066
Frame628	NaN	233.888	62.2718	15.0724	NaN	390.713	NaN	NaN	NaN	24.7797
Frame629	4569.48	208.238	NaN	11.6704	266.346	1.89875	NaN	NaN	NaN	13.3387
Frame630	7.02501	215.912	7.40626	16.8734	219.903	12.381	NaN	NaN	NaN	11.0999
Frame631	20.9291	85.8613	232.583	19.0378	NaN	2.26931	NaN	NaN	NaN	11.1356
Frame632	28.895	590.57	NaN	32.911	269.77	NaN	NaN	NaN	15.2645	33.831
Frame633	NaN	10.7395	NaN	17.7493	17.8209	NaN	NaN	NaN	35.6842	21.4884
Frame634	23.3392	25.0703	4113.8	12.7267	6.27937	NaN	NaN	NaN	17.2812	18.1625
Frame635	17.3086	NaN	31.9789	8.80308	NaN	22.2099	22.2099	NaN	6.96664	17.3629
Frame636	5.25407	NaN	21.9978	13.8627	131.02	30.3167	30.3167	16.7392	3.64457	5.66433
Frame637	11.388	NaN	13.0061	24.7549	124.693	15.9806	15.9806	17.3079	28.8385	20.7294
Frame638	31.709	NaN	16.0438	28.8034	99.1944	31.6134	31.6134	0.849197	163.325	324.96
Frame639	18.4163	NaN	11.6209	25.8969	14.7981	10.1893	10.1893	7.9268	261.106	10.8817
Frame640	7.90154	NaN	NaN	4.61098	6.36214	7.61751	7.61751	1.40368	63.4616	6.59206
Frame641	5.42273	NaN	5.08238	22.2515	86.2984	4.91483	4.91483	2.77904	89.3838	17.472
Frame642	2.65924	NaN	7.5496	1.43249	119.006	30.8	30.8	18.6053	126.727	NaN
Frame643	23.6169	NaN	14.5793	12.1498	24.5953	22.172	22.172	4.40598	60.5076	3.88034
Frame644	9.58953	NaN	120.617	8.75231	NaN	8.72562	8.72562	20.1218	92.4648	11.0697
Frame645	5.80186	7.3977	NaN	7.55927	NaN	41.2098	41.2098	1.97628	19.549	51.1277
Frame646	24.598	17.4099	NaN	3.96309	NaN	13.3906	13.3906	13.4901	191.204	22.766
Frame647	145.599	NaN	NaN	6.15832	NaN	7.87189	7.87189	36.1612	204.226	19.9133
Frame648	NaN	3.05205	NaN	14.711	NaN	27.7608	27.7608	50.6516	34.6008	14.7263
Frame649	96.8	3287.71	NaN	5.06393	NaN	22.101	22.101	14.7382	66.6281	5.90713
Frame650	23.7295	NaN	NaN	4.10663	NaN	7.8772	7.8772	23.4593	218.636	20.7456
Frame651	NaN	141.565	NaN	47.6023	NaN	1.76789	1.76789	38.315	239.315	25.3606
Frame652	96.8355	2235.82	NaN	29.8961	NaN	24.379	24.379	5.44678	353.59	23.5134
Frame653	NaN	2858.67	NaN	25.7023	NaN	30.491	30.491	8.94846	155.916	20.994
Frame654	3.57462	2.81305	NaN	34.4859	NaN	11.6065	11.6065	22.7868	250.502	12.0527
Frame655	8.3781	NaN	NaN	9.40865	211.51	12.4095	12.4095	31.1877	78.6984	20.3646
Frame656	9.30024	295.912	NaN	7.62884	1042.57	28.346	28.346	16.2391	21.1	15.1492
Frame657	17.2816	0.724504	NaN	30.7915	3.28391	20.6094	20.6094	11.7982	40.8191	9.65438
Frame658	16.8487	89.0313	NaN	9.52379	6.02911	29.3628	29.3628	13.1277	17.7414	24.9846
Frame659	24.5358	117.896	NaN	6.96984	951.912	2.28421	2.28421	6.94714	9.76365	48.8277
Frame660	23.6794	NaN	NaN	13.1601	0.384782	7.42548	7.42548	16.8178	45.338	28.1165
Frame661	23.2593	84.9504	NaN	16.7126	11.204	23.6606	23.6606	11.2292	17.576	14.1632
Frame662	3.43647	75.8569	NaN	7.12559	7.32262	1.58067	1.58067	3.61441	6.70801	32.9975
Frame663	29.4146	91.3003	NaN	15.0712	5.59333	2.39452	2.39452	5.11438	14.0799	7.12421
Frame664	23.2958	498.723	NaN	18.5591	1.80719	8.40904	8.40904	33.3833	13.4923	10.2318
Frame665	35.354	12.7814	NaN	31.2799	15.4498	10.6046	10.6046	19.81	19.3623	13.3686
Frame666	12.8243	46.5264	4.26978	10.3124	7.56018	1.77973	1.77973	5.8802	24.4687	6.78721
Frame667	12.1144	19.4183	24.54	NaN	5.97493	28.2255	28.2255	12.6155	2.95531	9.67439
Frame668	295.138	8.26576	11.676	13.365	7.99918	NaN	NaN	29.1747	6.12213	23.3275
Frame669	26.1153	14.3133	35.6395	1402.66	NaN	4.48889	4.48889	432.766	NaN	22.9407
Frame670	3.33646	13.4781	46.3386	NaN	25.3031	6.57953	6.57953	NaN	110.909	6.8441
Frame671	9.79533	4.58192	41.5315	28.4878	6.41233	35.4575	35.4575	387.681	NaN	28.2902
Frame672	13.6349	1.55784	39.1659	19.0307	0.317613	19.0324	19.0324	20.3255	11.6954	15.5706
Frame673	4.92855	6.55431	2.38684	33.5189	39.5751	4.9646	4.9646	NaN	5.09693	39.2619
Frame674	270.668	14.2424	8.04372	1.99317	42.076	4.66827	4.66827	NaN	45.7619	1526.58
Frame675	234.709	36.9498	2.63558	NaN	26.3328	6.02626	6.02626	NaN	52.4808	1941.31
Frame676	18.6748	14.2231	NaN	35.958	42.7264	9.63931	9.63931	NaN	51.6588	15.7989
Frame677	31.6049	NaN	20.3065	17.8644	33.8096	2.05972	2.05972	NaN	36.6347	45.1277
Frame678	203.207	5.70687	NaN	27.5518	8.81516	6.05753	6.05753	1392.11	61.5804	NaN
Frame679	14.5088	137.92	2348.1	39.2185	63.7945	1.60191	1.60191	25.3794	NaN	15.524
Frame680	NaN	NaN	NaN	43.9854	9.75278	19.4691	19.4691	5.82094	206.341	13.505
Frame681	NaN	42.6652	2776.39	7.81911	22.0166	8.24247	8.24247	29.9133	60.9242	25.6584
Frame682	NaN	NaN	159.412	17.1993	NaN	5.69402	5.69402	0.342793	NaN	37.324
Frame683	25.9049	486.92	NaN	5.95787	NaN	21.4412	21.4412	28.5774	174.167	NaN
Frame684	NaN	9.66991	NaN	21.8234	NaN	17.4546	17.4546	7.88124	260.604	3.91486
Frame685	NaN	33.5049	NaN	47.9276	NaN	0.52048	0.52048	27.7023	95.0229	NaN
Frame686	NaN	9.06752	NaN	2.6384	NaN	8.01949	8.01949	7.27081	508.485	21.2189
Frame687	NaN	20.9477	10.376	5.92041	NaN	50.7193	50.7193	43.4161	NaN	33.7848
Frame688	NaN	49.5205	12.6647	1.20816	NaN	43.2349	43.2349	22.701	603.364	NaN
Frame689	35.9474	3.85729	NaN	7.16181	12.0069	5.66124	5.66124	49.2385	NaN	NaN
Frame690	NaN	22.4011	14.9522	18.9408	35.8826	72.442	72.442	11.3429	NaN	NaN
Frame691	624.611	14.9542	NaN	7.53421	1150.27	75.7504	75.7504	19.2363	NaN	NaN
Frame692	98.8784	7.50592	7.42195	11.8572	14.9016	32.0438	32.0438	35.2458	NaN	NaN
Frame693	462.95	26.3946	25.7954	29.0583	12.7814	23.0432	23.0432	27.9955	1300.05	NaN
Frame694	188.809	29.6934	10.3045	21.4506	6.59043	9.7829	9.7829	23.0921	2.25329	NaN
Frame695	NaN	755.714	12.7711	5.43119	15.4146	45.8102	45.8102	22.2871	22.1036	NaN
Frame696	12.3202	17.5142	27.4819	26.5253	11.4791	25.4727	25.4727	17.9372	34.7714	NaN
Frame697	54.8711	32.6509	55.1275	34.4376	24.8942	25.879	25.879	29.6871	3.95796	NaN
Frame698	178.105	11.8716	19.4914	26.2383	12.1403	6.19724	6.19724	55.4448	6.28646	55.8426
Frame699	36.2482	14.5919	9.66489	29.8814	4.3117	23.7677	23.7677	14.3729	26.545	13.4608
Frame700	94.3875	27.5048	38.3426	15.2226	25.6293	14.5117	14.5117	16.3014	4.53624	64.0166
Frame701	28.4951	38.6089	59.3473	709.391	11.566	5.51799	5.51799	22.9706	35.8757	NaN
Frame702	398.016	20.7599	7.24567	727.027	34.3263	3.82176	3.82176	16.9535	13.3856	29.005
Frame703	41.3816	9.3203	4.47847	NaN	9.43706	39.3798	39.3798	15.659	22.3539	58.2549
Frame704	48.8642	20.6028	11.82	264.693	11.9632	36.6999	36.6999	21.8732	5.3091	26.2443
Frame705	147.003	16.5288	NaN	91.6991	20.1072	10.5937	10.5937	41.1598	26.4009	34.9784
Frame706	163.665	15.214	7.08581	821.86	10.5916	21.4665	21.4665	5.81019	18.8467	56.9056
Frame707	95.4192	160.291	27.6564	7.22731	26.0087	25.706	25.706	32.6261	32.1814	29.749
Frame708	6.31911	12.5228	9.49906	28.7693	11.4236	18.2746	18.2746	15.0542	16.7305	7.33543
Frame709	65.3483	24.0604	19.6958	26.2531	21.8745	24.8883	24.8883	35.3256	19.2339	5.76892
Frame710	20.0389	1772.66	19.6831	31.674	NaN	6.42903	6.42903	25.6796	19.3396	13.6993
Frame711	33.5011	25.0395	5.70906	22.0421	14.5691	NaN	NaN	15.2565	13.5214	17.283
Frame712	15.4106	NaN	12.7828	19.4984	37.01	NaN	NaN	30.3867	14.7477	321.657
Frame713	10.7733	8.5926	1254.63	25.1559	46.132	NaN	NaN	9.24409	12.0585	45.6935
Frame714	32.3459	943.764	34.7514	3.73204	11.7365	NaN	NaN	10.7573	6.99884	214.08
Frame715	36.1103	19.1599	NaN	15.5459	6.36535	NaN	NaN	3.46153	37.1062	334.279
Frame716	5.07504	23.0983	3.18562	6.69923	8.48114	NaN	NaN	32.2798	25.3968	NaN
Frame717	30.9087	19.4726	5.31325	0.808099	15.2559	NaN	NaN	16.7969	13.4338	0.542777
Frame718	26.3025	NaN	13.8406	21.5766	12.233	NaN	NaN	15.5768	20.5827	21.805
Frame719	31.3063	NaN	8.27432	14.6167	27.4552	NaN	NaN	6.19032	24.5651	1244
Frame720	26.4498	NaN	46.1493	13.1429	20.3697	NaN	1654.92	35.5335	4.95948	20.7253
Frame721	14.8577	19.6543	13.5267	3.70869	12.1251	24.0373	NaN	19.6344	12.4887	22.0473
Frame722	9.58009	13.9923	10.2386	10.6034	1.54728	17.7379	46.4606	18.9617	22.8486	NaN
Frame723	33.7055	38.7287	11.0429	35.8011	4.99725	NaN	8.94945	28.6273	26.7692	233.333
Frame724	7.76218	14.5364	3.12942	40.1606	4.75495	8.77821	11.6776	31.9628	3.19933	NaN
Frame725	6.01418	1.2556	11.9022	34.2462	15.2315	2.80759	2.67812	16.1558	13.0226	45.155
Frame726	13.7036	9.50616	2.38043	12.1168	2.88804	27.8659	15.2357	11.8366	10.2079	25.987
Frame727	5.51696	11.5617	6.2142	42.5108	0.216305	9.12259	32.0713	6.75564	4.02561	8.90676
Frame728	39.4133	NaN	11.4491	22.7528	16.5223	11.4373	15.009	19.0425	2.4156	NaN
Frame729	37.3767	NaN	15.8164	43.6656	8.52201	NaN	16.6648	18.1943	4.88521	262.58
Frame730	15.8564	NaN	12.2519	12.8994	23.1406	24.6601	26.5438	26.755	6.55459	12.6365
Frame731	4.16912	NaN	5.01267	33.7445	13.6562	19.1	19.0952	12.8732	5.12615	20.3246
Frame732	18.0128	NaN	7.53635	537.466	23.9626	NaN	7.21297	25.2471	21.2485	368.846
Frame733	259.527	NaN	7.36462	22.1419	10.9876	NaN	9.15136	32.2344	25.9623	7.53875
Frame734	43.0222	NaN	0.595607	30.807	16.4502	NaN	39.785	22.0204	28.5646	16.0269
Frame735	14.9823	NaN	11.3776	7.10129	9.14034	NaN	5.95799	26.12	7.61557	6.18462
Frame736	47.4497	NaN	9.77476	19.9361	8.52147	NaN	11.2239	36.5294	20.2149	9.24858
Frame737	12.0087	NaN	7.4968	6.39826	9.56203	NaN	2.55683	5.5803	18.8314	9.98054
Frame738	17.0608	NaN	2.40236	7.01463	6.61348	NaN	7.92463	5.10527	8.3231	5.17681
Frame739	NaN	NaN	0.673231	286.293	0.580619	NaN	16.9852	3.53515	9.19569	17.991
Frame740	25.5797	NaN	4.7942	367.844	13.7892	NaN	11.109	2.65243	21.0631	4.0766
Frame741	12.5011	NaN	12.3528	17.7229	10.0679	10.5561	21.8136	3.92917	20.9396	4.14343
Frame742	25.8043	NaN	17.2548	NaN	11.1501	5.82857	8.10741	6.52738	2.04397	10.1808
Frame743	12.9154	NaN	14.4486	NaN	7.4326	19.63	12.8246	14.027	10.284	16.9779
Frame744	5.14939	NaN	1.74123	NaN	11.9098	6.44437	31.7438	12.2779	25.8184	4.81581
Frame745	7.90485	NaN	14.692	NaN	4.69784	42.5962	2.98219	28.7566	16.7899	7.40001
Frame746	20.402	NaN	5.99436	NaN	1.01879	10.304	3.21917	7.56729	4.30942	9.04332
Frame747	7.69364	NaN	2.91331	NaN	22.2012	382.897	18.7689	9.00043	0.594459	5.29989
Frame748	42.5939	NaN	18.7567	NaN	13.5831	201.533	10.7329	43.7412	12.9176	16.7743
Frame749	22.4619	NaN	19.2043	NaN	32.6277	13.0459	16.6574	0.522869	17.3455	0.270412
Frame750	32.4987	NaN	18.3614	NaN	7.15788	10.7685	8.83657	14.703	16.5083	8.32225
Frame751	19.7379	13.1699	13.4717	13.1699	7.5903	4.7633	2.17257	10.7364	46.8334	7.95401
Frame752	3.07396	3.59792	3.77241	3.59792	1.98981	7.01301	4.80279	12.2923	6.762	7.5236
Frame753	2.10227	8.94016	3.26788	8.94016	2.45635	7.74614	7.67562	1.05006	8.04791	8.07773
Frame754	8.84145	59.5925	5.54062	59.5925	4.93516	1.43083	7.61162	7.84819	6.56962	6.27549
Frame755	9.59794	11.5819	6.72907	11.5819	11.4841	7.04807	18.1897	14.8009	18.0132	6.59275
Frame756	12.0049	2.3208	2.48244	2.3208	5.30665	20.0952	43.4206	1.5113	46.5691	5.50138
Frame757	20.8784	13.6521	1.87012	13.6521	8.96638	18.4871	1.62666	21.0155	15.339	3.37372
Frame758	10.5345	9.3494	23.6375	9.3494	1.38458	7.99903	7.50348	22.3322	13.5381	7.1189
Frame759	16.8294	12.7485	1.34039	12.7485	16.1104	27.7607	3.30921	11.8367	13.8874	9.20732
Frame760	39.4771	39.5636	8.36543	39.5636	19.3961	68.3326	9.90504	4.33896	5.85822	6.18939
Frame761	3.21577	3.32354	11.329	3.32354	17.0598	43.3576	9.55656	1.44925	3.8044	12.0142
Frame762	13.3228	3.54424	27.8535	3.54424	5.18366	18.7678	26.0163	1.13252	20.9418	5.26207
Frame763	15.7608	1.88337	10.4831	1.88337	NaN	15.7384	13.82	2.73264	11.7804	6.79295
Frame764	5.18801	5.31474	5.34417	5.31474	7.90518	3.10532	2.49741	12.043	29.5837	NaN
Frame765	20.4054	4.70277	6.32154	4.70277	NaN	39.1151	35.0454	9.42131	44.8036	9.5124
Frame766	22.1019	1.36014	0.569504	1.36014	NaN	20.9205	10.9692	1.60351	9.76889	191.54
Frame767	2.84367	25.8662	10.3088	25.8662	NaN	23.4989	3.15326	40.6046	7.32019	NaN
Frame768	41.1974	17.0771	14.5004	17.0771	NaN	28.5468	13.6565	51.0999	5.19885	5.27304
Frame769	40.1906	17.987	6.68169	17.987	NaN	19.6079	11.1404	2.1418	35.4538	91.6998
Frame770	5.00331	1.87201	12.8954	1.87201	NaN	50.2545	6.75307	25.4312	24.2056	85.3149
Frame771	17.1315	5.7411	14.4566	5.7411	NaN	3.10875	1.33409	29.9283	38.1409	117.366
Frame772	15.0921	8.70306	4.03437	8.70306	NaN	20.8591	20.3594	27.9165	19.163	22.9648
Frame773	18.1985	4.61825	2.12934	4.61825	NaN	29.2309	24.0112	2.36096	11.5959	24.3032
Frame774	9.31049	4.88959	3.48161	4.88959	NaN	8.21885	20.6934	34.6884	20.924	91.6415
Frame775	14.5354	5.56187	NaN	5.56187	NaN	39.8787	17.6623	NaN	3.87675	15.4391
Frame776	6.43483	5.67239	NaN	5.67239	NaN	12.8823	3.98985	16.3367	1.48435	62.9233
Frame777	18.8379	7.38577	NaN	7.38577	NaN	6.84128	3.90792	17.4336	NaN	77.1775
Frame778	5.1589	7.0598	NaN	7.0598	NaN	79.0403	4.54326	NaN	10.1294	63.7563
Frame779	52.0325	15.0073	NaN	15.0073	NaN	122.411	10.8475	NaN	128.456	214.858
Frame780	43.5823	5.1997	5.16299	5.1997	NaN	5.92255	32.6638	NaN	NaN	175.013
Frame781	26.3143	10.9001	41.025	10.9001	NaN	402.624	3.65272	NaN	NaN	NaN
Frame782	32.2148	32.1554	10.1535	32.1554	NaN	4268.87	15.7484	2562.42	NaN	9.11585
Frame783	12.1581	26.653	8.66531	26.653	22.9679	NaN	10.3385	1.47061	NaN	8.62327
Frame784	7.86245	7.79233	3.44964	7.79233	1.05906	3164.06	11.0054	4038.22	NaN	4.5031
Frame785	5.5447	NaN	11.3791	NaN	4.5017	2.58989	3.8009	NaN	NaN	12.3057
Frame786	14.4653	26.9546	9.50402	26.9546	4.38465	337.369	18.9082	30.2285	55.4509	NaN
Frame787	0.142427	NaN	7.54796	NaN	7.38819	11.4513	15.282	NaN	17.3957	5.79577
Frame788	19.2386	326.173	6.06561	NaN	3.48133	18.685	13.394	23.4082	8.40014	3.83577
Frame789	16.5593	174.451	1.19872	NaN	13.2683	23.598	2.30891	34.9293	20.7265	12.8163
Frame790	2.56186	25.1654	2.63107	NaN	5.85217	3.58889	2.29096	19.6517	8.94497	18.2977
Frame791	24.8821	132.725	5.84563	NaN	5.54961	12.4936	4.23071	2.56093	16.0674	19.1646
Frame792	23.0167	507.103	1.86765	NaN	4.67718	10.5845	11.8648	8.25902	16.4714	1.66298
Frame793	9.78055	NaN	10.9946	NaN	9.0836	18.4349	16.5904	47.2038	14.4031	NaN
Frame794	13.6164	48.6907	10.2483	NaN	6.75401	8.02879	4.49216	43.5924	18.2093	12.396
Frame795	18.2748	NaN	2.15414	NaN	14.4434	6.41392	15.5173	17.2822	13.7908	237.615
Frame796	3.91567	170.517	1.17453	NaN	3.00812	1.95338	5.8345	28.447	29.5695	11.0935
Frame797	6.26409	154.947	5.52789	NaN	8.49352	1.57591	2.4747	11.4884	13.1998	169.068
Frame798	9.69201	NaN	31.7402	NaN	3.25975	5.87241	7.88244	13.3913	50.2364	27.3377
Frame799	11.9077	30.2392	15.3254	NaN	8.75035	4.50449	3.71619	20.4371	8.20652	NaN
Frame800	20.6991	NaN	11.5193	NaN	14.9613	9.13966	10.8572	NaN	0.682377	10.5187
Frame801	34.7533	NaN	4.29709	NaN	26.9498	6.28223	9.28272	325.14	NaN	37.58
Frame802	20.6119	8.74924	1.21235	NaN	6.08154	26.4228	16.2427	NaN	13.0249	NaN
Frame803	43.0386	296.199	11.9033	143.888	22.7326	12.0646	53.0508	NaN	7.8884	143.888
Frame804	1226.67	15.0106	16.2799	12.4413	12.0705	9.94391	103.601	NaN	25.2617	12.4413
Frame805	28.2402	1327.36	27.8394	NaN	20.9709	3.16505	162.582	NaN	18.2371	NaN
Frame806	43.6117	13.9916	13.6796	22.2875	2.1915	5.01863	89.3625	NaN	6.39651	22.2875
Frame807	18.8274	300.032	5.88929	NaN	1.53906	16.283	54.7225	16.3682	21.1043	NaN
Frame808	2.60372	9.09736	5.47908	3.49565	8.1011	9.7014	39.0409	3.50602	5.39176	3.49565
Frame809	1.41733	4.24613	2.32947	NaN	1.31452	11.722	62.3441	10.4302	5.89261	NaN
Frame810	134.719	13.5467	4.79087	NaN	6.51207	2.40768	3.2869	13.3948	1.03647	NaN
Frame811	9.72854	8.76519	5.92715	5.8338	3.64657	NaN	127.905	3.22292	12.1161	5.8338
Frame812	1.25355	16.0123	8.36631	137.451	5.90979	NaN	41.1659	4.32003	10.7286	137.451
Frame813	13.7079	35.2282	15.0884	89.485	6.78436	NaN	11.1729	6.81546	26.8952	89.485
Frame814	21.8741	11.1424	4.14656	140.344	2.99287	NaN	176.942	1.40388	44.5527	140.344
Frame815	3.65015	20.5534	5.13866	190.689	2.59769	NaN	12.6664	5.1366	27.6211	190.689
Frame816	34.2657	8.70199	9.14565	126.244	3.86993	NaN	8.65625	15.8	1.83797	126.244
Frame817	15.531	2.98125	4.40016	117.2	2.83085	NaN	33.3803	6.59241	40.8286	117.2
Frame818	203.095	4.13961	5.49613	22.2566	8.02252	NaN	1.74905	4.2934	31.4091	22.2566
Frame819	211.958	15.8919	9.01367	1178.79	2.69928	NaN	14.7952	8.54321	1.19123	1178.79
Frame820	192.164	4.33194	9.53347	12.4391	6.58836	NaN	15.5941	6.45339	21.4486	12.4391
Frame821	276.02	114.588	12.7764	16.4848	9.97364	NaN	16.5922	7.2911	10.5385	16.4848
Frame822	110.094	596.208	1.13486	4.33314	3.82592	NaN	21.4009	1.06236	2.62707	4.33314
Frame823	NaN	NaN	3.4253	17.7906	5.24892	25.6468	192.024	3.57642	39.3549	17.7906
Frame824	NaN	NaN	6.23028	13.5782	3.96435	1127.37	14.2648	8.62952	26.6202	13.5782
Frame825	NaN	NaN	5.38419	7.62018	17.4884	332.662	NaN	2.14572	9.80797	7.62018
Frame826	NaN	NaN	3.38127	7.77427	2.65645	NaN	NaN	11.2713	11.2692	7.77427
Frame827	17.6519	17.6519	9.47952	13.3834	18.892	NaN	NaN	2.31386	16.3487	13.3834
Frame828	19.9445	19.9445	16.6836	12.8585	15.5774	9.54118	NaN	5.43517	34.8117	12.8585
Frame829	19.8096	19.8096	10.2044	8.10296	9.93926	NaN	NaN	5.02948	15.9765	8.10296
Frame830	14.9388	14.9388	3.61703	9.68785	9.67868	14.7977	NaN	3.68831	8.03199	9.68785
Frame831	26.7594	26.7594	14.697	24.9597	27.5527	14.0167	NaN	2.25528	12.5006	24.9597
Frame832	1.36395	1.36395	5.37728	7.09624	6.75691	NaN	452.116	5.34155	6.34997	7.09624
Frame833	0.101882	0.101882	9.06081	3.02612	1.6498	81.1683	NaN	12.0323	12.3025	3.02612
Frame834	12.5168	12.5168	12.5105	23.738	27.1668	NaN	36.8336	11.8129	7.45955	23.738
Frame835	8.49284	8.49284	1.39304	16.9836	24.6592	NaN	NaN	26.9406	4.23177	16.9836
Frame836	23.3297	23.3297	4.52799	5.81796	2.62579	88.7853	115.665	1.33093	4.03976	5.81796
Frame837	0.479337	0.479337	5.08309	6.37382	NaN	21.7363	11.9706	16.3923	11.0455	6.37382
Frame838	3.88887	3.88887	0.416611	2.08435	NaN	22.889	52.1966	4.40073	4.88175	2.08435
Frame839	1.99511	1.99511	3.62195	8.97023	NaN	9.7162	10.3581	4.26092	14.8444	8.97023
Frame840	13.1618	13.1618	17.3594	9.43405	NaN	8.38513	155.075	12.4922	6.35506	9.43405
Frame841	3.96057	482.889	4.73657	0.501938	NaN	NaN	5.40798	7.47845	7.4068	0.501938
Frame842	9.29029	NaN	5.59685	14.193	NaN	NaN	0.947299	2.37356	1.64422	14.193
Frame843	21.2131	40.5141	17.8339	5.39602	NaN	NaN	22.9469	19.0544	12.0239	5.39602
Frame844	NaN	NaN	3.06895	2.87281	NaN	NaN	1.68283	7.96315	13.6796	2.87281
Frame845	6.51829	6.51829	2.36983	27.3055	NaN	NaN	60.1388	4.21169	36.2771	27.3055
Frame846	17.5798	NaN	24.0039	17.7071	NaN	NaN	192.5	2.52735	23.215	17.7071
Frame847	2.93465	2.93465	1.29354	4.22714	NaN	NaN	66.3717	11.1745	17.5155	4.22714
Frame848	7.07764	7.07764	3.71177	25.4068	NaN	6.44517	278.734	5.52982	11.7258	25.4068
Frame849	16.476	16.476	5.96789	25.8645	NaN	16.3704	11.9308	2.85575	5.82275	25.8645
Frame850	32.8293	32.8293	7.26099	9.44191	NaN	22.1453	18.6113	3.87087	2.99904	9.44191
Frame851	18.7525	18.7525	3.69487	33.4081	NaN	2119.89	63.8388	11.4982	NaN	33.4081
Frame852	34.8038	34.8038	23.1758	12.5536	NaN	NaN	101.048	13.0861	22.9775	12.5536
Frame853	21.8417	21.8417	34.029	9.41962	NaN	467.765	30.9485	9.80858	41.6551	9.41962
Frame854	0.438581	0.438581	3.24274	9.5348	NaN	674.915	254.248	10.8072	10.0895	9.5348
Frame855	2074.25	2074.25	5.32406	10.3159	NaN	50.101	NaN	166.404	6.11399	10.3159
Frame856	232.3	232.3	7.52511	25.5545	NaN	339.942	NaN	11.1634	NaN	25.5545
Frame857	5.98857	5.98857	9.94023	29.9828	NaN	409.286	NaN	20.1185	NaN	29.9828
Frame858	46.3678	46.3678	22.0831	10.6003	NaN	NaN	NaN	2.48569	9.70287	10.6003
Frame859	NaN	NaN	11.0706	34.4328	NaN	615.936	NaN	0.435609	268.162	34.4328
Frame860	293.121	293.121	0.39577	16.1185	NaN	341.161	NaN	43.456	13.0115	16.1185
Frame861	78.9241	78.9241	3.58197	14.4323	9.69627	357.046	NaN	12.1316	25.0325	14.4323
Frame862	20.2523	20.2523	37.5451	13.0105	16.1051	NaN	107.908	1.00374	19.0548	13.0105
Frame863	31.2706	31.2706	5.28379	46.8634	11.4447	1231.89	NaN	13.1934	21.2919	46.8634
Frame864	11.876	11.876	NaN	44.5282	21.2295	30.0228	130.692	322.502	13.616	44.5282
Frame865	NaN	NaN	1182.63	11.0316	28.4694	214.53	570.397	360.556	2.82163	11.0316
Frame866	281.971	281.971	22.3389	649.404	2.24356	479.648	63.8743	3.77794	1431.33	649.404
Frame867	NaN	NaN	39.057	18.1775	NaN	198.88	1250.1	4.78945	305.686	18.1775
Frame868	1577.17	1577.17	38.7864	24.1866	31.328	255.484	NaN	3.02549	15.0167	24.1866
Frame869	8.99665	8.99665	NaN	31.4693	NaN	NaN	860.381	245.479	8158.52	31.4693
Frame870	NaN	NaN	NaN	30.6831	5718.55	1519.09	NaN	26.7629	37.0363	30.6831
Frame871	5.39683	5.39683	NaN	30.3752	NaN	249.268	NaN	25.7098	174.218	30.3752
Frame872	829.69	829.69	NaN	8.14542	NaN	32.9955	NaN	20.7017	143.992	8.14542
Frame873	288.023	288.023	NaN	33.9867	NaN	53.0258	NaN	215.833	7.28355	33.9867
Frame874	15.804	15.804	NaN	24.0481	NaN	11.0809	NaN	245.636	177.928	24.0481
Frame875	340.503	340.503	NaN	1979.8	NaN	3.03808	1936.05	82.0646	2589.67	1979.8
Frame876	1.93448	1.93448	NaN	NaN	NaN	3.68737	273.952	303.936	113.283	NaN
Frame877	2.70135	2.70135	NaN	2136.5	NaN	28.6822	2.30322	566.523	81.6821	2136.5
Frame878	13.8481	13.8481	NaN	7.58011	NaN	1922.55	15.9853	9.12398	34.4892	7.58011
Frame879	8.72862	8.72862	NaN	19.6061	NaN	1845.03	9.62355	300.189	21.6431	19.6061
Frame880	1.17784	1.17784	NaN	11.4537	NaN	19.5645	147.012	2363.39	20.1468	11.4537
Frame881	2.82198	2.82198	NaN	0.281278	NaN	6.27784	111.821	13.8859	5.91039	0.281278
Frame882	1099.51	1099.51	NaN	0.47829	NaN	7.43089	667.142	2.72967	22.7618	0.47829
Frame883	12.2402	12.2402	NaN	16.3265	NaN	2.22898	2.86754	17.5364	2.62311	16.3265
Frame884	1292.66	1292.66	NaN	20.8804	NaN	2.00863	369.047	4.70747	57.2259	20.8804
Frame885	NaN	NaN	NaN	16.9038	NaN	3.80911	90.4039	4.32301	61.8872	16.9038
Frame886	155.815	155.815	NaN	6.83903	NaN	2.58933	126.047	26.7196	50.6744	6.83903
Frame887	NaN	NaN	NaN	11.6528	NaN	2.61294	43.0222	12.1511	45.4878	11.6528
Frame888	66.635	66.635	NaN	1.36843	NaN	1.96413	109.657	6.41522	105.551	1.36843
Frame889	562.023	562.023	NaN	12.0002	NaN	12.6293	12.1493	4.2314	897.56	12.0002
Frame890	41.1276	41.1276	NaN	2.84675	NaN	5462.33	65.7317	17.5353	48.4849	2.84675
Frame891	1046.23	1046.23	NaN	0.130877	NaN	10.1244	5.54222	27.8439	NaN	0.130877
Frame892	749.067	749.067	NaN	4.14381	NaN	7.36728	69.0211	NaN	317.526	4.14381
Frame893	NaN	NaN	NaN	14.4342	NaN	9.76041	2.92866	2897.25	457.106	14.4342
Frame894	1452.13	1452.13	NaN	2.65348	NaN	5.57389	32.2914	NaN	334.675	2.65348
Frame895	1636.98	1636.98	NaN	11.4567	NaN	5.00501	5022.7	8.94799	NaN	11.4567
Frame896	5.64125	5.64125	NaN	11.3216	NaN	619.58	NaN	37.8549	1376.55	11.3216
Frame897	413.9	413.9	2752.7	3.85581	162.606	4.92818	162.606	NaN	25.7367	3.85581
Frame898	86.8771	86.8771	3204.58	13.4485	8.51629	NaN	8.51629	NaN	9.95818	13.4485
Frame899	NaN	NaN	169.357	15.4838	42.0831	NaN	42.0831	434.546	19.2817	15.4838
Frame900	NaN	NaN	NaN	23.3762	10.5133	NaN	10.5133	62.4768	42.1885	23.3762
Frame901	NaN	NaN	5163.05	30.9427	56.8314	NaN	56.8314	NaN	10.578	30.9427
Frame902	NaN	NaN	81.7807	11.9444	31.2809	NaN	31.2809	NaN	19.1989	11.9444
Frame903	NaN	NaN	12.8714	16.1206	134.72	NaN	134.72	NaN	19.6929	16.1206
Frame904	NaN	NaN	220.715	20.5499	37.9826	NaN	37.9826	NaN	15.9783	20.5499
Frame905	NaN	NaN	440.2	8.1904	98.8825	NaN	98.8825	NaN	729.109	8.1904
Frame906	NaN	NaN	110.396	22.766	225.852	NaN	225.852	NaN	10.3892	22.766
Frame907	NaN	NaN	31.2717	1.4713	83.0559	NaN	83.0559	NaN	NaN	1.4713
Frame908	NaN	NaN	65.3619	15.4646	75.9745	NaN	75.9745	NaN	413.952	15.4646
Frame909	NaN	NaN	39.3819	289.231	NaN	NaN	NaN	NaN	560.423	289.231
Frame910	NaN	NaN	14.0049	277.994	16.054	1048.01	16.054	NaN	NaN	277.994
Frame911	NaN	NaN	8.34996	1322.45	NaN	998.798	NaN	NaN	NaN	1322.45
Frame912	NaN	NaN	9.73732	1742.98	NaN	16.2908	NaN	NaN	NaN	1742.98
Frame913	NaN	NaN	14.3648	1079.51	17.1324	13.0611	17.1324	NaN	NaN	1079.51
Frame914	NaN	NaN	7.07694	1373.86	12.4622	40.8528	12.4622	NaN	NaN	1373.86
Frame915	NaN	NaN	33.208	21.8488	37.9352	12.5817	37.9352	NaN	NaN	21.8488
Frame916	NaN	NaN	14.697	NaN	15.8883	35.8392	15.8883	78.3804	NaN	NaN
Frame917	NaN	NaN	13.9906	296.371	10.1379	20.5648	10.1379	561.11	NaN	296.371
Frame918	NaN	NaN	14.331	NaN	2.36172	22.9021	2.36172	11.8018	NaN	NaN
Frame919	NaN	NaN	7.34835	768.973	3944.15	32.8727	3944.15	4.49791	NaN	768.973
Frame920	NaN	NaN	26.2613	NaN	7.60471	20.6373	7.60471	265.536	NaN	NaN
Frame921	NaN	NaN	15.3223	7.2711	NaN	7.27399	NaN	261.645	NaN	NaN
Frame922	NaN	NaN	32.1234	323.883	6559.63	17.1036	6559.63	NaN	NaN	NaN
Frame923	NaN	NaN	4.37212	16.7026	3026.6	36.9227	3026.6	NaN	NaN	NaN
Frame924	NaN	NaN	0.0567519	155.419	107.896	813.491	107.896	1659.63	NaN	NaN
Frame925	NaN	NaN	133.622	10.5504	100.768	NaN	100.768	NaN	NaN	NaN
Frame926	13.3617	3.93499	18.7953	9.43315	437.211	NaN	437.211	12.3333	NaN	3.93499
Frame927	564.493	7.9299	22.1524	40.8087	8.71313	NaN	8.71313	15.6825	NaN	7.9299
Frame928	187.794	2.67369	14.7213	4.28749	0.971194	NaN	0.971194	17.5367	NaN	2.67369
Frame929	NaN	1.31148	34.3373	5.16671	143.398	NaN	143.398	NaN	NaN	1.31148
Frame930	570.99	3.44187	NaN	1.34554	22.7626	NaN	22.7626	NaN	NaN	3.44187
Frame931	NaN	30.7757	489.578	326.061	6.92807	NaN	6.92807	NaN	NaN	30.7757
Frame932	NaN	24.2033	26.5054	66.6399	12.4988	NaN	12.4988	NaN	NaN	24.2033
Frame933	588.338	21.8389	89.5661	177.266	19.4096	NaN	19.4096	NaN	NaN	21.8389
Frame934	12.7467	23.1719	NaN	266.021	25.4545	NaN	25.4545	NaN	NaN	23.1719
Frame935	1.58125	21.6234	144.366	14.8435	3.70768	NaN	3.70768	NaN	NaN	21.6234
Frame936	4.30917	8.58563	NaN	205.391	3.94357	NaN	3.94357	NaN	NaN	8.58563
Frame937	8.41521	13.7366	186.554	58.9294	34.3519	NaN	34.3519	NaN	NaN	13.7366
Frame938	NaN	33.1529	387.867	96.8866	20.179	NaN	20.179	NaN	NaN	33.1529
Frame939	NaN	14.4838	NaN	48.4601	17.4588	NaN	17.4588	NaN	NaN	14.4838
Frame940	NaN	9.63343	NaN	19.743	10.1429	NaN	10.1429	NaN	20.843	9.63343
Frame941	14.4071	29.3397	NaN	13.6505	50.4164	NaN	50.4164	39.8194	13.1843	29.3397
Frame942	NaN	7.03617	NaN	15.3509	29.059	NaN	29.059	24.9429	1209.22	7.03617
Frame943	NaN	21.1664	NaN	45.1036	3.35594	NaN	3.35594	1362.14	223.001	21.1664
Frame944	21.1247	9.35872	NaN	43.5247	38.7532	NaN	38.7532	432.148	107.164	9.35872
Frame945	NaN	12.9462	NaN	32.6654	32.8047	NaN	32.8047	432.031	310.398	12.9462
Frame946	742.553	37.2932	NaN	74.2359	12.3782	NaN	12.3782	25.7206	395.605	37.2932
Frame947	977.97	30.6907	NaN	99.8856	5.21769	NaN	5.21769	4.52063	NaN	30.6907
Frame948	1000.27	7.88524	NaN	711.532	20.175	NaN	20.175	3.83111	NaN	7.88524
Frame949	930.082	11.4924	NaN	520.579	7.70576	NaN	7.70576	8.27474	194.451	11.4924
Frame950	0.377198	14.3037	NaN	54.0936	17.9364	NaN	17.9364	719.021	419.713	14.3037
Frame951	301.023	12.3057	NaN	NaN	2.86459	NaN	2.86459	NaN	1554.75	12.3057
Frame952	231.778	23.7312	NaN	9.01536	35.1331	9.16896	35.1331	9.16896	NaN	23.7312
Frame953	15.0634	8.20699	NaN	NaN	8.36919	12.8232	8.36919	12.8232	15.0122	8.20699
Frame954	9.83796	29.3158	16.4508	16.4508	4126.2	6.1306	4126.2	6.1306	29.9577	29.3158
Frame955	275.605	10.028	64.5655	64.5655	18.3468	15.2245	18.3468	15.2245	1410.08	10.028
Frame956	NaN	1.51037	28.0025	28.0025	378.72	1.32621	378.72	1.32621	NaN	1.51037
Frame957	240.443	17.3663	11.735	11.735	31.4901	14.2503	31.4901	14.2503	16.5213	17.3663
Frame958	240.364	24.2545	11.6433	11.6433	4.92671	14.2373	4.92671	14.2373	40.2632	24.2545
Frame959	192.084	7.10644	10.1305	10.1305	3.64711	31.2864	3.64711	31.2864	2.80127	7.10644
Frame960	289.026	26.4879	NaN	NaN	9.46361	22.2169	9.46361	22.2169	24.1837	26.4879
Frame961	5.25369	19.4905	36.5761	36.5761	15.6256	14.3943	15.6256	14.3943	5.68375	19.4905
Frame962	115.173	33.6909	4.56478	4.56478	16.4242	35.4574	16.4242	35.4574	13.905	33.6909
Frame963	163.638	7.39545	15.4894	15.4894	6.98267	28.7329	6.98267	28.7329	18.2456	7.39545
Frame964	279.641	24.1196	6.07381	6.07381	11.4844	18.684	11.4844	18.684	8.00854	24.1196
Frame965	10.5817	5.15958	12.1418	12.1418	29.2653	10.6448	29.2653	10.6448	NaN	5.15958
Frame966	1.2436	2.66095	NaN	NaN	29.3352	7.23113	29.3352	7.23113	9.6526	2.66095
Frame967	114.674	10.9689	3.04349	3.04349	24.4763	19.9373	24.4763	19.9373	2056.81	10.9689
Frame968	10.1174	6.0662	13.5529	13.5529	31.0818	30.5027	31.0818	30.5027	1976.52	6.0662
Frame969	19.8004	5.84764	30.7536	30.7536	12.9344	39.6848	12.9344	39.6848	1579.63	5.84764
Frame970	218.332	2625.21	26.1375	26.1375	13.6222	20.9484	13.6222	20.9484	NaN	2625.21
Frame971	82.6323	4.54291	20.0482	20.0482	24.7375	8.11901	24.7375	8.11901	NaN	4.54291
Frame972	NaN	682.792	307	307	15.0469	NaN	15.0469	NaN	NaN	682.792
Frame973	NaN	9.51566	355.577	355.577	7.37925	NaN	7.37925	NaN	5.36821	9.51566
Frame974	53.5788	NaN	208.031	208.031	23.4212	NaN	23.4212	NaN	4.1817	NaN
Frame975	1156.36	3.77338	151.344	151.344	NaN	NaN	NaN	NaN	5.26109	3.77338
Frame976	3.24101	1787.76	0.64792	0.64792	NaN	NaN	NaN	NaN	NaN	1787.76
Frame977	NaN	228.129	4.32714	4.32714	NaN	NaN	NaN	NaN	3.2791	228.129
Frame978	662.86	NaN	33.2944	33.2944	NaN	NaN	NaN	NaN	9.2665	NaN
Frame979	NaN	76.5392	8.52741	8.52741	NaN	NaN	NaN	NaN	45.6096	76.5392
Frame980	114.705	NaN	138.228	138.228	NaN	NaN	NaN	NaN	48.9617	NaN
Frame981	1153.27	1268.84	15.283	15.283	NaN	NaN	NaN	NaN	13.5898	1268.84
Frame982	NaN	NaN	NaN	NaN	NaN	NaN	NaN	NaN	1019.72	NaN
Frame983	1997.98	NaN	NaN	NaN	NaN	NaN	NaN	NaN	1238.58	NaN
Frame984	29.4963	NaN	NaN	NaN	NaN	NaN	NaN	NaN	2887.43	NaN
Frame985	19.3338	NaN	NaN	NaN	NaN	NaN	NaN	NaN	732.458	NaN
Frame986	NaN	291.326	NaN	NaN	NaN	NaN	NaN	NaN	3779.56	NaN
Frame987	NaN	119.329	NaN	NaN	NaN	NaN	NaN	NaN	NaN	NaN
Frame988	NaN	2135.01	NaN	NaN	NaN	NaN	NaN	NaN	691.478	NaN
Frame989	9.74296	16.7084	NaN	NaN	NaN	NaN	NaN	NaN	1078.18	NaN
Frame990	NaN	1426.92	848.794	NaN	NaN	848.794	NaN	NaN	29.3341	NaN
Frame991	NaN	412.438	185.925	NaN	NaN	185.925	NaN	NaN	63.0103	NaN
Frame992	33.555	109.028	172.103	NaN	NaN	172.103	NaN	NaN	175.565	NaN
Frame993	NaN	645.123	NaN	NaN	NaN	NaN	NaN	NaN	37.7332	NaN
Frame994	NaN	134.945	NaN	NaN	NaN	NaN	NaN	NaN	39.7572	NaN
Frame995	433.351	197.342	NaN	NaN	NaN	NaN	NaN	NaN	43.3388	NaN
Frame996	NaN	195.958	NaN	NaN	NaN	NaN	NaN	NaN	127.029	NaN
Frame997	562.094	NaN	NaN	202.403	NaN	NaN	NaN	202.403	172.827	NaN
Frame998	NaN	803.379	NaN	237.111	NaN	NaN	NaN	237.111	361.706	NaN
Frame999	NaN	253.471	NaN	393.464	NaN	NaN	NaN	393.464	NaN	NaN
Frame1000	1664.38	2.34602	NaN	143.132	NaN	NaN	NaN	143.132	NaN	NaN
Frame1001	1566.77	NaN	NaN	232.656	NaN	NaN	NaN	232.656	186.006	NaN
Frame1002	NaN	65.8527	NaN	1116.26	NaN	NaN	NaN	1116.26	325.67	NaN
Frame1003	7.50096	140.801	62.0998	14.519	NaN	NaN	NaN	14.519	74.2352	NaN
Frame1004	6.46519	NaN	575.928	3.67292	NaN	NaN	NaN	3.67292	NaN	NaN
Frame1005	2.03363	NaN	96.3384	13.4294	NaN	NaN	NaN	13.4294	195.885	NaN
Frame1006	0.306439	NaN	NaN	10.2111	70.6712	NaN	NaN	10.2111	NaN	805.618
Frame1007	10.9472	NaN	NaN	5.84015	68.3343	NaN	NaN	5.84015	109.992	NaN
Frame1008	6942.68	NaN	NaN	4.63834	164.872	NaN	NaN	4.63834	674.297	NaN
Frame1009	NaN	NaN	2.47741	NaN	115.176	NaN	NaN	NaN	518.719	10.2831
Frame1010	12.1551	NaN	9.33522	NaN	NaN	17.666	9.51216	NaN	7.08584	1.81116
Frame1011	NaN	NaN	NaN	13.9357	149.219	62.2783	NaN	13.9357	27.1108	NaN
Frame1012	449.85	NaN	NaN	NaN	16.5693	11.4564	9.1157	NaN	73.6415	NaN
Frame1013	NaN	NaN	7.57657	NaN	7.60102	NaN	7.58882	NaN	57.3648	410.508
Frame1014	NaN	NaN	6.36739	NaN	21.3821	NaN	30.5317	NaN	4339.7	418.741
Frame1015	3.18032	NaN	NaN	NaN	23.4816	30.8309	12.7462	NaN	56.8261	151.545
Frame1016	NaN	NaN	NaN	NaN	27.009	11.5053	26.4566	NaN	81.4243	267.49
Frame1017	NaN	NaN	NaN	NaN	22.8788	49.278	19.421	NaN	101.952	259.566
Frame1018	NaN	NaN	NaN	NaN	38.42	26.7149	33.8344	NaN	24.676	1101.32
Frame1019	NaN	NaN	NaN	NaN	10.7555	3.87729	7.60954	NaN	76.6474	35.2592
Frame1020	NaN	823.929	NaN	NaN	23.0882	274.613	17.1787	NaN	64.1621	212.98
Frame1021	NaN	NaN	NaN	NaN	21.0764	548.302	11.729	NaN	49.7439	309.908
Frame1022	1.08165	NaN	NaN	NaN	14.758	171.984	23.3391	NaN	55.5544	190.173
Frame1023	NaN	7.37551	NaN	NaN	31.1355	179.954	25.2675	NaN	1552.71	466.216
Frame1024	NaN	34.7831	NaN	NaN	19.432	24.7099	12.423	NaN	5.63264	240.601
Frame1025	NaN	14.9768	NaN	NaN	11.3222	NaN	3.90238	NaN	6.67595	NaN
Frame1026	178.132	15.1885	NaN	NaN	0.313535	NaN	22.2921	NaN	6.41399	514.782
Frame1027	NaN	7.1934	3.18725	NaN	36.4488	NaN	20.0348	NaN	7.63437	NaN
Frame1028	106.247	8.38282	1123.03	NaN	7.4263	NaN	3.33782	NaN	4.06136	NaN
Frame1029	20.3029	20.0893	480.679	NaN	19.4384	NaN	5.4184	NaN	2.17999	NaN
Frame1030	6.48281	11.5362	7.96871	NaN	21.1599	NaN	15.0255	NaN	17.923	1237.34
Frame1031	1602.54	6.48368	NaN	NaN	17.8642	NaN	14.7809	NaN	4.05787	85.8145
Frame1032	6.23558	4.70469	NaN	NaN	8.1745	NaN	13.0249	NaN	1.65171	11.1062
Frame1033	5.31825	5.80825	8.73603	NaN	12.5046	NaN	6.81429	NaN	1.57229	NaN
Frame1034	61.2685	11.0668	9.66474	NaN	17.7969	NaN	2.97555	NaN	2.34249	11.9719
Frame1035	93.9617	1.41655	9.39501	NaN	2.54564	NaN	35.6319	NaN	0.530024	231.465
Frame1036	59.7323	31.1897	0.772919	NaN	33.5195	NaN	4.5348	NaN	9.00449	128.487
Frame1037	48.1673	24.0534	4.25404	114.631	5.14025	NaN	5.44453	NaN	6.47058	239.32
Frame1038	5.56273	2.97011	12.5114	13.0331	35.0023	NaN	27.8016	NaN	6.14682	29.244
Frame1039	141.686	2.6859	16.1421	4.99283	16.5329	NaN	24.4458	18.4461	19.3327	NaN
Frame1040	NaN	20.3185	13.6244	5.11671	15.1285	3.51693	43.4141	7.54231	4.57026	2.08293
Frame1041	2.88893	12.8761	9.15269	9.18299	6.56392	7.3719	27.2302	0.846277	24.1525	9.66651
Frame1042	3.64376	4.09589	10.7451	10.6869	2.10076	2.41158	23.0489	25.8697	17.3727	9.79633
Frame1043	11.3345	16.6022	32.9421	7.51354	34.8895	1.03774	0.944611	13.9496	11.7729	10.6772
Frame1044	1.10425	1.19896	6.82358	12.5638	31.7991	8.22542	21.8989	3.73347	35.5713	5.51349
Frame1045	14.2732	34.3139	13.1574	16.1297	20.9012	2.4331	9.52694	10.138	23.6056	4.20409
Frame1046	10.2529	5.0471	15.5111	20.4641	10.9496	6.71769	18.5783	21.5121	13.1162	22.8821
Frame1047	10.6573	13.984	9.45839	18.826	6.30797	3.72876	5.70448	26.3439	22.1929	10.5284
Frame1048	15.8144	7.19079	8.49778	2.10801	16.7457	13.78	5.38271	19.2526	2.92783	2.85976
Frame1049	8.26338	40.8851	6.6524	18.838	1.10591	8.3555	13.8785	23.6754	13.5799	9.2281
Frame1050	8.02609	9.14505	24.6923	4.31377	2.48635	0.795946	23.5316	10.231	5.2419	27.0394
Frame1051	7.90445	6.13023	36.6041	3.07983	29.9822	5.07993	20.9675	15.3541	17.7016	14.2936
Frame1052	8.86196	9.14259	16.8535	15.6177	13.5441	6.17358	29.1239	3.14298	19.9472	4.27777
Frame1053	11.5032	32.4034	16.4141	12.0535	12.4323	4.97261	22.8527	46.6965	8.34928	36.3939
Frame1054	11.7034	11.4106	29.6987	1.2563	35.4075	23.596	15.1767	21.8436	27.7238	17.1584
Frame1055	7.05415	13.4841	21.3179	6.39168	15.3376	17.9658	2.67564	9.69604	5.21655	17.1823
Frame1056	14.0509	13.6713	22.5913	21.9099	29.3877	7.07673	13.2106	34.8834	4.75522	14.3536
Frame1057	22.5445	13.8408	58.329	43.1072	29.6219	10.7936	3.198	15.6922	42.81	5.27322
Frame1058	30.3454	34.4096	6.92533	13.9903	8.71908	9.78924	10.1052	10.6357	37.7406	20.6557
Frame1059	13.2801	35.7978	19.5068	6.34238	2.59448	15.9857	30.992	28.2347	30.8367	18.5434
Frame1060	3.67995	2.98246	21.5028	22.1747	19.9718	7.55304	28.9819	16.7384	12.0249	13.3
Frame1061	5.95857	5.1157	20.2081	30.0485	26.6619	20.7231	5.7266	1.08368	2.95838	32.9523
Frame1062	6.22184	3.42691	37.553	13.3768	29.3257	6.59604	7.24417	1.06147	4.20938	17.5411
Frame1063	10.9817	5.20764	3.23567	13.6623	12.7796	NaN	14.4162	3.80136	9.57649	6.51322
Frame1064	8.45476	15.8665	8.39359	22.9733	2.34444	29.5364	7.61282	2.33954	20.0356	20.1277
Frame1065	12.934	6.60808	14.7922	15.9517	1.01273	NaN	12.4922	39.677	20.0152	15.6617
Frame1066	15.3244	3.29668	8.85163	30.3086	5.54411	NaN	6.83439	11.8583	16.5879	1.45307
Frame1067	11.536	3.09062	55.188	5.34771	8.03753	NaN	13.1616	1.48094	8.38633	12.3412
Frame1068	9.63022	4.18715	16.1323	17.4596	40.3024	20.9705	16.2063	NaN	19.953	3.41429
Frame1069	30.3616	3.94156	NaN	33.575	20.5222	NaN	9.887	21.2739	42.0833	17.4696
Frame1070	38.824	7.12443	207.493	35.2131	8.92595	NaN	12.3518	NaN	7.4584	1.50289
Frame1071	16.1576	6.08818	110.016	265.89	26.0524	NaN	0.110122	NaN	6.12265	19.0857
Frame1072	67.0099	3.21724	NaN	7.54077	5.64249	51.315	31.4646	NaN	21.005	32.4075
Frame1073	36.5249	8.81691	NaN	834.367	18.2455	15.4336	12.2702	NaN	46.3007	NaN
Frame1074	160.571	NaN	NaN	NaN	34.1491	4.2079	7.37805	NaN	6.92217	8.70279
Frame1075	129.071	NaN	NaN	NaN	9.91292	15.0636	4.99104	NaN	32.2663	19.824
Frame1076	NaN	306.286	NaN	408.507	10.142	NaN	8.89783	NaN	17.7526	28.9375
Frame1077	NaN	NaN	NaN	804.625	7.52553	16.3097	4.36698	NaN	6.56934	17.2622
Frame1078	NaN	203.106	NaN	35.5139	5.93786	22.8914	20.1245	NaN	1.12149	11.9971
Frame1079	NaN	227.274	NaN	35.1162	20.9694	337.274	1.24641	NaN	23.0398	22.9729
Frame1080	NaN	54.4943	NaN	22.1989	2.14927	12.2004	15.1587	NaN	23.7787	NaN
Frame1081	NaN	13.1521	NaN	707.326	6.46287	20.1642	19.3926	NaN	6.14259	NaN
Frame1082	NaN	8.77541	NaN	5.64555	8.87758	43.6205	11.1451	NaN	7.97901	NaN
Frame1083	NaN	31.5523	NaN	38.3098	5.96506	52.8651	10.7413	NaN	14.9373	NaN
Frame1084	NaN	11.986	NaN	35.197	8.19978	123.88	15.2473	NaN	29.6329	NaN
Frame1085	NaN	3.89796	NaN	3.99697	10.7669	12.6393	28.7028	NaN	15.6695	NaN
Frame1086	NaN	7.48063	NaN	4.14372	3.04963	35.4435	20.4948	NaN	23.0304	NaN
Frame1087	NaN	86.9051	NaN	NaN	12.6347	98.1013	16.7049	NaN	5.99625	NaN
Frame1088	NaN	8.51949	NaN	31.7174	14.0844	6.81139	0.0551918	NaN	13.0882	NaN
Frame1089	NaN	27.7469	NaN	333.911	38.9934	NaN	19.1112	NaN	1.95049	NaN
Frame1090	NaN	68.3351	NaN	240	15.9619	NaN	2.65001	NaN	31.2506	NaN
Frame1091	NaN	46.4356	NaN	6.4407	30.9942	39.7611	8.79541	NaN	7.17268	NaN
Frame1092	NaN	20.7079	NaN	NaN	13.9707	36.8211	12.9066	NaN	1.63331	NaN
Frame1093	NaN	169.101	NaN	31.5693	12.0777	32.895	3.12409	NaN	19.2419	NaN
Frame1094	NaN	199.813	NaN	40.4557	25.1632	13.8679	16.5834	NaN	12.9363	NaN
Frame1095	NaN	228.029	NaN	18.4056	13.0516	12.9964	16.4958	NaN	12.7168	10.7994
Frame1096	NaN	38.3268	NaN	1.28503	19.0259	16.3737	9.3983	NaN	20.607	NaN
Frame1097	NaN	NaN	NaN	NaN	34.5918	9.60868	18.7186	NaN	76.9149	NaN
Frame1098	NaN	31.632	NaN	11.1965	21.744	27.1828	3.21588	NaN	7.20345	NaN
Frame1099	NaN	NaN	1498.76	28.1594	10.2431	86.508	1.02967	20.031	10.298	NaN
Frame1100	NaN	NaN	NaN	10.8278	15.8197	12.2015	8.70079	38.0656	15.9939	7.7039
Frame1101	NaN	NaN	11.4158	42.62	7.30915	13.6039	9.94261	27.9289	5.23574	NaN
Frame1102	22.1785	NaN	10.4798	25.3536	6.4573	36.6808	8.30516	5.44287	26.1432	NaN
Frame1103	NaN	3.519	34.9731	23.5466	20.2054	14.0939	8.29323	101.985	1.62049	3.519
Frame1104	5.21821	45.8133	26.46	47.4565	11.8945	15.1571	1.8018	NaN	44.8249	45.8133
Frame1105	4.4796	NaN	10.3521	10.2049	35.5903	9.4988	29.0694	43.3272	23.2645	NaN
Frame1106	15.9101	NaN	6.61	12.2231	8.25093	13.7144	5.31937	214.22	21.3406	NaN
Frame1107	NaN	NaN	39.0059	10.2469	5.66819	30.6786	0.512002	3.23831	21.0539	NaN
Frame1108	13.1791	NaN	28.9403	10.8524	5.97596	297.859	7.00803	333.57	34.978	NaN
Frame1109	19.7078	NaN	27.2313	8.33485	47.5052	117.189	24.6558	412.257	60.4367	NaN
Frame1110	NaN	NaN	24.1999	3.52338	56.7661	49.906	8.47869	16.2047	14.5094	NaN
Frame1111	NaN	215.303	2.705	17.1198	15.135	NaN	6.5415	197.461	33.418	NaN
Frame1112	NaN	NaN	2.81626	33.0705	11.5687	NaN	8.84545	10.0226	22.5733	300.12
Frame1113	30.8892	20.1564	10.4849	23.477	12.971	171.01	8.12419	7.06717	6.70976	NaN
Frame1114	33.3897	37.1231	19.3803	45.0366	20.2298	9.15026	21.3402	14.8151	10.0737	NaN
Frame1115	NaN	15.9315	9.07256	28.3491	30.1194	10.7598	34.094	12.0582	15.5722	26.8506
Frame1116	NaN	29.9265	7.56591	13.8217	3.11495	12.8217	7.44738	332.514	34.563	38.3951
Frame1117	23.6493	44.6227	0.767899	3.59292	24.7571	33.0741	16.4504	1.13113	31.7151	34.3612
Frame1118	55.4384	11.8463	30.2196	2.69133	16.6728	16.8686	12.2369	21.9017	27.1222	12.8444
Frame1119	16.3572	32.4257	16.5431	21.4854	13.6662	15.7776	NaN	37.9811	40.2817	9.76117
Frame1120	4.34419	2.89235	21.8146	37.7081	17.3097	21.5263	6.93307	25.4181	2.12933	20.5489
Frame1121	48.6238	34.5013	42.2266	30.6134	17.7428	19.0416	6.51601	11.7361	13.3153	15.5581
Frame1122	17.4231	17.7459	16.5086	35.2036	11.7364	4.35633	13.2782	3.33577	6.99935	7.55412
Frame1123	6.3681	27.3156	37.8493	2.49695	9.87839	37.2408	1.76399	4.03022	33.5636	4.26416
Frame1124	14.4398	2.95177	11.6258	14.1911	11.555	12.9228	16.0567	1.2539	11.2206	18.5446
Frame1125	38.8153	14.3387	26.2916	35.9316	15.4201	24.3053	4.10548	10.1109	4.91127	33.0139
Frame1126	15.4059	22.7282	17.1477	16.1771	0.182089	13.5828	2.00869	2.97474	1.80568	7.3487
Frame1127	6.99712	4.02473	32.7674	2.44999	NaN	4.76456	331.886	10.2589	8.59617	0.178505
Frame1128	12.3338	4.29232	25.781	17.4808	27.3874	2.16044	4.47668	13.3695	11.3028	22.6606
Frame1129	18.462	8.41109	18.8921	26.7897	NaN	13.6278	16.445	6.01829	4.14025	13.3253
Frame1130	5.2042	18.9205	16.1122	57.1935	NaN	11.7902	318.295	38.2412	2.56635	14.4894
Frame1131	23.6322	13.7005	38.4776	5.65279	NaN	21.465	41.7913	18.1053	23.2682	10.7727
Frame1132	19.4384	0.709764	32.4258	11.7218	NaN	8.93039	21.8261	45.8582	42.6434	27.3158
Frame1133	8.95868	23.7632	47.8359	30.539	19.0191	27.5079	NaN	2.48227	25.9503	16.8365
Frame1134	10.1164	7.76397	NaN	38.5444	NaN	9.10944	5.26766	27.6742	35.0665	23.7748
Frame1135	38.0885	5.42741	NaN	26.6927	154.39	42.0941	25.613	2.16209	16.3258	2.82999
Frame1136	6.53898	13.1193	NaN	35.9787	NaN	6.78842	368.718	22.8811	33.0764	34.2727
Frame1137	3.15756	6.21935	NaN	NaN	36.7454	23.559	363.286	21.5201	14.8959	1.67867
Frame1138	24.0559	12.923	NaN	12.1738	79.0599	NaN	36.3008	24.5771	33.7225	29.6145
Frame1139	21.3405	29.3992	NaN	NaN	119.037	12.6172	29.6729	31.0211	NaN	23.0673
Frame1140	30.8735	37.6522	NaN	4.1507	76.3988	NaN	10.0347	25.8407	2.3914	8.31144
Frame1141	24.9536	4.745	NaN	42.273	NaN	NaN	339.521	NaN	10183.5	16.3083
Frame1142	7116.95	0.528924	NaN	340.806	NaN	NaN	209.707	NaN	60.1707	15.8804
Frame1143	NaN	26.1406	762.146	23.6466	NaN	NaN	0.142609	762.146	0.423708	29.6286
Frame1144	NaN	9.29884	635.747	26.3563	NaN	38.337	8.26415	635.747	35.8451	15.3494
Frame1145	NaN	4.77676	115.774	44.9367	NaN	36.3453	8.49572	115.774	13.7844	29.1001
Frame1146	NaN	12.0284	33.4111	17.5556	NaN	9.5103	1.82761	33.4111	8.6986	24.4941
Frame1147	NaN	8.64794	27.2732	30.9303	NaN	30.1976	21.4686	27.2732	NaN	6.23987
Frame1148	NaN	NaN	NaN	45.262	NaN	22.4455	20.4958	NaN	693.197	44.284
Frame1149	NaN	NaN	164.402	81.1209	NaN	36.3305	NaN	164.402	4799.27	24.2821
Frame1150	NaN	NaN	213.818	103.753	NaN	35.2148	11.2528	213.818	295.235	8.88067
Frame1151	NaN	NaN	120.741	21.4196	NaN	9.5583	3.8986	120.741	1471.51	20.4566
Frame1152	NaN	NaN	481.273	364.908	NaN	42.7598	5.39987	481.273	315.255	NaN
Frame1153	NaN	NaN	271.299	8.10343	NaN	11.283	8.38225	271.299	NaN	894.738
Frame1154	NaN	NaN	NaN	78.0992	NaN	9.95932	17.5636	NaN	181.691	NaN
Frame1155	NaN	NaN	194.882	NaN	NaN	680.943	4.25495	194.882	NaN	NaN
Frame1156	NaN	NaN	22.8738	302.392	NaN	268.714	4.17609	22.8738	NaN	62.631
Frame1157	NaN	NaN	NaN	1555.43	NaN	0.868439	458.758	NaN	347.292	NaN
Frame1158	1295.85	NaN	NaN	1078.17	NaN	NaN	NaN	NaN	455.569	NaN
Frame1159	2015.27	NaN	NaN	11.7395	NaN	NaN	NaN	NaN	468.271	NaN
Frame1160	NaN	NaN	NaN	34.545	NaN	10.4837	NaN	NaN	706.985	NaN
Frame1161	6.71333	NaN	NaN	0.886364	NaN	NaN	NaN	NaN	NaN	NaN
Frame1162	74.2067	74.2067	NaN	672.658	NaN	NaN	NaN	NaN	1170.59	NaN
Frame1163	375.78	375.78	NaN	36.098	NaN	NaN	NaN	NaN	664.735	NaN
Frame1164	310.452	310.452	NaN	NaN	NaN	NaN	NaN	NaN	758.213	NaN
Frame1165	2648.71	2648.71	NaN	NaN	NaN	NaN	NaN	NaN	87.9365	NaN
Frame1166	18.1035	18.1035	NaN	NaN	NaN	NaN	NaN	NaN	276.959	NaN
Frame1167	NaN	NaN	NaN	NaN	NaN	NaN	NaN	NaN	275.385	NaN
Frame1168	NaN	NaN	NaN	NaN	NaN	NaN	NaN	NaN	548.311	NaN
Frame1169	173.496	NaN	NaN	NaN	NaN	20.1485	NaN	NaN	8.3015	NaN
Frame1170	74.0737	NaN	NaN	NaN	NaN	561.243	NaN	NaN	NaN	NaN
Frame1171	215.851	NaN	NaN	NaN	NaN	189.167	NaN	NaN	NaN	NaN
Frame1172	338.722	92.5446	NaN	NaN	92.5446	26.9343	NaN	NaN	NaN	NaN
Frame1173	174.667	202.744	NaN	NaN	202.744	11.2002	NaN	NaN	NaN	NaN
Frame1174	34.1118	20.3092	NaN	NaN	20.3092	50.2585	NaN	NaN	NaN	NaN
Frame1175	157.595	1309.07	NaN	NaN	1309.07	495.217	NaN	NaN	NaN	NaN
Frame1176	121.397	528.101	NaN	NaN	528.101	29.291	NaN	NaN	NaN	NaN
Frame1177	253.891	269.132	NaN	NaN	269.132	28.9333	NaN	NaN	NaN	NaN
Frame1178	327.342	NaN	680.123	NaN	NaN	17.11	NaN	NaN	NaN	NaN
Frame1179	191.228	NaN	NaN	NaN	NaN	19.0237	NaN	611.073	NaN	NaN
Frame1180	343.199	60.3422	NaN	NaN	60.3422	20.5779	NaN	19.5002	NaN	NaN
Frame1181	2.63974	NaN	33.0327	NaN	NaN	10.9888	NaN	14.3672	NaN	NaN
Frame1182	27.3619	1014.1	NaN	NaN	1014.1	29.5143	NaN	50.8897	NaN	NaN
Frame1183	27.1201	NaN	538.984	NaN	NaN	286.917	NaN	16.193	NaN	NaN
Frame1184	4.23726	NaN	565.64	NaN	NaN	40.0941	NaN	27.6795	NaN	NaN
Frame1185	413.471	NaN	418.069	NaN	NaN	1476.23	NaN	21.3471	NaN	1704.95
Frame1186	13.6259	NaN	94.4352	NaN	NaN	10.911	NaN	16.1327	NaN	1333.49
Frame1187	20.1877	NaN	612.628	NaN	NaN	2446.15	NaN	31.9519	NaN	NaN
Frame1188	2.48654	NaN	4.66651	NaN	NaN	231.142	NaN	19.9615	NaN	647.403
Frame1189	14.8552	NaN	38.5365	919.425	NaN	13.1752	NaN	25.942	NaN	NaN
Frame1190	19.4437	NaN	53.7395	15.4448	NaN	148.5	NaN	14.7748	NaN	NaN
Frame1191	11.6187	NaN	22.6005	95.4558	NaN	33.5977	NaN	36.394	NaN	317.87
Frame1192	271.955	NaN	NaN	NaN	NaN	NaN	NaN	10.1622	NaN	272.094
Frame1193	6.64801	NaN	65.3101	NaN	NaN	213.653	1534.01	50.4076	NaN	324.366
Frame1194	23.893	NaN	196.37	NaN	NaN	20.4476	1297.62	9.85236	NaN	386.033
Frame1195	10.3033	NaN	142.526	NaN	NaN	8.99024	44.4835	13.0614	NaN	21.9099
Frame1196	16.8029	NaN	NaN	NaN	NaN	109.028	183.707	46.3106	NaN	24.571
Frame1197	20.4288	NaN	NaN	NaN	NaN	76.8323	NaN	19.3142	NaN	33.2849
Frame1198	17.9567	NaN	0.277556	NaN	NaN	66.6726	175.318	9.86802	NaN	19.9354
Frame1199	20.2844	311.197	29.4352	NaN	NaN	50.0211	316.45	22.7469	NaN	3.77461
Frame1200	214.265	351.863	9.3365	56.0555	NaN	56.6634	NaN	23.9213	NaN	11.179
Frame1201	18.0487	NaN	9.60643	78.9192	NaN	3.67347	11.4084	12.9822	NaN	17.0482
Frame1202	NaN	20.3216	18.0071	8.21271	NaN	NaN	8.64447	29.4194	NaN	18.2863
Frame1203	NaN	23.8972	26.2761	NaN	52.1229	4329.11	NaN	15.44	NaN	8.23696
Frame1204	39.3284	9.79041	28.6325	69.2494	3.20003	22.967	14.7103	11.869	NaN	10.3708
Frame1205	21.606	21.1671	37.5398	43.7252	12.6749	34.1977	26.6126	19.4403	1.08929	NaN
Frame1206	11.3627	13.338	27.3651	5.09396	23.9339	23.8584	7.00711	25.3788	31.9904	14.9788
Frame1207	20.0526	9.59762	15.7927	10.0588	6.32853	NaN	1.51698	5.40309	12.5735	19.3754
Frame1208	29.3203	7.52705	21.2151	32.1186	34.9674	306.432	7.21798	6.82795	32.3511	NaN
Frame1209	40.6771	5.78634	46.5928	15.3389	24.4722	30.4626	33.5084	2.05826	10.2745	NaN
Frame1210	35.8346	20.4069	40.7108	9.87678	11.4551	NaN	20.111	2.85805	45.9534	335.32
Frame1211	11.8017	41.6438	8.22526	6.60143	28.296	NaN	14.1653	17.1622	25.1104	NaN
Frame1212	47.1372	49.029	25.122	33.9251	22.6029	NaN	47.5129	14.1689	1.74701	318.824
Frame1213	32.2574	36.5455	55.4542	9.66934	16.8271	NaN	26.9172	7.65459	29.3382	179.356
Frame1214	50.6528	31.1359	7.076	2.79199	4.19771	NaN	32.7076	12.8666	28.5007	21.2764
Frame1215	16.1673	21.2192	15.9211	37.3972	31.5249	NaN	16.1116	9.85744	14.7463	8.63368
Frame1216	31.5158	4.21281	41.0699	4.03266	22.4005	NaN	47.993	3.51372	2.34736	21.6688
Frame1217	34.5047	1.16541	14.5827	13.0762	27.0199	NaN	19.0134	12.2943	9.95932	65.5228
Frame1218	24.8968	14.0457	25.0765	39.0265	6.86506	NaN	14.9397	7.99312	5.05935	14.4594
Frame1219	16.3419	36.8229	20.3036	31.2377	10.188	22.6672	16.3484	8.72408	9.41365	25.2156
Frame1220	8.59125	28.2805	7.4078	23.7385	16.7131	20.0573	5.0338	3.48428	20.2575	0.857175
Frame1221	16.4349	12.4555	22.756	38.2601	29.2932	4.07637	19.762	7.18212	13.2692	13.5296
Frame1222	33.0169	19.7268	13.6432	6.95069	14.5275	13.5044	18.1403	4.64145	16.4483	2.24822
Frame1223	11.3751	15.3855	7.4029	1.26399	51.6629	16.8322	10.506	8.74454	4.89109	6.64552
Frame1224	32.9985	10.9869	27.4538	40.3936	13.0854	15.7731	13.6072	11.4859	4.53638	28.5469
Frame1225	17.6391	24.5005	9.95639	30.2499	44.4625	39.5313	6.13803	10.9296	9.40696	16.92
Frame1226	2.61685	19.4559	26.6776	11.1811	10.594	1.7371	2.12502	3.49546	8.09275	10.1305
Frame1227	26.4614	10.3922	9.33737	23.1041	8.55704	51.3569	0.187791	11.0665	2.44026	13.6946
Frame1228	12.3824	22.7981	35.0115	45.2122	23.8532	8.66457	NaN	3.31253	10.5946	2.08293
Frame1229	24.503	3.84781	14.5113	22.7412	42.6637	30.9348	5.92873	2.01097	14.6112	9.21546
Frame1230	19.7834	37.5439	4.38284	7.30522	13.9564	30.4824	2.33274	15.217	15.3941	5.77834
Frame1231	28.1706	13.3083	21.5544	0.810271	1.74262	28.1332	0.514811	6.30041	21.0829	8.6844
Frame1232	6.0994	4.8156	17.4231	35.197	5.72255	14.9734	8.33754	1.88235	15.5108	8.53462
Frame1233	24.5743	23.0161	15.906	20.2371	20.2706	0.658286	4.09968	5.50158	18.3832	5.86976
Frame1234	24.6908	2.93023	9.50735	15.029	15.7584	1.78108	5.94618	0.966526	12.3166	17.3143
Frame1235	13.5868	31.9119	27.1203	7.0563	4.88096	7.23682	9.83352	7.25383	10.769	7.46102
Frame1236	5.60493	6.10285	7.2818	2.40238	25.4892	17.3864	8.96636	10.3568	1.1184	3.60604
Frame1237	51.4239	31.72	15.5915	13.0662	9.41326	22.1652	16.4469	0.733659	10.3932	35.3041
Frame1238	34.5884	12.6997	25.3179	5.29984	11.6475	10.4646	11.8273	7.72363	7.08646	8.53208
Frame1239	4.25986	3.46955	39.1707	7.73167	16.7957	33.158	6.6442	14.6775	7.74679	10.7344
Frame1240	2.25805	23.2378	22.8807	6.44639	7.45044	29.6781	26.9294	0.533401	NaN	22.2336
Frame1241	12.8278	22.4959	20.3327	26.6336	3.69765	31.088	15.4784	17.0086	NaN	9.32404
Frame1242	2.83423	17.5903	12.2782	1.44497	7.35959	2.67362	NaN	12.4879	NaN	15.9553
Frame1243	2.70957	17.9942	3.47069	274.143	60.3009	37.9103	NaN	65.9284	NaN	16.4394
Frame1244	27.9743	11.9629	10.8535	NaN	11.3679	13.4522	NaN	NaN	25.5767	18.5818
Frame1245	15.2852	12.6167	18.9729	NaN	19.7547	17.2477	36.7447	NaN	NaN	4.19813
Frame1246	13.4664	16.834	7.70823	NaN	7.71713	2.67905	NaN	NaN	221.484	4.60477
Frame1247	5.36102	13.4435	26.7409	NaN	47.8132	4.39353	NaN	NaN	8.60708	1.58582
Frame1248	20.9718	6.26144	6.42765	NaN	56.1985	0.37534	31.242	NaN	31.242	7.02536
Frame1249	8.58436	25.5741	21.0037	3.66064	56.4228	16.8819	48.4871	28.5645	48.4871	11.8889
Frame1250	4.40668	20.4584	4.43458	9.14355	18.9003	26.5958	132.68	2.00156	132.68	18.1336
Frame1251	11.8142	15.3456	NaN	17.3263	2.26372	4.76351	NaN	1375.15	NaN	202.319
Frame1252	39.5236	6.90642	NaN	86.7918	41.551	25.4572	214.784	313.97	214.784	NaN
Frame1253	37.9801	7.72288	NaN	1619.86	5.00626	2.85609	185.009	21.3635	185.009	NaN
Frame1254	4.21384	12.3447	NaN	185.062	19.0086	297.423	2.84385	18.7159	2.84385	NaN
Frame1255	8480.53	15.6473	NaN	418.555	12.5271	318.123	1188.04	21.9189	1188.04	NaN
Frame1256	31.0771	6.00509	NaN	34.6589	NaN	9.48859	NaN	55.277	1148.22	NaN
Frame1257	40.6711	9.75379	NaN	3.08637	2445.81	7.416	6.9734	34.5068	NaN	NaN
Frame1258	200.889	7.71316	NaN	NaN	137.206	4.9983	281.98	15.9616	NaN	NaN
Frame1259	191.996	27.8809	19.0395	32.3935	NaN	0.671378	59.2045	13.2714	NaN	NaN
Frame1260	192.673	40.5246	16.2311	32.5755	NaN	3.44891	209.097	12.7331	NaN	NaN
Frame1261	238.978	1.93101	38.4265	50.2159	NaN	13.7343	138.597	7.74003	NaN	NaN
Frame1262	173.071	17.0834	6.07179	19.3165	NaN	7.79299	49.2434	6.49758	NaN	NaN
Frame1263	NaN	2.85039	18.7046	163.737	NaN	26.3184	24.9458	26.6954	NaN	NaN
Frame1264	NaN	12.3814	238.338	273.238	NaN	40.1384	25.979	18.8506	NaN	NaN
Frame1265	NaN	20.2951	116.963	5.9236	NaN	10.0767	2067.79	12.1927	NaN	NaN
Frame1266	NaN	17.9133	NaN	13.2791	NaN	29.1477	22.6164	40.5548	NaN	NaN
Frame1267	NaN	14.7403	NaN	53.7817	NaN	14.1308	816.492	25.831	23.04	NaN
Frame1268	NaN	36.3386	12.5938	35.6674	NaN	23.5244	23.918	7.37705	NaN	NaN
Frame1269	NaN	1.12554	27.1259	886.262	NaN	17.3564	3008.43	16.1913	21.5153	NaN
Frame1270	91.2506	15.0732	20.9531	12.5569	NaN	18.0089	122.298	12.7086	2.99617	NaN
Frame1271	329.433	26.4245	3.98839	44.7302	NaN	14.3853	23.5677	22.9774	9.21025	NaN
Frame1272	NaN	9.81554	35.3791	901.683	NaN	9.11305	24.119	16.1333	15.3897	NaN
Frame1273	16.01	46.0107	32.3444	49.5719	NaN	38.3257	102.21	7.83657	18.265	3.33209
Frame1274	NaN	11.3967	33.0494	33.6284	NaN	35.7564	40.0884	21.7243	4.77324	18.2527
Frame1275	NaN	36.4515	24.3493	19.0657	NaN	18.0561	155.202	17.0436	31.8399	13.8133
Frame1276	423.217	49.377	9.39488	NaN	NaN	10.4553	58.9094	10.8941	32.2604	365.727
Frame1277	11.4483	18.3369	19.3065	4.71205	NaN	18.1487	30.1703	33.1298	8.94484	11.794
Frame1278	52.3999	28.374	19.1054	22.8566	NaN	14.4138	109.807	2.79536	14.9591	39.6284
Frame1279	21.6562	28.4698	13.8528	16.7563	NaN	4.04902	88.2156	15.3562	49.6945	11.0857
Frame1280	35.2833	4.50883	3.1756	11.7788	NaN	19.8976	271.225	6.40993	16.1133	47.7172
Frame1281	62.7882	61.0765	20.7693	18.3597	NaN	16.0401	90.3027	23.2787	42.8522	4.73798
Frame1282	11.4264	8.43265	36.8543	38.5106	NaN	9.51229	372.234	33.3697	23.1966	15.4812
Frame1283	4.12167	10.4093	24.6282	27.2236	NaN	10.4274	20.6712	36.9501	54.8487	42.8914
Frame1284	8.87572	10.0424	15.349	18.4264	259.118	7.07905	NaN	10.7949	4.82139	13.2827
Frame1285	13.5889	1.19671	14.7582	13.6326	22.8735	42.142	10.0887	16.139	15.5321	6.11148
Frame1286	28.8244	46.1869	11.8878	11.9699	30.7556	20.2814	NaN	16.8178	8.34801	14.1067
Frame1287	17.5329	13.7665	23.2139	35.0022	NaN	15.5718	3.07003	9.51155	20.1647	18.2331
Frame1288	22.4159	11.1674	23.0722	42.8973	17.0727	14.358	4.74046	9.53647	33.8371	NaN
Frame1289	37.848	20.6424	9.39039	5.65268	34.8027	11.3856	11.8501	19.8283	19.5589	NaN
Frame1290	22.4603	6.8207	52.884	36.6193	22.8415	24.8619	35.5722	13.7387	15.0792	25.1176
Frame1291	NaN	35.868	36.4663	39.2738	24.1633	10.0765	8.0999	5.27488	10.2473	245.222
Frame1292	NaN	NaN	5.973	9.32832	78.8484	0.690382	6.21471	15.1899	12.7877	28.5918
Frame1293	NaN	27.7886	34.855	29.15	46.3888	13.7074	9.58416	383.483	NaN	277.883
Frame1294	NaN	NaN	17.7372	43.7194	11.9652	33.8132	24.5004	7.26244	49.9037	20.3054
Frame1295	NaN	617.017	19.6186	10.4175	47.6388	6.00387	29.5311	42.849	NaN	310.981
Frame1296	7.10193	396.166	18.6091	10.4113	27.9668	17.2257	50.6464	NaN	12.4373	NaN
Frame1297	344.742	7.53269	12.3874	20.4331	16.6981	23.9981	54.6588	NaN	21.0535	NaN
Frame1298	65.0103	122.928	13.9433	15.2662	21.9444	24.4383	22.5563	NaN	21.906	NaN
Frame1299	34.1768	NaN	11.0945	9.29331	10.9739	17.3588	29.8729	NaN	72.3841	16.6542
Frame1300	10.3584	127.614	23.3961	21.0285	28.9635	17.3504	51.4671	NaN	34.8202	NaN
Frame1301	NaN	266.401	48.5239	9.75936	27.5359	44.1877	23.5657	NaN	274.541	34.5576
Frame1302	76.2791	119.634	22.7094	6.63859	46.5775	4.99908	67.872	NaN	59.6976	15.5611
Frame1303	20.4339	112.165	38.3159	12.2511	49.252	28.4165	57.0481	NaN	37.3691	NaN
Frame1304	NaN	12.7268	52.5759	9.86299	36.0844	32.9036	25.5845	NaN	49.762	27.4792
Frame1305	39.9028	259.483	4.49745	3.03502	23.3621	15.5397	48.7931	NaN	47.2372	27.5272
Frame1306	6.97934	14.9437	18.5494	18.0572	59.798	21.4385	45.3868	NaN	17.8642	NaN
Frame1307	98.7432	39.0669	17.0051	NaN	16.8574	17.3108	11.7546	18.5345	59.7722	NaN
Frame1308	NaN	33.5675	1863.82	1525.01	26.4571	12.6526	45.7734	10.5501	24.2579	NaN
Frame1309	NaN	20.1945	27.413	16.2032	0.510106	22.0236	8.37733	9.2424	13.1146	NaN
Frame1310	1.32373	16.5731	38.9091	25.2604	11.5748	26.6367	16.6756	25.6059	12.7679	NaN
Frame1311	NaN	52.307	33.0404	8.10946	24.7025	15.2854	36.9277	13.069	27.2533	NaN
Frame1312	5.35649	19.1081	15.9103	59.9397	10.595	16.6822	26.4648	8.9666	16.2287	25.1356
Frame1313	15.8788	13.191	52.6172	27.3689	8.20968	54.7458	8.52289	21.055	27.8245	5.3127
Frame1314	NaN	31.7576	10.7845	25.4713	44.6677	17.769	2.15683	14.0373	13.7955	4.98036
Frame1315	12.3205	29.8317	55.7138	15.6398	6.28917	8.12466	52.4985	47.0055	54.8684	40.4551
Frame1316	NaN	70.8374	3.80491	9.67029	73.1041	1.73518	19.5803	13.2745	9.76263	14.4817
Frame1317	NaN	24.0413	16.566	25.5618	37.5771	2.24756	NaN	48.8706	7.28201	7.73205
Frame1318	987.106	34.2175	13.1198	24.023	NaN	4.76902	21.6971	5.62908	5.69282	71.8292
Frame1319	224.462	79.0594	30.5543	1.02482	53.6112	NaN	NaN	NaN	417.117	10.3466
Frame1320	78.8934	563.393	19.5455	NaN	297.683	9541.25	NaN	NaN	404.293	NaN
Frame1321	96.6519	43.3658	9.47061	56.2367	NaN	417.324	NaN	NaN	49.402	21.4317
Frame1322	21.719	70.314	9.61083	24.5488	NaN	NaN	NaN	NaN	11.3076	31.0373
Frame1323	NaN	18.4334	62.1662	NaN	NaN	1477.99	NaN	NaN	43.3122	13.0837
Frame1324	NaN	NaN	29.7048	29.1682	NaN	213.164	NaN	NaN	1.25902	7.49052
Frame1325	NaN	NaN	45.0307	4.94204	NaN	NaN	NaN	NaN	NaN	18.9319
Frame1326	NaN	277.399	11.2909	22.5591	NaN	766.835	NaN	NaN	NaN	13.1914
Frame1327	NaN	NaN	18.5125	11.6009	363.405	28.7958	363.405	NaN	NaN	25.7509
Frame1328	NaN	NaN	21.2351	14.2958	139.774	51.9904	139.774	NaN	NaN	13.1748
Frame1329	NaN	NaN	19.9816	61.8104	168.41	49.283	168.41	NaN	324.359	28.1907
Frame1330	NaN	NaN	12.2133	20.0388	355.296	24.7928	355.296	NaN	181.114	15.6005
Frame1331	NaN	NaN	53.829	79.0305	18.6345	9.98417	18.6345	381.26	NaN	16.4829
Frame1332	287.917	NaN	24.2129	2208.11	205.349	45.9849	205.349	55.506	NaN	8.27795
Frame1333	NaN	NaN	27.5129	67.8123	353.327	46.9606	353.327	4.4932	11.3731	37.3354
Frame1334	NaN	NaN	12.1096	14.0268	358.375	4.26208	358.375	14.9042	12.5809	13.0522
Frame1335	NaN	NaN	52.7067	38.8505	111.721	23.4158	111.721	31.9159	86.7604	34.3445
Frame1336	NaN	NaN	25.0211	3.24502	339.055	12.603	339.055	49.5892	28.6477	NaN
Frame1337	NaN	NaN	72.8921	309.797	NaN	5.19642	NaN	7.82114	105.107	NaN
Frame1338	NaN	NaN	17.3587	NaN	NaN	2.1145	NaN	51.3292	77.7115	238.902
Frame1339	316.701	NaN	52.881	NaN	NaN	13.5599	NaN	29.5433	69.4365	347.724
Frame1340	171.455	NaN	15.6869	7.40851	NaN	3.54254	NaN	9.04949	230.547	NaN
Frame1341	438.287	NaN	19.6905	20.8156	NaN	34.1473	NaN	23.4302	NaN	5.38819
Frame1342	NaN	NaN	12.2134	18.2769	NaN	30.1556	NaN	4.21497	218.009	19.1651
Frame1343	390.567	133.09	22.6791	17.2877	NaN	7.96441	NaN	8.82995	NaN	15.65
Frame1344	NaN	30.5534	23.3089	59.9563	NaN	8.37296	NaN	13.3362	17.0689	16.1869
Frame1345	150.126	45.2519	21.053	40.5998	11.5265	3.21294	NaN	39.5208	11.7012	16.8799
Frame1346	160.902	10.0985	63.0683	23.1534	2.66546	19.2392	NaN	10.6031	2.51515	9.30935
Frame1347	228.06	27.087	24.0507	27.9475	4.17214	8.63331	NaN	14.9535	2.96953	2.63941
Frame1348	143.675	8.41066	12.3078	6.00523	27.5343	15.2393	NaN	7.45581	7.78347	5.88064
Frame1349	NaN	3.58375	5.53347	22.83	30.6476	0.64248	9.14777	0.891027	12.7659	29.7078
Frame1350	3.67523	0.161774	11.5281	40.1409	6.81549	38.641	31.7643	3.28016	38.2064	18.2354
Frame1351	8.12942	2.58477	17.9026	11.38	47.0077	0.643017	56.4699	1.95169	4.78012	14.0753
Frame1352	23.5459	0.50274	1.19443	15.3217	4.26491	33.4541	19.4083	9.94	17.6541	7.69696
Frame1353	6.10257	9.03202	11.0493	22.0278	4.15488	47.6942	45.8211	7.04769	9.81487	1.18953
Frame1354	31.9369	6.04944	16.8443	15.6353	34.4567	1.13338	19.9751	9.1946	37.4098	11.2601
Frame1355	5.55546	7.0156	26.4392	33.4716	11.4813	15.6649	36.148	6.26788	14.5706	3.69802
Frame1356	60.8975	6.63742	3.93253	9.32929	43.649	36.3347	25.0752	26.5727	3.03724	13.8785
Frame1357	22.6918	21.0562	31.1834	8.28774	8.28906	15.5159	15.1443	12.0385	24.0168	15.5486
Frame1358	21.2065	5.15139	NaN	4.97094	14.5449	22.486	25.6964	6.51151	18.5536	44.8853
Frame1359	19.4128	2.07327	5.03773	3.95434	8.99999	14.3203	37.1426	15.4021	3.8496	16.0119
Frame1360	12.993	1.69582	3.13268	7.56968	5.32894	7.7394	24.893	23.4192	12.2124	25.2532
Frame1361	18.2931	3.6005	9.53213	46.1561	9.1122	16.8643	26.5233	21.991	30.1179	15.7371
Frame1362	4.3837	10.913	13.7494	10.949	13.3523	55.8576	15.1475	29.6606	15.4726	5.60987
Frame1363	15.3782	2.95604	19.651	1.21572	34.2714	29.3759	3.34446	22.0915	13.4817	31.3662
Frame1364	57.9959	15.6516	12.4903	6.17982	24.1066	28.7463	16.9851	13.5132	3.58245	27.524
Frame1365	9.02699	7.01016	22.5592	22.2733	13.2854	15.704	12.7642	27.5045	24.0203	10.3311
Frame1366	14.961	21.5189	32.0141	18.9165	42.8851	15.3038	78.2751	0.501207	27.3448	21.7124
Frame1367	29.1859	10.6212	22.6506	6.97241	30.0093	2.40449	24.3651	17.1618	2.48606	3.86107
Frame1368	5.30461	5.31048	15.7268	1.07403	23.4322	11.1764	47.4648	30.8949	4.38499	11.9287
Frame1369	40.582	28.7349	NaN	49.4126	63.0893	23.1487	1.64486	41.3169	12.1765	29.6611
Frame1370	NaN	32.8173	16.5079	26.6574	3.31461	41.7909	19.8818	1626.36	1492.7	30.5994
Frame1371	NaN	1.91496	8.27547	11.3241	23.7186	44.159	138.876	5.22448	11.5446	52.8144
Frame1372	1184.68	NaN	397.806	NaN	44.2055	11.8354	NaN	1987.3	7.83492	31.1158
Frame1373	240.077	22.537	1042.02	502.375	8.5186	9.54838	240.077	17.4781	NaN	14.4783
Frame1374	309.105	NaN	183.572	NaN	27.2248	8.62072	309.105	17.317	38.0355	8.94016
Frame1375	58.3717	NaN	357.871	NaN	30.4435	6.98389	58.3717	16.4505	30.9662	1488.77
Frame1376	63.4424	NaN	151.934	NaN	6.72907	7.44148	63.4424	13.5712	6.83495	34.9758
Frame1377	98.0433	NaN	365.784	NaN	20.2491	8.84971	98.0433	10.9831	391.904	6.24999
Frame1378	32.6799	NaN	118.911	NaN	19.4936	17.0075	32.6799	24.0387	NaN	180.306
Frame1379	85.4179	NaN	31.7663	NaN	7.53788	15.251	85.4179	5.89698	NaN	300.227
Frame1380	26.5146	NaN	223.785	NaN	12.1487	43.3499	26.5146	NaN	107.56	NaN
Frame1381	21.9872	NaN	127.405	NaN	8.52879	28.979	21.9872	NaN	26.7239	NaN
Frame1382	32.8813	NaN	NaN	NaN	6.65885	23.9128	32.8813	NaN	64.1439	4605.49
Frame1383	71.3748	NaN	253.099	NaN	18.1548	15.5985	71.3748	NaN	487.255	NaN
Frame1384	96.3697	NaN	39.2703	NaN	11.9085	17.1151	96.3697	NaN	39.1809	NaN
Frame1385	27.3054	NaN	186.473	NaN	12.5939	25.5715	27.3054	NaN	30.0591	NaN
Frame1386	197.95	NaN	10.8263	NaN	23.3898	15.8805	197.95	NaN	20.114	NaN
Frame1387	25.4193	NaN	156.703	NaN	18.2465	17.1006	25.4193	NaN	49.9503	NaN
Frame1388	80.4722	19.3177	NaN	19.3177	14.4063	10.9958	80.4722	NaN	50.2955	NaN
Frame1389	53.9509	NaN	17.4268	NaN	23.7507	22.9628	53.9509	NaN	21.9367	NaN
Frame1390	8.61731	1060.3	21.0442	1060.3	20.2195	56.6537	8.61731	NaN	NaN	NaN
Frame1391	19.0288	NaN	8.95785	NaN	4.82036	12.1203	19.0288	NaN	169.958	NaN
Frame1392	23.3277	NaN	9.19813	NaN	24.8269	14.5452	23.3277	NaN	99.4341	NaN
Frame1393	14.3412	2197.23	40.643	2197.23	22.6234	45.0682	14.3412	NaN	260.872	NaN
Frame1394	NaN	NaN	3.97448	NaN	18.119	24.9448	NaN	NaN	1252.97	NaN
Frame1395	22.2105	NaN	7.39414	NaN	16.1996	33.8802	22.2105	NaN	23.9146	NaN
Frame1396	4.59578	79.9627	24.4649	79.9627	4.28965	8.2539	4.59578	19.2896	8.43745	19.2896
Frame1397	18.479	5.51354	19.8098	5.51354	5.02408	14.3031	18.479	4.69982	9.16979	4.69982
Frame1398	6.3755	13.1702	28.6629	13.1702	22.1005	21.7034	6.3755	11.3798	0.27042	11.3798
Frame1399	5.24406	77.7569	15.1565	77.7569	32.666	23.2597	5.24406	10.7363	24.5923	10.7363
Frame1400	18.8069	NaN	6.66417	NaN	20.4406	33.3894	18.8069	17.1747	2.44478	17.1747
Frame1401	1.78666	6.47576	15.8492	6.47576	47.1754	8.71952	1.78666	30.1363	31.5787	30.1363
Frame1402	11.0574	NaN	19.847	NaN	58.1084	9.10866	11.0574	17.5031	1.48364	17.5031
Frame1403	1.89872	NaN	24.6838	NaN	8.79299	6.73768	1.89872	52.6982	3.27929	52.6982
Frame1404	20.8516	0.882496	3.92188	2.10657	5.00296	18.1008	20.8516	33.384	4.68211	33.384
Frame1405	1.67556	7.06939	25.2207	NaN	7.13365	15.2764	1.67556	46.0684	19.6038	46.0684
Frame1406	49.212	6.02098	NaN	1.73514	48.2497	14.7436	49.212	0.0615246	3.47581	0.0615246
Frame1407	18.1902	2.52422	NaN	233.787	24.9972	13.8169	18.1902	21.2547	16.7929	21.2547
Frame1408	6.88113	2.97396	NaN	2413.55	7.77984	15.57	6.88113	35.7175	3.23065	35.7175
Frame1409	11.2325	8.47091	60.0097	NaN	8.4662	14.2799	11.2325	6.87996	1.58276	6.87996
Frame1410	28.433	9.84301	113.119	NaN	5.2677	4.75872	28.433	36.5329	15.9506	36.5329
Frame1411	6.70784	1.6185	NaN	NaN	12.5097	12.6638	6.70784	257.192	6.97932	257.192
Frame1412	14.0977	7.34844	NaN	NaN	1313.47	1.77904	14.0977	498.407	13.6596	498.407
Frame1413	1.38249	NaN	1624.95	1624.95	NaN	4.36157	1.38249	158.996	10.7772	158.996
Frame1414	12.226	5.93846	1854.03	1854.03	NaN	10.7382	12.226	1096.29	5.39659	1096.29
Frame1415	95.9728	10.0812	1436.73	1436.73	NaN	16.0618	95.9728	218.296	5.77555	218.296
Frame1416	21.551	15.854	NaN	NaN	NaN	10.9312	21.551	228.344	4.05725	228.344
Frame1417	54.3503	9.25533	NaN	NaN	1715.17	4.97988	54.3503	106.389	5.24576	106.389
Frame1418	83.0741	7.77142	2906.78	2906.78	NaN	NaN	83.0741	253.07	923.963	253.07
Frame1419	211.839	8.5613	3.46787	3.46787	NaN	200.328	211.839	NaN	NaN	NaN
Frame1420	18.686	20.1235	5.22649	5.22649	NaN	196.282	18.686	NaN	8.67983	NaN
Frame1421	1761.02	2.06316	2.56689	2.56689	NaN	199.286	1761.02	NaN	NaN	NaN
Frame1422	66.6236	4227.63	19.128	19.128	NaN	1856.15	66.6236	NaN	NaN	NaN
Frame1423	NaN	208.283	19.0643	19.0643	NaN	2196.64	NaN	NaN	NaN	833.509
Frame1424	1605.22	NaN	18.5903	18.5903	NaN	134.471	1605.22	NaN	NaN	1259.49
Frame1425	NaN	8.11387	8.95095	8.95095	NaN	602.884	NaN	750.747	750.747	NaN
Frame1426	3651.4	15.1586	5.40004	5.40004	394.614	NaN	3651.4	NaN	NaN	NaN
Frame1427	14.1885	1.60108	3.09503	3.09503	NaN	190.804	14.1885	NaN	NaN	NaN
Frame1428	1767.58	0.385453	6.4926	6.4926	NaN	37.9234	1767.58	730.145	730.145	NaN
Frame1429	12.9574	5.85244	20.5576	20.5576	NaN	90.9636	12.9574	NaN	NaN	NaN
Frame1430	7.94284	23.4024	27.3361	27.3361	NaN	631.832	7.94284	NaN	NaN	NaN
Frame1431	30.3076	1160.61	19.3495	19.3495	NaN	63.9905	30.3076	123.474	123.474	NaN
Frame1432	585.987	NaN	24.0103	24.0103	NaN	600.514	585.987	1489.75	1489.75	NaN
Frame1433	18.3852	80.8174	2.17505	2.17505	NaN	124.771	18.3852	296.292	296.292	NaN
Frame1434	14.5445	NaN	15.7114	15.7114	NaN	119.978	14.5445	1588.17	1588.17	NaN
Frame1435	NaN	25.9227	10.8853	10.8853	NaN	235.53	17.1844	NaN	NaN	NaN
Frame1436	20.0525	9.55216	5.82024	5.82024	NaN	NaN	20.0525	1663.85	1663.85	NaN
Frame1437	36.1854	6.15075	10.14	10.14	NaN	NaN	36.1854	7.3212	7.3212	NaN
Frame1438	NaN	13.5709	6.58944	6.58944	NaN	NaN	16.9234	3027.2	3027.2	NaN
Frame1439	NaN	5.72642	5.10484	5.10484	NaN	398.492	30.0581	NaN	NaN	NaN
Frame1440	7.48312	2.52014	13.4518	13.4518	NaN	189.195	7.48312	908.708	908.708	NaN
Frame1441	6.36268	4.713	20.6841	20.6841	NaN	720.485	6.36268	129.539	129.539	NaN
Frame1442	12.3132	12.2471	21.689	21.689	NaN	NaN	12.3132	1748.08	1748.08	NaN
Frame1443	NaN	9.83321	20.0796	20.0796	NaN	NaN	17.289	767.254	767.254	NaN
Frame1444	3.88529	1.51481	17.3352	17.3352	NaN	166.08	3.88529	21.1486	21.1486	10.5486
Frame1445	4.65234	8.86542	10.6295	10.6295	NaN	487.34	4.65234	9.54913	9.54913	15.9008
Frame1446	3.27929	8.10565	11.2163	11.2163	84.4264	2620.82	3.27929	NaN	NaN	35.4456
Frame1447	48.4705	18.2421	4.85324	4.85324	244.89	NaN	48.4705	12.363	12.363	10.0033
Frame1448	37.394	13.9319	7.22561	7.22561	NaN	11.8156	37.394	32.6316	32.6316	18.8291
Frame1449	21.6505	4.48406	10.6234	10.6234	NaN	11.7345	21.6505	2379.44	2379.44	6.0423
Frame1450	32.6574	12.623	2.85944	2.85944	255.489	18.0541	32.6574	313.121	313.121	11.9393
Frame1451	0.960313	15.348	7.91077	7.91077	306.891	3.79065	0.960313	79.6028	79.6028	8.21182
Frame1452	2.01556	19.589	18.5781	18.5781	213.586	856.364	2.01556	NaN	NaN	24.4526
Frame1453	3.56782	8.16207	31.4466	31.4466	30.9327	201.547	3.56782	147.352	NaN	19.4941
Frame1454	7.40772	1.88083	30.0901	30.0901	17.7494	130.031	7.40772	61.8375	NaN	2.98849
Frame1455	21.3711	7.31839	9.45159	9.45159	24.8672	NaN	21.3711	19.7471	365.652	NaN
Frame1456	22.734	6.40701	6.67535	6.67535	6.9232	NaN	22.734	223.214	NaN	1423.61
Frame1457	13.4228	13.9236	4.64781	4.64781	14.8369	230.09	13.4228	NaN	487.225	NaN
Frame1458	487.758	23.7395	8.99982	8.99982	27.2392	NaN	487.758	123.561	324.333	NaN
Frame1459	468.764	12.9026	15.2278	15.2278	32.4214	300.14	468.764	169.847	NaN	NaN
Frame1460	479.387	2.57783	16.0774	16.0774	NaN	NaN	479.387	1111.96	NaN	NaN
Frame1461	282.455	18.215	4.51342	4.51342	18.6527	NaN	282.455	15.4212	28.9248	NaN
Frame1462	558.083	NaN	10.8126	10.8126	NaN	18.43	558.083	705.032	NaN	NaN
Frame1463	112.347	1214.2	27.8846	27.8846	15.6856	26.9128	112.347	42.8989	548.827	NaN
Frame1464	11.6382	NaN	58.1706	58.1706	NaN	15.3199	11.6382	79.5218	263.698	NaN
Frame1465	87.9652	NaN	10.4004	10.4004	620.986	NaN	87.9652	NaN	310.569	NaN
Frame1466	14.8952	2206.4	1.43282	1.43282	856.97	13.7777	14.8952	NaN	NaN	NaN
Frame1467	21.4117	109.455	2.93377	2.93377	1530.5	NaN	21.4117	NaN	3154.4	NaN
Frame1468	511.567	NaN	23.9311	23.9311	4.0845	NaN	511.567	NaN	168.091	NaN
Frame1469	102.924	NaN	3.87587	3.87587	17.3946	NaN	102.924	50.9071	141.222	NaN
Frame1470	2969.25	NaN	482.679	482.679	71.2205	NaN	NaN	2969.25	37.3291	NaN
Frame1471	NaN	NaN	NaN	9.84348	NaN	NaN	NaN	NaN	39.9095	NaN
Frame1472	115.225	NaN	0.856749	2.7137	NaN	NaN	196.501	NaN	13.0657	NaN
Frame1473	81.5295	NaN	14.1245	21.3557	NaN	NaN	7.40854	NaN	NaN	NaN
Frame1474	299.054	NaN	293.082	1477.75	NaN	NaN	NaN	NaN	35.7706	NaN
Frame1475	246.619	109.424	NaN	NaN	NaN	NaN	NaN	24.9409	NaN	NaN
Frame1476	127.838	NaN	24.222	24.222	NaN	NaN	NaN	11.7832	13.9351	37.169
Frame1477	8.05228	291.806	NaN	NaN	NaN	NaN	NaN	93.7186	NaN	8.05228
Frame1478	NaN	243.646	NaN	NaN	NaN	NaN	NaN	99.1535	21.7949	31.3101
Frame1479	7010.75	273.414	NaN	NaN	NaN	NaN	NaN	7.16737	NaN	6.04174
Frame1480	191.616	262.715	NaN	NaN	NaN	NaN	NaN	119.454	NaN	20.5813
Frame1481	14.2046	NaN	NaN	NaN	NaN	NaN	NaN	1167.18	34.6171	8.51131
Frame1482	189.766	43.6921	NaN	NaN	NaN	NaN	667.412	17.1109	NaN	12.4796
Frame1483	26.485	357.5	NaN	NaN	NaN	NaN	1005.55	46.0966	13.7565	26.485
Frame1484	24.7377	687.319	NaN	NaN	NaN	NaN	969.485	7.70595	NaN	24.7377
Frame1485	5.24929	1309.39	NaN	NaN	268.528	268.528	410.692	4.67216	NaN	5.24929
Frame1486	22.3036	10.5181	NaN	NaN	NaN	NaN	151.586	12.6813	25.336	22.3036
Frame1487	292.03	3.87866	NaN	NaN	15.6426	15.6426	NaN	14.3419	NaN	31.1044
Frame1488	NaN	350.182	NaN	NaN	22.9305	22.9305	893.454	5.55592	12.1435	14.1878
Frame1489	1042.53	119.793	NaN	NaN	7.70278	7.70278	NaN	8.39505	37.9105	1042.53
Frame1490	1070.91	NaN	435.58	NaN	14.1286	14.1286	NaN	16.9454	12.6805	1070.91
Frame1491	NaN	4.54337	23.571	NaN	15.3784	15.3784	5.76188	18.2128	21.5871	NaN
Frame1492	199.437	4.01246	9.2851	NaN	6.13941	6.13941	4.28364	7.49802	36.4272	199.437
Frame1493	2.52264	14.6041	8.7807	7.86303	18.3728	18.3728	10.5878	12.5338	43.4583	2.52264
Frame1494	6.94385	1.74394	9.79895	5.33242	14.5028	14.5028	4.8745	45.4659	9.54542	6.94385
Frame1495	NaN	10.3676	11.07	1.61561	50.1291	50.1291	NaN	27.7635	29.6034	NaN
Frame1496	NaN	1.90194	0.639635	0.896661	40.6222	40.6222	7.63262	4.90662	6.19215	NaN
Frame1497	2.04701	11.697	3.26458	5.75962	21.882	21.882	6.45943	4.20486	6.48737	2.04701
Frame1498	NaN	5.74372	3.99825	6.06	2.70356	2.70356	0.816738	5.74546	60.2714	NaN
Frame1499	5.41626	4.15495	7.68227	429.817	16.8018	16.8018	5.09655	29.6944	8.52995	5.41626
Frame1500	3.62268	9.28384	19.572	173.948	15.7417	15.7417	8.54303	26.7629	52.4933	3.62268
Frame1501	4.70932	2.39956	9.27582	52.7738	10.3178	10.3178	1.10657	0.891926	51.8113	4.70932
Frame1502	2.57427	14.0431	13.3905	150.114	4.09448	4.09448	1.88546	4.69969	6.103	2.57427
Frame1503	2.0101	NaN	11.7053	42.9655	12.0549	12.0549	5.74619	10.4388	19.9901	2.0101
Frame1504	4.97089	NaN	13.5329	10.2873	12.8807	12.8807	8.50378	7.34557	5.74037	4.97089
Frame1505	1.63869	NaN	10.8584	6.23993	51.3476	51.3476	1.21146	6.70278	6.75512	1.63869
Frame1506	13.8969	NaN	9.08428	0.708428	50.9941	50.9941	4.01182	3.94811	54.1292	13.8969
Frame1507	9.48657	NaN	33.5672	85.4396	45.5907	45.5907	4.4917	3.08739	8.63253	9.48657
Frame1508	7.36191	NaN	23.8846	36.8633	10.3045	10.3045	6.67253	1.37755	21.9349	7.36191
Frame1509	2.0134	NaN	59.5111	34.3514	30.4196	30.4196	5.17885	4.27902	5.22603	2.0134
Frame1510	10.4355	NaN	16.0741	243.994	40.9268	40.9268	10.3112	4.47035	1.31805	10.4355
Frame1511	14.0074	NaN	9.00092	23.0719	17.3327	17.3327	4.14904	7.09486	12.3066	14.0074
Frame1512	5.54845	NaN	22.1697	172.183	6.09408	6.09408	0.515303	11.0144	38.3731	5.54845
Frame1513	1.31839	NaN	33.5614	69.1234	5.53543	5.53543	2.63734	5.34384	1.30478	1.31839
Frame1514	19.6518	NaN	53.6471	32.8745	3.61547	3.61547	4.84843	5.78763	7.59934	19.6518
Frame1515	21.4836	NaN	11.4918	254.971	10.9913	10.9913	6.02416	7.47182	8.06851	21.4836
Frame1516	172.18	NaN	NaN	22.2394	45.4225	45.4225	1.52666	6.70521	13.4331	172.18
Frame1517	NaN	NaN	7.2258	87.0708	37.7546	37.7546	3.18625	2.40754	1.28326	NaN
Frame1518	NaN	NaN	2.88132	40.3772	7.36926	7.36926	1.30894	9.63853	7.31876	NaN
Frame1519	64.1411	9.76342	NaN	60.7169	0.550735	0.550735	4.53049	8.38425	5.26925	64.1411
Frame1520	39.4865	9.61632	NaN	151.85	10.9843	10.9843	3.70697	9.58159	13.0379	39.4865
Frame1521	NaN	1.37348	137.813	102.327	4.51639	4.51639	5.45466	1.33304	5.30509	NaN
Frame1522	NaN	2.29034	162.831	167.604	11.7416	11.7416	15.9682	10.3127	10.0723	NaN
Frame1523	NaN	12.8171	76.0226	152.942	3.91579	3.91579	8.30862	0.38375	7.11766	NaN
Frame1524	NaN	5.05985	73.7419	178.422	NaN	NaN	4.2182	5.57315	197.777	NaN
Frame1525	14.4642	8.57461	NaN	193.225	23.4342	23.4342	15.1756	13.6596	6169.26	NaN
Frame1526	5.44997	3.07265	NaN	NaN	8.17987	8.17987	5.02697	4.19618	5608.76	NaN
Frame1527	27.3895	NaN	NaN	NaN	5.68612	5.68612	16.5315	1.74795	1.27125	NaN
Frame1528	NaN	15.2569	NaN	NaN	15.2747	15.2747	3.07444	3.27872	NaN	NaN
Frame1529	12.7059	3.89924	NaN	NaN	198.111	198.111	1.49558	3.19872	NaN	NaN
Frame1530	NaN	7.54968	NaN	NaN	NaN	NaN	NaN	3.98644	NaN	NaN
Frame1531	11.5757	NaN	NaN	NaN	NaN	NaN	NaN	1.32741	NaN	NaN
Frame1532	NaN	NaN	NaN	NaN	NaN	NaN	NaN	5.42276	NaN	NaN
Frame1533	33.1332	20.7188	NaN	NaN	NaN	NaN	239.247	4.75584	NaN	NaN
Frame1534	211.032	10.9357	NaN	112.656	NaN	NaN	NaN	2.7401	NaN	NaN
Frame1535	NaN	16.2669	NaN	121.464	NaN	NaN	10.7813	10.6061	NaN	NaN
Frame1536	NaN	12.3572	NaN	70.814	NaN	NaN	6.1637	5.71919	NaN	NaN
Frame1537	168.589	29.2691	NaN	51.2643	NaN	NaN	1070.13	6.29596	NaN	NaN
Frame1538	1162.2	16.5015	NaN	37.131	NaN	NaN	2.25662	2.55254	NaN	NaN
Frame1539	NaN	9.00336	NaN	1.30981	NaN	NaN	37.0459	1.30629	NaN	NaN
Frame1540	NaN	867.098	NaN	225.083	13.2499	NaN	8.07761	11.0314	NaN	NaN
Frame1541	NaN	6.99294	NaN	11.7595	12.3294	NaN	19.4208	5.76002	NaN	NaN
Frame1542	202.182	NaN	NaN	130.848	23.9894	NaN	1278.4	2.47899	NaN	NaN
Frame1543	NaN	11.1852	NaN	150.481	35.2179	NaN	55.0366	8.20489	NaN	6535.32
Frame1544	NaN	2184.49	NaN	13.7375	25.9477	NaN	NaN	2.6299	NaN	19.3932
Frame1545	NaN	15.9119	NaN	NaN	182.705	NaN	NaN	514.492	NaN	0.0559125
Frame1546	NaN	NaN	NaN	80.3131	159.132	NaN	NaN	814.361	NaN	12.1552
Frame1547	NaN	NaN	NaN	51.4939	5.93367	NaN	NaN	45.6748	NaN	3.7149
Frame1548	NaN	216.945	NaN	NaN	NaN	NaN	NaN	NaN	NaN	43.5319
Frame1549	NaN	655.024	NaN	5.09968	55.994	NaN	NaN	45.2837	NaN	35.7023
Frame1550	NaN	267.153	NaN	NaN	310.271	NaN	NaN	81.8453	NaN	9.18785
Frame1551	NaN	5251.24	NaN	NaN	2.76586	NaN	NaN	3.69873	NaN	17.2323
Frame1552	NaN	NaN	NaN	NaN	29.626	NaN	NaN	20.2578	NaN	21.9557
Frame1553	245.982	NaN	NaN	NaN	149.957	245.982	NaN	0.955446	NaN	13.1734
Frame1554	NaN	12.2544	NaN	7.19309	27.6739	NaN	NaN	4.00115	NaN	18.4471
Frame1555	1.37718	20.4673	NaN	477.288	138.534	1.37718	NaN	247.131	NaN	6.07994
Frame1556	4.92545	13.2136	NaN	6.62592	303.212	4.92545	NaN	4.23119	NaN	8.78043
Frame1557	9.9532	NaN	2.40138	26.0455	NaN	9.9532	2.40138	1.94046	NaN	16.8428
Frame1558	3.74089	31.8015	NaN	12.9927	NaN	3.74089	NaN	950.001	NaN	17.2308
Frame1559	2.85073	14.6332	5.96851	17.7115	NaN	2.85073	5.96851	6.61973	NaN	19.0945
Frame1560	NaN	18.3422	28.704	27.1825	NaN	NaN	28.704	301.035	NaN	16.1597
Frame1561	945.236	15.4479	27.9096	15.1747	NaN	945.236	27.9096	1.50645	NaN	7.61149
Frame1562	1021	43.9816	15.4384	29.2251	NaN	1021	15.4384	291.354	NaN	17.3252
Frame1563	93.3716	19.4382	12.606	4.3787	NaN	93.3716	12.606	NaN	465.393	3.1011
Frame1564	537.62	8.40575	2.71967	17.5856	NaN	537.62	2.71967	NaN	588.653	42.6457
Frame1565	NaN	NaN	4.48389	9.35409	NaN	NaN	4.48389	NaN	248.229	16.2799
Frame1566	186.002	18.9083	18.5285	35.8235	NaN	186.002	18.5285	NaN	67.6024	22.1455
Frame1567	45.148	14.7519	2.86205	4.11028	NaN	45.148	2.86205	NaN	21.3398	16.8709
Frame1568	73.5546	7.97093	46.7673	5.77319	NaN	73.5546	46.7673	NaN	30.0851	41.4516
Frame1569	130.296	738.938	32.4295	16.8855	NaN	130.296	32.4295	NaN	6.48104	13.5924
Frame1570	243.272	NaN	10.7608	5.71595	NaN	243.272	10.7608	NaN	69.2214	12.5531
Frame1571	224.926	NaN	10.0424	16.1715	NaN	224.926	10.0424	NaN	88.0074	36.1283
Frame1572	246.83	NaN	6.07057	5.06764	NaN	246.83	6.07057	NaN	1144.78	11.9303
Frame1573	76.1239	NaN	35.6515	15.0603	NaN	76.1239	35.6515	NaN	96.2106	13.5906
Frame1574	NaN	NaN	4.93159	15.3261	NaN	NaN	4.93159	NaN	NaN	14.5412
Frame1575	7.08583	24.7358	24.4258	19.5278	NaN	NaN	24.4258	7.08583	NaN	0.878518
Frame1576	7.62202	NaN	22.5234	14.3917	13.1972	13.1972	22.5234	7.62202	22.7687	12.2504
Frame1577	3.77718	NaN	22.4574	47.3313	12.4714	12.4714	22.4574	3.77718	24.5862	15.2874
Frame1578	10.0259	NaN	24.209	18.9307	13.5341	13.5341	24.209	10.0259	12.5258	17.5997
Frame1579	10.9388	NaN	32.8136	6.58057	1.03597	1.03597	32.8136	10.9388	10.1639	7.41705
Frame1580	9.75201	347.023	13.8193	16.0642	4.24653	4.24653	13.8193	9.75201	NaN	8.45827
Frame1581	3.25158	16.2068	20.6485	NaN	9.01455	9.01455	20.6485	3.25158	2.93234	23.912
Frame1582	34.3098	259.03	21.4568	NaN	3.76053	3.76053	21.4568	34.3098	21.1184	18.5232
Frame1583	6.90367	444.796	7.99693	NaN	14.4809	14.4809	7.99693	6.90367	22.3538	36.7227
Frame1584	21.9443	NaN	9.09243	NaN	6.28072	6.28072	9.09243	21.9443	34.2185	10.8222
Frame1585	30.2735	178.473	40.446	NaN	4.24293	4.24293	40.446	30.2735	26.0058	18.4688
Frame1586	26.5778	278.005	65.3717	16.9552	18.7392	18.7392	65.3717	26.5778	19.0524	50.4229
Frame1587	15.4478	NaN	3.99071	26.572	45.1851	45.1851	3.99071	15.4478	34.8282	16.1626
Frame1588	22.5768	77.2845	11.2263	20.5121	47.6838	47.6838	11.2263	22.5768	17.2789	8.64313
Frame1589	20.8983	11.2171	40.0216	17.3872	12.2997	12.2997	40.0216	20.8983	1.44654	NaN
Frame1590	15.007	7.28578	15.6639	33.1114	8.07676	8.07676	15.6639	15.007	19.1826	NaN
Frame1591	33.1802	15.2862	32.874	56.214	12.604	12.604	32.874	33.1802	68.4475	NaN
Frame1592	13.0122	236.069	555.391	NaN	41.0708	41.0708	555.391	13.0122	1261.67	NaN
Frame1593	20.7755	13.8118	29.7159	589.863	38.4373	38.4373	29.7159	20.7755	168.881	NaN
Frame1594	8.51819	17.4235	NaN	8.82802	15.973	15.973	NaN	8.51819	2260.49	NaN
Frame1595	21.2692	22.0709	NaN	352.849	22.6898	22.6898	NaN	21.2692	392.218	NaN
Frame1596	43.2693	NaN	579.247	25.243	10.7999	10.7999	NaN	43.2693	17.5455	NaN
Frame1597	22.352	126.508	NaN	394.499	5.89661	5.89661	NaN	22.352	190.424	NaN
Frame1598	25.879	133.572	NaN	NaN	14.7373	14.7373	NaN	25.879	8.8436	NaN
Frame1599	25.9113	NaN	NaN	3.39267	28.1731	28.1731	NaN	25.9113	58.8381	NaN
Frame1600	28.8835	NaN	NaN	38.599	4.17356	4.17356	NaN	28.8835	25.8711	NaN
Frame1601	3.84918	NaN	NaN	27.7305	3.69759	3.69759	NaN	3.84918	24.8414	NaN
Frame1602	NaN	NaN	NaN	57.0768	10.7125	10.7125	NaN	NaN	2030.62	NaN
Frame1603	673.469	NaN	NaN	12.3757	6.06209	6.06209	NaN	673.469	25.5904	NaN
Frame1604	2885.44	NaN	NaN	195.845	6.10211	6.10211	NaN	2885.44	33.2751	NaN
Frame1605	NaN	NaN	NaN	90.3947	12.7313	12.7313	NaN	NaN	9.00923	NaN
Frame1606	2454.99	NaN	NaN	188.009	19.4402	19.4402	NaN	2454.99	437.036	NaN
Frame1607	860.238	603.467	NaN	479.351	6.45819	6.45819	NaN	860.238	430.603	NaN
Frame1608	NaN	9.03088	NaN	153.279	14.7904	14.7904	NaN	NaN	NaN	NaN
Frame1609	663.234	49.5336	NaN	4.80949	12.6374	12.6374	NaN	663.234	37.266	2746.1
Frame1610	23.0055	1.89298	NaN	27.1364	13.6284	13.6284	NaN	23.0055	NaN	14.3359
Frame1611	62.7149	32.1353	NaN	31.9643	22.4184	22.4184	NaN	62.7149	NaN	1716.49
Frame1612	61.2509	190.661	NaN	11.455	21.2654	21.2654	NaN	61.2509	NaN	30.3422
Frame1613	7.17045	111.274	NaN	11.6651	41.6191	41.6191	NaN	7.17045	427.277	NaN
Frame1614	NaN	80.2869	NaN	11.3898	6.13484	6.13484	NaN	NaN	NaN	27.2187
Frame1615	NaN	796.44	NaN	13.8035	17.6349	17.6349	NaN	NaN	NaN	53.3312
Frame1616	42.1658	252.086	NaN	15.0113	137.055	137.055	NaN	42.1658	NaN	42.4407
Frame1617	NaN	NaN	NaN	27.8741	168.891	168.891	NaN	NaN	247.088	286.113
Frame1618	33.3747	2281.22	NaN	23.9258	1151.73	1151.73	NaN	33.3747	NaN	39.8896
Frame1619	18.4716	185.552	NaN	22.8396	251.453	251.453	NaN	18.4716	NaN	NaN
Frame1620	16.9231	36.9739	NaN	225.837	1368.4	1368.4	NaN	16.9231	NaN	NaN
Frame1621	NaN	20.6732	NaN	53.1313	6.3022	6.3022	NaN	NaN	NaN	2.55367
Frame1622	24.0996	28.0259	NaN	5.62375	21.9998	21.9998	NaN	2.42158	NaN	4.17546
Frame1623	24.4975	4.73313	NaN	41.254	8.98687	8.98687	NaN	24.4975	NaN	8.65453
Frame1624	9.57471	32.4371	NaN	NaN	9.92389	9.92389	NaN	9.57471	NaN	7.17496
Frame1625	NaN	25.7879	6.14839	6.14839	10.6606	10.6606	NaN	5.53342	NaN	5.81016
Frame1626	214.471	NaN	11.2354	11.2354	1869.98	1869.98	NaN	25.3089	NaN	31.9506
Frame1627	101.849	NaN	26.8248	26.8248	NaN	NaN	NaN	5.70299	NaN	55.5076
Frame1628	17.5925	NaN	20.5026	20.5026	427.731	NaN	NaN	17.5925	NaN	24.2686
Frame1629	28.0796	NaN	1875.5	1875.5	287.707	NaN	NaN	28.0796	NaN	34.6244
Frame1630	33.3365	NaN	5.43535	5.43535	289.245	NaN	NaN	33.3365	NaN	23.6277
Frame1631	23.4941	NaN	16.1048	16.1048	338.299	NaN	NaN	23.4941	NaN	29.4593
Frame1632	15.6659	NaN	6.95649	6.95649	365.044	NaN	7.39029	15.6659	NaN	4.90798
Frame1633	29.1997	NaN	11.8555	11.8555	348.116	NaN	21.6862	29.1997	NaN	19.3076
Frame1634	5.86124	NaN	7.17355	7.17355	NaN	NaN	1.47918	5.86124	NaN	13.498
Frame1635	8.45846	15.972	NaN	NaN	NaN	NaN	5.23109	8.45846	NaN	11.4761
Frame1636	4.76485	14.6878	NaN	NaN	NaN	NaN	3.74165	4.76485	NaN	35.0913
Frame1637	22.916	32.8833	NaN	NaN	30.6579	NaN	3.86354	22.916	NaN	35.6272
Frame1638	22.7729	5.15961	NaN	NaN	26.5285	NaN	21.1432	22.7729	NaN	30.6115
Frame1639	21.6432	274.879	NaN	NaN	9.11428	NaN	13.6518	21.6432	NaN	15.4678
Frame1640	6.53134	196.246	NaN	NaN	17.9202	NaN	32.0533	6.53134	NaN	5.35026
Frame1641	1.92335	288.677	NaN	NaN	19.9984	NaN	15.3296	1.92335	NaN	40.7284
Frame1642	15.823	158.461	NaN	NaN	40.0091	NaN	13.9037	15.823	NaN	39.4058
Frame1643	18.3133	362.482	NaN	NaN	65.7244	NaN	13.3344	18.3133	NaN	15.9186
Frame1644	6.88331	16.8492	76.6298	76.6298	1260.23	NaN	18.5349	6.88331	NaN	19.967
Frame1645	7.9903	357.532	52.5186	52.5186	6.00632	NaN	30.3772	7.9903	33.2735	25.6621
Frame1646	26.8808	41.8404	21.7599	21.7599	42.3909	NaN	1.9908	26.8808	21.7454	32.1753
Frame1647	26.9867	31.6434	6.11364	6.11364	NaN	1162.94	3891.9	26.9867	4.39243	28.5084
Frame1648	14.8672	13.46	28.1018	28.1018	NaN	915.634	151.03	14.8672	7.55485	NaN
Frame1649	6.31186	42.3143	51.4297	51.4297	NaN	18.643	283.051	6.31186	8.20762	283.051
Frame1650	23.5346	27.5923	3.86861	3.86861	18.7226	NaN	423.842	23.5346	6.89946	423.842
Frame1651	20.8086	68.4355	30.7106	30.7106	NaN	13.8393	32.6239	20.8086	10.3172	32.6239
Frame1652	5.95512	3.55425	18.6826	18.6826	3.69755	NaN	56.3997	5.95512	2.63548	56.3997
Frame1653	18.807	189.906	10.0521	10.0521	4.36146	7.31733	20.5462	18.807	9.46851	20.5462
Frame1654	5.00897	285.342	28.2813	28.2813	NaN	20.9938	47.3895	5.00897	3.72061	47.3895
Frame1655	7.4473	NaN	58.1114	58.1114	26.3383	14.8818	122.384	7.4473	2.98621	122.384
Frame1656	8.81343	280.471	42.245	42.245	2.97598	22.0375	84.301	8.81343	1.56026	84.301
Frame1657	2.50928	41.7211	NaN	NaN	NaN	312.039	19.5171	2.50928	3.22057	19.5171
Frame1658	10.6957	40.3052	NaN	NaN	7.60958	35.1982	1.20345	10.6957	3.07584	1.20345
Frame1659	5.56814	338.266	43.0558	NaN	15.4001	4.81485	20.4159	5.56814	5.29174	20.4159
Frame1660	4.00234	15.1097	19.2058	NaN	19.0581	2.27598	8.24398	4.00234	0.86461	8.24398
Frame1661	9.90001	4.99441	22.8335	NaN	11.1549	12.893	32.6604	9.90001	9.30667	32.6604
Frame1662	7.58558	9.88273	26.1827	2.25774	13.806	16.76	57.8943	7.58558	4.26366	57.8943
Frame1663	6.67491	9.09032	26.4867	19.314	14.065	12.7588	99.005	6.67491	3.84534	99.005
Frame1664	3.21116	4.73056	14.8372	12.9307	18.124	49.2534	NaN	3.21116	18.231	NaN
Frame1665	9.40117	5.45317	19.8153	17.8964	233.733	11.2374	158.052	9.40117	11.0763	158.052
Frame1666	5.63379	3.78744	23.3334	12.2553	61.0515	9.77899	67.2291	5.63379	5649.1	67.2291
Frame1667	18.5299	5.07282	5.04932	9.97717	NaN	3.26692	124.499	18.5299	5.38345	124.499
Frame1668	14.5105	NaN	8.37828	17.8712	NaN	10.5239	114.773	14.5105	NaN	114.773
Frame1669	28.5622	27.8405	0.366702	14.3538	NaN	2.78346	225.42	28.5622	NaN	225.42
Frame1670	461.684	NaN	3.03099	21.8579	NaN	20.8811	10.3969	461.684	6.32388	10.3969
Frame1671	420.682	NaN	20.0383	7.77889	NaN	9.39778	NaN	420.682	NaN	NaN
Frame1672	6.46784	NaN	1.42178	12.2459	NaN	1.91795	7.10588	6.46784	NaN	7.10588
Frame1673	12.3052	NaN	1.3732	26.5879	NaN	4.0652	117.767	12.3052	NaN	117.767
Frame1674	NaN	NaN	9.08706	15.9095	NaN	5.78576	182.237	NaN	NaN	182.237
Frame1675	16.6966	NaN	44.9539	1.64324	NaN	2.39139	172.961	16.6966	NaN	172.961
Frame1676	21.8349	NaN	19.3177	26.5566	NaN	7.42365	33.4809	21.8349	NaN	33.4809
Frame1677	6.55836	4370.13	24.3368	18.4059	4370.13	10.5161	NaN	6.55836	NaN	NaN
Frame1678	NaN	1848.8	10.518	5.51875	1848.8	11.4148	253.232	NaN	NaN	253.232
Frame1679	NaN	4522.3	14.2287	28.8312	4522.3	0.159646	NaN	NaN	18.6988	NaN
Frame1680	NaN	14.164	7.50336	3.5003	14.164	1.46866	NaN	NaN	24.0707	NaN
Frame1681	NaN	2885.78	34.4557	28.8039	2885.78	3.88425	NaN	NaN	16.0811	NaN
Frame1682	NaN	3055.63	10.7778	3.16372	3055.63	3.75954	NaN	NaN	19.0511	NaN
Frame1683	NaN	3035.52	25.5051	2.14468	3035.52	15.3877	NaN	NaN	201.579	NaN
Frame1684	NaN	2212.84	9.50677	12.5856	2212.84	9.96585	NaN	NaN	194.092	NaN
Frame1685	NaN	175.599	5.9719	15.6487	175.599	12.9812	NaN	NaN	831.668	NaN
Frame1686	NaN	NaN	6.65195	2.58491	NaN	4.67141	602.393	NaN	295.011	NaN
Frame1687	25.7588	227.786	28.9229	3.15112	227.786	2.97382	40.4511	NaN	NaN	NaN
Frame1688	93.8267	NaN	8.68891	8.45301	717.111	8.63375	NaN	NaN	313.596	NaN
Frame1689	3.99556	135.058	8.69286	27.1023	135.058	5.37504	13.7279	NaN	NaN	NaN
Frame1690	1194.34	248.987	7.46052	13.2338	248.987	9.39492	3.82241	NaN	NaN	NaN
Frame1691	127.594	NaN	25.7894	5.0786	189.993	12.181	8.7268	NaN	NaN	NaN
Frame1692	113.44	89.4777	17.6074	25.4798	89.4777	6.60887	27.2056	NaN	NaN	NaN
Frame1693	419.369	164.85	7.67631	3.51717	164.85	4.9564	98.2158	NaN	NaN	NaN
Frame1694	43.0594	NaN	13.7475	29.275	NaN	1.49828	230.03	NaN	NaN	NaN
Frame1695	NaN	125.323	486.847	7.85155	125.323	8.6561	NaN	NaN	NaN	NaN
Frame1696	239.488	160.796	329.892	13.368	160.796	16.2768	NaN	NaN	NaN	NaN
Frame1697	408.985	14.3909	399.616	36.0773	14.3909	19.4355	NaN	NaN	NaN	NaN
Frame1698	NaN	7.62302	512.309	39.046	7.62302	12.6118	NaN	NaN	NaN	174.652
Frame1699	NaN	0.0348725	421.478	27.6351	0.0348725	3.14373	NaN	NaN	NaN	54.5639
Frame1700	3295.53	1.32941	NaN	12.2506	1.32941	2.73853	NaN	NaN	21.372	NaN
Frame1701	NaN	1.20526	92.301	9.75657	1.20526	9.7808	NaN	NaN	573.981	327.354
Frame1702	NaN	2.68616	110.862	9.24851	2.68616	6.00377	NaN	NaN	116.477	229.021
Frame1703	NaN	8.10807	NaN	17.9264	8.10807	12.066	NaN	NaN	619.851	235.938
Frame1704	13.2701	2.05606	NaN	32.055	2.05606	32.6949	NaN	394.466	2.2969	4.8586
Frame1705	6.46053	0.318329	NaN	30.6332	0.318329	10.5598	NaN	104.293	16.9458	NaN
Frame1706	7.34437	NaN	NaN	3.30263	NaN	9.26009	NaN	448.151	0.870204	7.1944
Frame1707	12.204	NaN	NaN	3.46938	NaN	4.7773	NaN	NaN	108.076	NaN
Frame1708	NaN	NaN	NaN	10.1465	NaN	9.98881	NaN	1790.53	11.3511	21.8614
Frame1709	6.42771	NaN	NaN	11.2073	NaN	2.27675	NaN	25.3051	34.8463	NaN
Frame1710	10.4135	NaN	NaN	8.98882	NaN	14.8095	NaN	15.5191	17.9254	9.02541
Frame1711	3.09199	NaN	NaN	8.97832	NaN	12.8243	NaN	2.30652	78.9025	4.13577
Frame1712	4.4817	NaN	190.542	23.9909	NaN	8.74677	NaN	6.19508	4.57461	17.1407
Frame1713	NaN	NaN	121.662	3.44368	NaN	3.8613	NaN	4.39659	9.56047	7.71513
Frame1714	NaN	NaN	NaN	19.0731	NaN	14.6972	NaN	8.60329	201.351	16.6434
Frame1715	NaN	NaN	NaN	6.73238	NaN	228.233	NaN	8.6558	NaN	3.84699
Frame1716	9.89008	NaN	NaN	8.43384	NaN	13.4355	NaN	17.5143	NaN	7.74881
Frame1717	1.74542	NaN	211.8	4.26554	NaN	272.919	NaN	6.36191	9.2189	16.4104
Frame1718	7.96755	NaN	126.097	9.34185	NaN	267.239	NaN	6.75007	11.74	8.23368
Frame1719	0.248003	NaN	198.088	61.4425	NaN	227.979	NaN	9.07136	7.32735	8.60229
Frame1720	1.63891	NaN	212.797	33.3724	NaN	145.933	NaN	0.261533	14.409	17.1516
Frame1721	24.7832	NaN	73.2175	766.076	NaN	387.055	NaN	15.1259	3.19826	55.9697
Frame1722	14.6287	NaN	29.3069	340.085	NaN	253.953	NaN	13.723	15.5765	49.715
Frame1723	10.075	13.8901	3.1523	2826.21	NaN	404.793	206.378	0.717597	12.115	2.66761
Frame1724	9.70776	2.45071	4.54587	2852.65	NaN	13.8844	5.88921	19.033	4.08208	6.90647
Frame1725	8.05736	904.369	8.17911	10.0608	NaN	4.06804	13.321	5.05633	8.2036	9.42629
Frame1726	1.83533	8.92922	4.59145	14.2287	NaN	7.70337	60.5371	5.01785	4.58701	35.7269
Frame1727	6.08595	6.22735	8.63556	3.8849	NaN	1.67194	44.7527	18.1373	19.97	18.2794
Frame1728	28.6064	0.387858	9.88078	8.46074	NaN	2.7602	2.45363	0.379635	33.7282	28.7484
Frame1729	29.3964	7.40665	8.04244	2.54927	NaN	15.3259	297.383	9.22288	65.8869	36.5224
Frame1730	6.95213	8.77116	3.90275	8.40472	NaN	2.3968	214.431	8.33363	35.5527	5.06111
Frame1731	4.31117	24.5593	4.25594	4.17265	NaN	4.49614	5.79592	4.64619	3.84511	8.51328
Frame1732	17.3595	4.19602	0.250638	1.67718	NaN	5.65453	39.3001	3.77381	4.30127	20.1484
Frame1733	1.29828	5.73515	11.9854	39.2018	NaN	3.63682	192.945	6.27503	8.23181	36.9577
Frame1734	4.36122	14.0174	2.22781	4.35021	NaN	11.1031	NaN	7.82225	35.3268	29.6907
Frame1735	9.43492	26.3148	3.70373	39.7751	NaN	35.6711	16.0326	14.8685	28.2097	48.3017
Frame1736	24.0746	35.0159	3.08955	24.2347	4.47935	29.2971	21.0374	15.6053	11.879	37.4203
Frame1737	4.01411	13.195	6.71344	20.0809	3.04126	2.24883	14.4361	0.433576	6.84962	4.56497
Frame1738	6.28674	12.8653	1.9234	17.7494	3.18102	15.4976	44.9207	1.68773	17.6537	9.62672
Frame1739	16.3391	8.78813	8.67666	40.1565	33.6274	35.9308	6.63125	3.8395	47.0913	62.8434
Frame1740	1.91114	15.7627	13.5213	49.5541	10.6315	12.035	26.331	10.4172	14.5533	49.6562
Frame1741	3.16476	21.3685	0.598821	40.9248	2.02806	28.2663	54.5997	2.70775	14.5983	11.64
Frame1742	15.1447	21.9252	2.90377	2.10791	10.4698	62.3986	16.1167	2.76926	23.498	24.0824
Frame1743	5.88583	5.71193	9.23259	10.3024	17.5018	8.21736	7.18882	7.04888	36.6044	19.4159
Frame1744	3.54709	4.79782	1.1657	6.76878	4.6566	22.5508	47.0219	12.2341	36.6911	8.69441
Frame1745	12.0578	6.94409	4.20511	19.4544	8.67143	58.0434	13.6215	6.00171	36.7217	6.94275
Frame1746	5.82573	4.64403	6.05288	7.46907	18.2684	9.146	14.2673	5.86874	10.8122	11.0103
Frame1747	7.4057	22.6272	1.92825	NaN	9.6931	20.5408	35.222	7.59348	66.6784	25.5171
Frame1748	11.7974	49.9001	2.31317	41.4979	NaN	50.8927	21.2548	2.03074	26.1522	15.8136
Frame1749	4.94682	14.1187	4.73646	24.8781	6.82784	10.2197	23.7983	1.56709	4.42021	8.00939
Frame1750	0.509217	23.7104	4.75011	2.14062	16.5046	9.93158	53.5228	4.46872	20.4331	16.1402
Frame1751	17.8378	13.1333	12.1918	10.4281	26.7234	15.7564	19.7709	8.89609	16.4396	71.0861
Frame1752	2.14583	11.4434	0.877221	18.9829	22.3887	9.63858	35.8576	29.5489	9.77997	43.8125
Frame1753	6.95038	6.1314	5.1815	12.9297	31.7002	2.52594	14.9382	6.21241	46.4194	10.0404
Frame1754	8.17314	5.9243	0.38581	9.1115	48.9202	2.34401	21.3288	5.3903	36.4198	13.0053
Frame1755	3.62579	1.66151	8.32429	29.9117	4.14917	9.2549	19.6258	10.0135	4.73716	36.5542
Frame1756	3.19251	2.14865	1.01012	45.6158	3.30819	5.05275	33.6192	0.760618	13.2721	8.94934
Frame1757	17.4265	6.62623	0.702092	19.4185	27.8833	20.4114	42.979	5.98665	12.5832	12.6123
Frame1758	10.6833	15.3577	7.29754	18.0241	41.5561	5.18625	12.9134	11.2545	5.82848	6.33687
Frame1759	17.7333	7.79553	2.2325	40.1712	18.769	4.08846	14.3004	2.70439	15.9278	16.5608
Frame1760	5.55668	28.0535	2.03183	10.7247	42.515	4.05927	21.9524	6.67461	2.03535	3.98305
Frame1761	8.32465	1.65683	3.37822	11.3847	41.6551	8.74199	17.3143	7.29644	11.5629	15.2907
Frame1762	8.80472	0.803475	0.983802	1.6055	22.9842	5.54773	6.40314	12.7852	16.0019	2.43818
Frame1763	4.73348	5.5953	0.943107	37.7092	21.5948	7.64145	33.2147	12.157	2.42134	3.34107
Frame1764	7.46672	11.2973	NaN	40.6383	15.3389	4.35363	8.61708	253.392	25.4403	64.6888
Frame1765	10.103	3.96961	NaN	1.37807	14.0102	6.1819	9.84293	261.586	19.8435	26.0231
Frame1766	8.93871	3.99537	NaN	34.0736	3.29435	1.20941	3.44136	144.08	24.4476	16.5067
Frame1767	35.9873	2.09443	NaN	9.8398	223.948	1.96338	1.40217	236.73	NaN	44.0964
Frame1768	9.14817	1.19811	NaN	5.72706	11.9571	9.49395	9.7614	18.4007	NaN	51.2023
Frame1769	8.02214	1.43386	NaN	15.2829	173.941	3.19198	2.14145	32.0952	NaN	6.26038
Frame1770	19.9661	9.35244	NaN	11.1848	194.897	1.82847	2.30517	18.7909	NaN	12.9554
Frame1771	1.4342	1.28699	NaN	21.3777	18.7726	1.58885	12.9047	33.4151	NaN	22.6208
Frame1772	8.06933	1.14129	NaN	17.9501	3.80578	5.23322	4.65931	4.87921	NaN	8.54393
Frame1773	NaN	1.46218	NaN	8.97795	89.894	2.79998	2.82894	25.4004	NaN	12.9421
Frame1774	NaN	3.30878	NaN	13.8895	270.902	5.4822	2.8904	25.7473	NaN	3.91451
Frame1775	NaN	0.764583	NaN	2.58351	219.454	21.4899	2.09674	39.7581	NaN	9.95164
Frame1776	NaN	3.996	NaN	32.993	197.391	8.48664	7.94837	16.3585	NaN	50.9791
Frame1777	NaN	1.44986	NaN	19.0825	NaN	3.1021	20.4099	55.1094	5.79898	36.7861
Frame1778	NaN	1.0977	NaN	0.768516	130.364	0.864723	3.90843	17.9419	NaN	0.544774
Frame1779	NaN	4.04907	NaN	13.3087	NaN	1.65338	4.70613	76.1325	611.054	18.2038
Frame1780	NaN	3.55824	NaN	11.8201	143.796	NaN	14.8101	22.7682	324.667	14.973
Frame1781	NaN	3.90126	NaN	1.67826	117.363	4.47129	2277.56	11.1089	NaN	34.931
Frame1782	NaN	10.3204	NaN	8.05651	32.8955	3.6824	2.02931	NaN	1.31395	5.84982
Frame1783	NaN	1.45156	NaN	1.53825	273.882	2.9719	NaN	79.8692	1.50616	6.81104
Frame1784	NaN	2.96757	NaN	9.48439	83.118	3.76031	195.806	NaN	5.04098	7.8193
Frame1785	NaN	6.54947	NaN	4.86851	116.3	6.34002	78.4646	3993.74	205.659	27.4741
Frame1786	NaN	3.1889	NaN	3.70004	217.039	1.48637	58.7146	3360.25	15.4522	5.60954
Frame1787	NaN	0.725045	NaN	2.53872	219.157	5.34742	NaN	220.505	248.972	9.12649
Frame1788	NaN	4.17682	NaN	3.98004	5.6122	1.76105	2394.13	2.1361	NaN	18.9408
Frame1789	NaN	3.09204	NaN	5.40433	NaN	5.1736	NaN	71.6238	522.982	37.2316
Frame1790	NaN	0.553311	NaN	5.09314	NaN	5.97236	NaN	90.7131	536.989	22.3779
Frame1791	NaN	7.48076	NaN	12.4267	NaN	0.257558	NaN	63.3931	447.048	26.2298
Frame1792	NaN	4.01884	NaN	6.64559	NaN	2.48375	NaN	129.481	6.94846	7.62413
Frame1793	NaN	6.98517	NaN	1.47018	87.9666	0.0844647	NaN	10.9196	NaN	8.28368
Frame1794	NaN	6.55065	NaN	2.74043	NaN	1.00599	NaN	225.065	0.932129	4.6476
Frame1795	NaN	1.22539	NaN	7.86807	NaN	2.43591	NaN	20.1051	15.7923	8.66155
Frame1796	NaN	15.048	1.86555	15.8079	NaN	3.71881	1.86555	21.287	3.13762	0.96388
Frame1797	NaN	1.67693	4.22772	5.44604	NaN	1.55773	4.22772	1.27691	3.16341	15.665
Frame1798	142.143	1.88676	4.28649	5.6136	NaN	5.41776	4.28649	14.1143	1.25093	13.0848
Frame1799	14.9032	2.3259	6.43365	0.190153	NaN	4.69905	6.43365	0.609963	6.53367	8.13285
Frame1800	201.67	0.81795	1.00853	7.13071	NaN	13.1374	1.00853	0.394301	2.38682	26.3884
Frame1801	40.3421	0.316392	9.46265	3.03306	NaN	4.26997	9.46265	6.65222	2.50023	7.0189
Frame1802	1.58274	8.61342	7.3453	9.62954	NaN	5.99805	7.3453	3.30843	2.84315	10.1787
Frame1803	2.12483	5.96199	5.31626	0.882261	2.91992	1.54658	5.31626	0.585036	3.98594	14.7419
Frame1804	1.18928	0.946319	4.54378	13.933	NaN	1.94466	4.54378	2.28832	2.57618	6.90312
Frame1805	14.8966	0.943424	2.78345	1.99593	3.07539	1.11348	2.78345	5.80585	8.8437	1.80448
Frame1806	5.74456	4.99226	2.97044	8.66875	3.23502	2.57499	2.97044	9.22189	11.2408	5.45261
Frame1807	10.5065	2.27922	9.86288	15.5919	15.0073	1.68698	9.86288	0.823591	3.50529	8.29824
Frame1808	1.85601	0.114688	2.19351	7.21891	2.14868	0.78038	2.19351	5.77619	3.65651	5.6019
Frame1809	4.06294	0.866713	1.28916	0.401447	4.08026	0.521665	1.28916	0.548982	0.280014	13.0489
Frame1810	21.2253	0.740015	5.04208	6.982	9.04275	6.68615	5.04208	5.35462	0.74665	13.4633
Frame1811	2.2068	0.878287	7.63486	2.57335	5.35114	12.6596	7.63486	1.40986	0.950323	7.42074
Frame1812	8.3729	0.954896	4.24056	4.76547	1.33583	5.41827	4.24056	8.22723	1.90949	9.44763
Frame1813	8.89212	3.10953	7.39883	12.0764	1.01936	7.84854	7.39883	8.69791	4.40288	4.14052
Frame1814	NaN	1.18274	4.30907	17.7487	57.1013	2.7069	4.30907	7.15643	4.11227	2.22528
Frame1815	24.3498	0.322876	5.30398	6.53031	0.580715	4.92144	5.30398	3.46561	4.42638	8.59375
Frame1816	4.39894	NaN	10.0248	2.85097	3.7707	1.05359	10.0248	3.56023	2.958	7.16781
Frame1817	1.6931	NaN	9.54689	3.23056	0.934398	3.92802	9.54689	14.4099	NaN	7.14329
Frame1818	0.702254	175.15	2.69848	11.6109	6.48076	3.70729	2.69848	NaN	NaN	6.719
Frame1819	43.0365	115.951	3.50156	3.2671	21.9589	0.905732	3.50156	NaN	NaN	3.68033
Frame1820	12.0987	73.2347	4.48273	4.66134	1.01454	4.36875	4.48273	NaN	NaN	4.82729
Frame1821	4.8812	129.271	3.912	8.34074	3.64167	5.48276	3.912	NaN	NaN	19.8621
Frame1822	1.88373	NaN	4.00898	5.48641	0.765378	751.906	4.00898	NaN	NaN	3.88248
Frame1823	13.4622	240.864	2.23256	7.82329	4.08439	166.052	2.23256	NaN	NaN	13.2366
Frame1824	10.3803	29.1212	15.9463	2.50663	11.3895	88.112	15.9463	NaN	NaN	5.32786
Frame1825	3.55731	95.1627	4.96523	24.9552	5.91128	1.1138	4.96523	NaN	NaN	4.98795
Frame1826	11.4424	132.759	45.0168	0.663868	9.37919	NaN	45.0168	NaN	NaN	19.169
Frame1827	3.28024	476.147	185.559	0.794325	15.6652	NaN	185.559	NaN	NaN	14.8838
Frame1828	6.01671	182.969	103.281	4.22749	15.9035	NaN	103.281	NaN	NaN	6.87311
Frame1829	1.49602	7.11676	194.207	7.16408	11.0835	NaN	194.207	NaN	NaN	14.6041
Frame1830	15.8595	19.3044	140.282	7.22848	3.2131	NaN	140.282	NaN	NaN	7.84032
Frame1831	8.72376	495.068	NaN	2.32945	4.20034	NaN	NaN	NaN	NaN	1.25239
Frame1832	9.47707	NaN	NaN	14.4237	2.70269	635.905	NaN	NaN	NaN	10.7666
Frame1833	4.29951	NaN	89.6289	5.66464	10.5795	5.27485	89.6289	NaN	NaN	11.4112
Frame1834	8.21034	NaN	3.19151	8.38913	7.53572	185.717	3.19151	NaN	NaN	3.19709
Frame1835	3.74271	NaN	NaN	2.54867	1.63362	4.14783	NaN	NaN	NaN	17.9122
Frame1836	2.91483	NaN	NaN	1.94953	68.8117	5.53838	NaN	NaN	NaN	0.784924
Frame1837	4.86595	NaN	NaN	7.89747	0.917651	16.4223	NaN	NaN	NaN	0.699709
Frame1838	9.50989	NaN	409.172	16.7547	16.7021	7.6424	NaN	409.172	NaN	8.60337
Frame1839	10.5268	1370.67	18.215	39.7582	12.1813	NaN	NaN	18.215	NaN	4.1789
Frame1840	3.05276	NaN	6.95678	NaN	1.23101	47.3699	NaN	6.95678	NaN	11.5832
Frame1841	18.5696	NaN	5.73148	NaN	4.90231	NaN	39.1522	5.73148	NaN	1.12702
Frame1842	0.0991961	NaN	3.36459	NaN	1.03874	NaN	19.0484	3.36459	NaN	1.7399
Frame1843	1.97702	NaN	4.71795	NaN	136.881	NaN	NaN	4.71795	NaN	3.99579
Frame1844	8.63371	NaN	1.48537	NaN	7.69936	NaN	78.0673	1.48537	NaN	0.57566
Frame1845	8.62173	NaN	15.4941	NaN	240.855	NaN	70.5857	15.4941	NaN	11.2183
Frame1846	0.610441	NaN	14.7292	NaN	254.907	NaN	2.15787	14.7292	NaN	0.26587
Frame1847	7.25855	NaN	1400.76	NaN	121.264	NaN	812.995	1400.76	0.152127	5.13939
Frame1848	286.853	201.498	3.9048	NaN	3271.46	259.319	2.20748	3.9048	6.21472	1.21272
Frame1849	5.73444	151.42	587.596	NaN	1321.75	NaN	13.0876	587.596	2.29383	2.35904
Frame1850	5.74792	1759.46	1272.37	NaN	NaN	NaN	2.23082	1272.37	1.01782	3.15389
Frame1851	9.56677	0.271114	24.807	NaN	77.1169	216.194	1.91118	24.807	4.68908	2.14687
Frame1852	11.5195	2.20737	3.38379	NaN	0.671012	120.209	8.00948	3.38379	5.79662	3.60489
Frame1853	2.72326	4.1083	26.6042	NaN	1.27585	63.0641	1.40595	26.6042	4.06815	4.35523
Frame1854	15.4068	3.08878	44.0666	NaN	5.50243	83.2262	3.71348	44.0666	2.97174	6.33636
Frame1855	1.48669	3.23914	NaN	NaN	8.39765	190.878	365.364	NaN	1.17916	2.70558
Frame1856	1.41149	1.61548	33.6643	NaN	9.34477	NaN	5.25051	33.6643	8.61973	0.727474
Frame1857	2.69934	4.36765	NaN	13.557	4.88282	10.2679	0.31878	NaN	5.40189	4.64735
Frame1858	5.16299	1.46296	38.4123	17.6444	0.41121	NaN	3.17496	38.4123	0.192793	7248.69
Frame1859	0.507371	2.62111	NaN	1.85117	NaN	3112.97	7.53162	NaN	3.83076	1.44098
Frame1860	252.814	0.98419	52.0047	20.8904	NaN	3793.02	6.76077	52.0047	8.96518	NaN
Frame1861	1587.89	1.18046	511.532	322.911	NaN	1.45537	4.40486	511.532	2.98241	NaN
Frame1862	3518.49	3.85941	8.61805	6.69225	NaN	6.91156	3.84351	8.61805	1.54862	NaN
Frame1863	NaN	1.62326	NaN	383.609	NaN	NaN	12.1948	NaN	0.856491	3134.04
Frame1864	8.75466	9.97233	177.136	904.983	NaN	342.228	4.63482	177.136	3.4081	NaN
Frame1865	14.779	11.8581	51.3597	36.2651	NaN	636.915	542.233	51.3597	1.78801	NaN
Frame1866	6.88377	0.843965	195.667	17.011	NaN	NaN	1194.44	195.667	2.59657	NaN
Frame1867	4.9373	2.17378	64.4214	NaN	NaN	2281.2	458.02	64.4214	0.987889	NaN
Frame1868	14.5513	1.96063	160.41	1879.04	NaN	17.3356	NaN	160.41	3.545	NaN
Frame1869	8.7217	3.46728	63.934	36.9054	NaN	9.77457	11.2144	63.934	2.00895	NaN
Frame1870	4.28403	9.24643	76.212	6.509	NaN	8.78292	22.3774	76.212	2.16471	NaN
Frame1871	7.79486	2.13503	NaN	177.141	NaN	9.42317	22.1904	NaN	1.02774	NaN
Frame1872	19.5249	8.05732	39.1986	NaN	NaN	1.94318	8.26714	39.1986	2.01627	NaN
Frame1873	633.71	7.34845	333.89	26.5153	NaN	13.5572	1366.02	333.89	4.66137	NaN
Frame1874	16.1055	4.32081	NaN	NaN	NaN	59.468	46.9379	NaN	1.06759	NaN
Frame1875	9.22933	8.63072	NaN	NaN	NaN	29.5231	48.2149	NaN	3.95074	180.991
Frame1876	1.0738	2.02808	NaN	NaN	NaN	319.415	732.05	NaN	14.017	280.138
Frame1877	0.791602	12.0653	NaN	NaN	NaN	13.1863	28.2461	NaN	8.39376	366.043
Frame1878	2.49605	5.72557	NaN	NaN	NaN	2.2623	15.5299	NaN	11.7619	318.94
Frame1879	1.38724	12.7493	NaN	NaN	NaN	4.33079	23.7795	NaN	5.04348	313.054
Frame1880	12.225	1.59314	NaN	NaN	NaN	37.0888	106.241	NaN	6.34395	263.121
Frame1881	4.60198	18.7134	252.289	NaN	NaN	11.045	109.421	NaN	3.88796	424.615
Frame1882	3.17517	160.399	NaN	NaN	NaN	18.0126	1922.46	NaN	9.34472	522.392
Frame1883	24.3076	NaN	NaN	NaN	NaN	9.64454	708.94	NaN	11.4954	221.667
Frame1884	9.10417	389.785	NaN	NaN	NaN	22.0607	NaN	NaN	5.79365	278.505
Frame1885	19.2832	36.2575	22.2182	NaN	NaN	38.1616	NaN	NaN	2.78816	5486.86
Frame1886	26.8254	119.121	NaN	NaN	NaN	17.3452	NaN	NaN	9.08129	106.46
Frame1887	36.8119	206.323	NaN	NaN	NaN	7.227	NaN	NaN	4.40074	59.0393
Frame1888	3.8505	3.73121	NaN	NaN	NaN	7.17891	NaN	NaN	1.39681	NaN
Frame1889	17.4256	124.251	1.5192	NaN	NaN	3.15682	NaN	NaN	7.86736	20.2012
Frame1890	NaN	287.043	3.46193	NaN	NaN	5.7909	NaN	NaN	1.69871	32.0619
Frame1891	NaN	192.619	12.0743	NaN	NaN	6.27861	NaN	NaN	2.61175	94.9038
Frame1892	5.25841	344.355	7183.81	NaN	NaN	4.53419	NaN	NaN	5.09538	NaN
Frame1893	3.27483	NaN	231.277	NaN	NaN	30.1943	NaN	NaN	4.44963	73.2528
Frame1894	3.55693	414.845	NaN	NaN	223.672	20.9373	NaN	NaN	0.520882	4.60375
Frame1895	4.80625	289.666	NaN	NaN	28.9949	16.0894	NaN	NaN	7.05519	8.02394
Frame1896	5.32348	416.74	NaN	NaN	73.5773	11.4499	NaN	NaN	4.14667	4.0672
Frame1897	12.3315	400.886	NaN	NaN	82.7475	7.81938	NaN	NaN	10.5928	4.37066
Frame1898	9.38066	746.694	NaN	NaN	150.931	12.8582	NaN	NaN	8.52731	13.481
Frame1899	8.65386	10230.3	13.9172	NaN	354.971	12.0233	35.9896	NaN	10.7189	0.605505
Frame1900	16.5728	37.2889	NaN	10.2924	320.971	1.76414	22.0107	NaN	5.04725	1.8603
Frame1901	3.5544	NaN	3.4245	30.4204	38.8366	24.5867	3.76361	NaN	4.24911	7.63266
Frame1902	10.4605	26.8576	45.7925	26.6547	4.54279	7.26378	30.7226	32.7151	11.4347	0.323832
Frame1903	14.679	7.18554	17.5419	19.9453	6.90814	13.6102	3.15401	37.6531	2.4393	24.0936
Frame1904	23.38	22.5242	15.8176	6.86029	7.80446	7.99998	19.0637	9.04372	10.6904	12.6053
Frame1905	7.08701	201.639	30.0643	24.3048	7.1105	33.5417	NaN	7.60672	24.2901	2.84256
Frame1906	11.0422	NaN	38.5968	26.691	14.4119	29.0635	NaN	45.0184	0.337728	0.540582
Frame1907	4.41313	19.2435	42.3536	10.6058	7.26567	3.74283	NaN	14.6793	10.0363	1.01567
Frame1908	12.2165	105.573	36.6673	24.7816	8.44303	10.441	NaN	1.71018	19.311	2.09517
Frame1909	2.29417	59.4879	17.171	20.5877	4.2251	6.16398	NaN	12.2516	23.9597	2.33281
Frame1910	3.79748	3.17353	25.6015	24.9612	30.8757	7.43499	NaN	0.637145	12.7598	2.1393
Frame1911	10.6236	37.3648	0.252587	16.3567	3.65915	9.03446	NaN	13.9835	11.0064	8.12914
Frame1912	NaN	142.491	7.02952	6.83224	35.084	4.43247	NaN	2915.87	2.34341	10.5699
Frame1913	18.6017	5.39684	2.4543	11.332	15.6419	8.79552	NaN	NaN	24.6503	9.57714
Frame1914	2.77622	12.8194	7.10319	17.784	48.7629	9.54086	NaN	3.81245	23.0331	1.67823
Frame1915	13.0171	29.9259	2.88702	23.7761	364.946	7.3136	NaN	NaN	8.25284	4.89734
Frame1916	10.3748	13.3867	9.02388	36.947	277.664	3.01584	NaN	NaN	11.9104	4.62032
Frame1917	28.6276	58.3858	8.96557	6.45244	340.74	1.97838	NaN	NaN	38.9014	8.09391
Frame1918	1.82626	16.2174	10.0041	8.36508	260.496	26.0656	NaN	NaN	28.963	9.1089
Frame1919	2.38642	5.56991	28.3553	6.6574	132.523	1.60718	NaN	NaN	21.1373	8.48387
Frame1920	1.62906	84.9877	2.24992	4.78574	32.1228	6.46986	NaN	NaN	14.6243	6.13865
Frame1921	5.26584	270.24	12.8664	5.27212	219.447	10.9492	NaN	NaN	5.44854	18.1548
Frame1922	2.71617	9.08648	7.85188	3.71057	250.908	11.4223	6.72085	NaN	20.3721	12.8931
Frame1923	14.6992	4.16019	11.2686	2.57569	NaN	12.0199	11.1101	6.72115	5.66536	7.98978
Frame1924	6.18227	4.40634	10.3948	17.4626	NaN	5.992	0.866556	27.1804	17.0824	14.1683
Frame1925	25.7391	3.28624	1.36758	8.07585	11.2438	4.07158	25.5304	4.98338	11.8501	7.56621
Frame1926	22.6271	9.35631	13.6989	3.7599	7.24953	4.2584	14.6168	NaN	12.7247	6.31714
Frame1927	10.6208	4.20836	4.45562	5.0271	20.5218	8.45185	4.61764	25.9297	7.16529	5.79375
Frame1928	21.9105	0.397434	15.2695	4.53982	14.8488	7.51366	4.71534	11.3404	6.58476	11.5453
Frame1929	21.5295	0.501352	7.88294	4.90869	2.82083	8.58278	15.7776	4.11302	10.4757	5.12592
Frame1930	25.1489	18.5527	8.83552	5.75954	5.31699	7.17947	9.4936	27.9355	3.69842	4.04284
Frame1931	26.9359	6.05029	6.63998	5.79512	11.7291	22.3375	5.23824	6.42091	17.312	0.459364
Frame1932	8.61374	0.975607	6.92257	29.8376	6.21858	9.46363	17.9169	14.9051	4.44509	17.5257
Frame1933	17.6648	16.5343	10.6351	15.2793	10.634	10.8955	8.84041	19.4717	4.11164	14.1093
Frame1934	21.8922	5.65215	9.45267	0.485054	3.18689	14.9856	8.13128	40.273	12.0837	2.96472
Frame1935	13.0813	NaN	22.2457	5.52503	27.4005	1.20253	2.75218	41.4418	18.6655	7.64355
Frame1936	22.9515	NaN	9.21863	9.95716	NaN	11.5196	0.988369	23.3784	10.6011	NaN
Frame1937	1.49932	NaN	166.51	14.3934	NaN	10.2072	5.82748	6.9508	8.48754	1.77628
Frame1938	74.753	145.531	NaN	4.27534	NaN	1.37067	9.0907	NaN	6.2565	385.207
Frame1939	NaN	191.234	NaN	13.9991	43.0295	5.94763	32.8443	NaN	19.5769	373.404
Frame1940	148.196	62.916	NaN	3.98323	NaN	7.392	13.6911	NaN	8.28296	219.238
Frame1941	1.60847	62.0241	NaN	6.96853	NaN	30.1057	13.5681	1099.07	7.55419	NaN
Frame1942	23.7878	27.282	NaN	16.4155	NaN	9.30796	31.4578	85.2807	6.31407	NaN
Frame1943	59.0147	48.8456	NaN	5.87124	NaN	6.87681	3.26421	54.0956	28.4241	NaN
Frame1944	155.714	13.3317	NaN	10.1894	NaN	3.034	30.4491	24.8881	11.8204	NaN
Frame1945	11.3642	129.007	NaN	7.23972	NaN	3.90575	1.58183	38.1115	17.8394	NaN
Frame1946	19.5093	15.4211	NaN	15.6957	NaN	8.3416	6.3205	54.7303	11.8783	NaN
Frame1947	48.9995	77.7797	NaN	11.0432	NaN	27.2907	35.7202	12.7157	11.6412	NaN
Frame1948	48.6746	172.979	NaN	37.0046	NaN	7.79892	16.5911	86.7023	4.08584	NaN
Frame1949	97.5801	359.107	NaN	14.1612	NaN	10.2915	2.83757	102.564	15.7969	NaN
Frame1950	24.4425	134.099	NaN	1.72879	NaN	39.8178	15.4772	190.852	4.76711	NaN
Frame1951	8.97021	8.11639	NaN	8.27527	NaN	14.0512	20.007	NaN	12.8705	NaN
Frame1952	35.2468	NaN	NaN	49.1528	NaN	26.6321	30.7377	204.733	16.2052	NaN
Frame1953	119.825	NaN	NaN	4.1881	NaN	24.0921	29.6831	NaN	12.7893	NaN
Frame1954	1.35767	12.2847	NaN	22783.8	NaN	24.7174	13.3727	20.3059	2.77661	6.50702
Frame1955	64.2218	34.329	7.38008	21.8942	NaN	16.7706	NaN	16.4674	43.1705	22.3245
Frame1956	17.2286	34.884	27.0019	105.335	NaN	28.1814	22361.5	20.9592	7.87962	14.4521
Frame1957	NaN	4.32636	4.98733	198.656	NaN	18.3454	NaN	6.55481	14.2765	41.397
Frame1958	NaN	15.8167	7.69093	107.846	124.127	16.7288	NaN	6.97898	13.0932	9.78486
Frame1959	332.089	3.53577	28.8035	104.939	NaN	19.7299	NaN	2.42391	5.13001	9.52758
Frame1960	11.2549	18.3085	5.99449	269.424	30.4605	NaN	NaN	22.3661	12.0967	1.42293
Frame1961	34.6221	63.4012	24.3457	70.7277	16.2708	NaN	NaN	23.0374	7.43469	45.2786
Frame1962	17.8786	12.7442	20.4515	601.599	35.6999	NaN	NaN	21.951	2.29184	23.3161
Frame1963	5.10061	33.6798	22.078	326.458	5.07437	NaN	NaN	14.7344	2.64298	13.4792
Frame1964	5.63969	8.12886	45.4184	162.544	34.8417	NaN	NaN	2.33702	16.0866	12.191
Frame1965	70.6993	NaN	8.57561	415.963	35.2048	NaN	NaN	20.8572	34.2098	3.4375
Frame1966	35.0747	15.3233	61.9966	243.996	9.77914	NaN	NaN	14.8354	35.0201	16.0479
Frame1967	15.3399	222.253	30.5503	40.482	21.4539	NaN	NaN	9.01979	26.8314	20.8567
Frame1968	13.1238	NaN	13.4105	39.4645	15.7886	NaN	42.3301	7.06121	5.22121	8.1542
Frame1969	529.267	NaN	52.839	6.42796	33.4388	NaN	24.1066	1.30653	8.17202	439.552
Frame1970	29.4794	27.6508	19.4225	8.52185	15.02	NaN	4.24517	53.0716	3.9527	NaN
Frame1971	NaN	560.341	28.793	9.42955	12.233	NaN	16.4312	35.0693	28.0136	18.1124
Frame1972	45.0738	11.5155	37.1121	21.4418	21.6247	NaN	35.1542	82.2384	25.9636	NaN
Frame1973	23.2587	NaN	7.46794	13.2694	8.6259	NaN	47.737	13.1294	22.564	NaN
Frame1974	NaN	23.8618	32.2625	17.8046	39.0533	NaN	2.84556	11.5842	8.20232	NaN
Frame1975	NaN	50.2848	NaN	20.2861	12.4505	NaN	12.5869	43.3964	9.19529	NaN
Frame1976	NaN	15.4825	12.9722	31.8793	21.1237	NaN	14.2629	27.4349	3.63775	NaN
Frame1977	8.77085	10.9397	37.9649	29.9359	37.7829	NaN	18.9294	41.5774	10.5947	NaN
Frame1978	34.0934	22.7518	5.15296	27.7951	37.3242	NaN	19.4284	18.7072	29.0032	NaN
Frame1979	33.9732	19.1494	16.952	18.3018	20.3018	NaN	4.17075	37.5758	27.1175	NaN
Frame1980	24.3898	10.0375	42.0643	45.036	32.7371	NaN	29.9226	55.4297	18.3148	NaN
Frame1981	15.3644	11.7989	1221.32	9.70763	22.7639	NaN	15.8939	0.917998	32.2118	NaN
Frame1982	9.03653	47.3588	9.1164	5.88098	17.4514	NaN	18.5577	17.231	19.4065	NaN
Frame1983	21.5059	174.155	34.0253	11.0661	43.2418	NaN	27.546	35.6458	2.84831	NaN
Frame1984	36.8408	339.963	2.57578	29.4524	16.1212	NaN	35.2443	11.3128	49.2299	NaN
Frame1985	24.5201	300.08	33.0454	24.5657	39.6579	NaN	3.19884	6.63754	38.0402	NaN
Frame1986	40.1271	385.269	21.8944	33.9785	17.4316	NaN	16.4264	20.1354	20.3218	NaN
Frame1987	4.91196	59.7142	23.6546	17.8152	15.8672	NaN	20.8477	6.04561	30.1691	NaN
Frame1988	5.51502	244.201	3.70083	37.1375	12.4461	NaN	4.65599	33.1386	33.3243	NaN
Frame1989	9.89134	63.5737	11.4041	0.870736	21.9041	NaN	21.3202	8.66777	2.50319	NaN
Frame1990	13.122	NaN	18.1589	22.601	8.39233	NaN	11.4125	41.5231	12.8049	NaN
Frame1991	4.56186	316.73	8.87242	3.04422	20.3982	NaN	12.5991	36.2966	35.058	NaN
Frame1992	23.0379	223.142	30.0903	0.328972	16.7749	20.7909	2.84042	2.94008	27.2087	NaN
[truncated: 2,544 more rows]

## Sheet: Fig7I_Data
The median is determined as the middle value when the data points are arranged in ascending order.
The median was calculated for each fish individually.
The mean value is calculated as the arithmetic mean of the medians obtained from each fish.
The 95% confidence interval (95%CI) is determined by multiplying the standard error (SE = standard deviation of the medians / √10) by 1.96.
In this study, all calculations were performed using MATLAB, and the results are presented accordingly.
Please note that some discrepancies may exist between these results and the values in this supplemental data.
Fig 7I: maDLC (Head direction change angle between frames for each fish)
	#1	#2	#3	#4	#5	#6	#7	#8	#9	#10	Mean	95%CI
Change1	15.5493	27.0618	54.0688	51.0927	115.997	NaN	NaN	NaN	NaN	NaN
Change2	7.04878	47.4249	25.6834	48.0661	138.897	NaN	NaN	NaN	NaN	NaN
Change3	12.9472	29.2139	50.4144	9.78442	5.23575	128.701	NaN	NaN	NaN	NaN
Change4	79.941	48.9695	32.1345	26.6986	12.3442	4.44621	NaN	NaN	NaN	NaN
Change5	50.6367	17.0515	70.3361	4.34837	17.7099	54.7413	NaN	NaN	NaN	NaN
Change6	39.9251	16.1398	35.9214	50.0977	58.22	28.8907	NaN	NaN	NaN	NaN
Change7	5.74847	47.9201	22.6464	NaN	5.94672	4.74469	NaN	NaN	NaN	NaN
Change8	5.45823	NaN	NaN	NaN	61.3639	76.2981	107.007	NaN	NaN	NaN
Change9	11.9789	NaN	NaN	NaN	NaN	70.2819	23.3854	NaN	NaN	NaN
Change10	115.317	37.674	NaN	NaN	NaN	45.752	55.1675	NaN	NaN	NaN
Change11	71.7889	21.0763	NaN	NaN	NaN	8.75158	160.333	NaN	NaN	NaN
Change12	95.9974	65.7319	NaN	NaN	NaN	NaN	11.3144	NaN	NaN	NaN
Change13	89.1143	46.223	NaN	NaN	3.14718	NaN	0.127177	NaN	NaN	NaN
Change14	11.2603	36.3058	28.9458	NaN	92.092	NaN	36.4062	NaN	NaN	NaN
Change15	44.4651	35.2358	9.66832	NaN	NaN	NaN	41.7182	NaN	NaN	NaN
Change16	24.8045	NaN	88.0726	NaN	NaN	NaN	55.6904	NaN	NaN	NaN
Change17	63.2421	NaN	70.1319	NaN	38.4762	NaN	11.821	NaN	NaN	NaN
Change18	7.69281	NaN	22.0875	NaN	103.54	NaN	10.9218	NaN	NaN	NaN
Change19	7.39421	NaN	61.5076	NaN	158.807	NaN	10.4831	NaN	NaN	NaN
Change20	21.1415	NaN	50.8573	58.5243	30.2911	NaN	0.0400782	NaN	NaN	NaN
Change21	25.1126	NaN	28.9935	17.0168	NaN	NaN	52.2405	NaN	NaN	NaN
Change22	44.8186	NaN	0.419528	63.8879	NaN	7.85426	104.897	NaN	NaN	NaN
Change23	21.8875	NaN	1.46068	8.07654	NaN	NaN	100.385	NaN	NaN	NaN
Change24	45.1108	NaN	15.6367	56.4997	NaN	NaN	2.39298	NaN	NaN	NaN
Change25	21.3496	NaN	33.7812	24.8206	NaN	43.9862	20.1063	NaN	NaN	NaN
Change26	4.872	NaN	34.3614	15.8705	NaN	159.415	18.1106	NaN	NaN	NaN
Change27	47.6828	NaN	11.0035	2.90537	NaN	NaN	25.6943	NaN	NaN	NaN
Change28	9.56304	NaN	4.7812	NaN	NaN	NaN	3.50741	NaN	NaN	NaN
Change29	119.036	143.47	NaN	NaN	NaN	NaN	18.1673	NaN	NaN	NaN
Change30	58.5431	NaN	NaN	NaN	14.6949	54.4894	23.0026	NaN	NaN	NaN
Change31	114.056	NaN	21.0906	NaN	61.0626	4.10661	65.6634	NaN	NaN	NaN
Change32	NaN	NaN	58.7999	NaN	5.57282	29.4389	NaN	NaN	NaN	NaN
Change33	NaN	NaN	68.5358	NaN	65.674	26.1765	NaN	NaN	NaN	NaN
Change34	NaN	NaN	49.6739	23.399	17.7835	55.3234	136.438	NaN	NaN	NaN
Change35	NaN	NaN	44.559	NaN	7.99266	39.1167	2.33064	NaN	NaN	NaN
Change36	NaN	NaN	38.2057	NaN	2.26214	20.1502	24.7445	NaN	NaN	NaN
Change37	9.73325	NaN	26.5435	40.5728	73.0859	57.456	50.2044	NaN	NaN	NaN
Change38	3.63413	33.1241	50.1419	63.1381	8.19339	4.514	36.5756	NaN	NaN	NaN
Change39	49.8318	57.48	7.96593	124.255	3.39651	13.201	45.8874	NaN	NaN	NaN
Change40	8.74183	20.7405	85.5548	76.5305	19.4285	37.47	2.37348	NaN	NaN	NaN
Change41	47.1459	6.35245	11.7171	34.3703	20.6839	9.62974	27.8743	NaN	NaN	NaN
Change42	24.3412	74.1088	11.0631	30.8183	2.37312	17.6721	22.4654	NaN	NaN	NaN
Change43	48.4391	18.166	10.3132	86.4314	3.89314	5.49456	2.77892	NaN	NaN	NaN
Change44	35.8327	23.9825	20.5239	NaN	4.69067	5.62179	3.83352	NaN	NaN	NaN
Change45	4.30572	1.45047	0.350383	NaN	2.07709	9.3394	11.2233	NaN	NaN	NaN
Change46	40.998	1.02963	8.03514	NaN	84.223	52.0354	85.9038	NaN	NaN	NaN
Change47	36.4373	9.25951	4.88223	NaN	34.926	5.73196	102.171	NaN	NaN	NaN
Change48	6.0438	15.7589	13.8528	NaN	5.22223	21.615	133.652	NaN	NaN	NaN
Change49	74.2027	8.51585	11.903	NaN	36.7039	6.5087	6.42286	NaN	NaN	NaN
Change50	3.48018	11.7797	NaN	NaN	28.9682	14.5216	NaN	NaN	NaN	NaN
Change51	26.0291	18.7867	NaN	NaN	57.6795	24.2163	NaN	NaN	NaN	NaN
Change52	39.6394	58.884	NaN	2.87338	15.1639	40.1632	32.634	NaN	NaN	NaN
Change53	3.23598	177.744	NaN	8.35399	17.0956	60.9994	15.4102	NaN	NaN	NaN
Change54	1.90171	169.536	NaN	4.96919	NaN	35.0474	29.0893	NaN	NaN	NaN
Change55	16.5104	159.668	NaN	18.4567	NaN	5.84221	52.9641	NaN	NaN	NaN
Change56	24.8949	155.793	NaN	24.6624	34.292	27.8212	25.3341	NaN	NaN	NaN
Change57	NaN	NaN	NaN	75.1432	4.37782	2.59843	64.9745	NaN	NaN	NaN
Change58	NaN	NaN	63.7302	4.66182	NaN	31.9394	33.9903	NaN	NaN	NaN
Change59	65.0094	4.92697	NaN	7.36732	NaN	97.3607	12.8746	NaN	NaN	NaN
Change60	94.4743	13.0155	NaN	55.2105	34.4147	46.9696	90.4841	NaN	NaN	NaN
Change61	NaN	41.9953	NaN	132.227	44.2319	64.7693	48.3865	NaN	NaN	NaN
Change62	NaN	36.7704	NaN	72.8046	57.2133	37.1789	75.9122	NaN	NaN	NaN
Change63	NaN	33.7002	NaN	63.9149	42.5799	10.2977	84.9545	NaN	NaN	NaN
Change64	NaN	19.3741	NaN	NaN	75.7955	25.0789	4.25736	NaN	NaN	NaN
Change65	NaN	35.9885	NaN	NaN	64.9196	41.885	NaN	NaN	NaN	NaN
Change66	NaN	5.92891	18.1253	NaN	5.36617	26.328	NaN	NaN	NaN	NaN
Change67	NaN	0.298837	7.48373	NaN	11.2193	16.265	NaN	NaN	NaN	NaN
Change68	NaN	62.7535	64.1035	NaN	33.3012	2.27025	29.8927	NaN	NaN	NaN
Change69	NaN	92.3048	17.662	NaN	6.02818	7.99978	12.212	NaN	NaN	NaN
Change70	NaN	120.61	27.4285	NaN	82.2118	53.8037	29.5835	NaN	NaN	NaN
Change71	NaN	NaN	29.2345	21.4108	4.29032	86.6504	9.5646	NaN	NaN	NaN
Change72	NaN	NaN	39.1647	9.59957	15.1774	NaN	15.6519	NaN	NaN	NaN
Change73	NaN	132.021	19.8257	24.0753	NaN	NaN	37.8031	NaN	NaN	NaN
Change74	NaN	131.379	14.5976	46.3329	NaN	NaN	16.1287	NaN	NaN	NaN
Change75	NaN	3.97103	4.12238	0.621669	29.7359	NaN	40.3482	NaN	NaN	NaN
Change76	NaN	121.628	39.0731	25.8643	30.9239	4.39911	126.392	NaN	NaN	NaN
Change77	114.862	58.8719	21.2451	10.3733	NaN	179.596	NaN	NaN	NaN	NaN
Change78	18.429	83.221	47.1938	92.8948	NaN	NaN	NaN	NaN	NaN	NaN
Change79	65.3229	100.484	25.0517	69.8616	11.5806	NaN	0.984377	NaN	NaN	NaN
Change80	24.7544	29.3502	46.73	7.42414	136.971	NaN	22.1605	NaN	NaN	NaN
Change81	6.08662	33.1011	1.3863	9.11752	132.353	NaN	33.2597	NaN	NaN	NaN
Change82	13.6161	13.6831	71.6907	8.83269	7.58224	NaN	56.2587	NaN	NaN	NaN
Change83	8.65732	17.3754	6.85763	45.1345	48.0389	NaN	24.7924	NaN	NaN	NaN
Change84	50.2053	57.8521	4.34871	19.2455	96.8764	NaN	2.42986	NaN	NaN	NaN
Change85	31.6838	85.3447	23.4504	40.6965	55.7083	NaN	48.358	NaN	NaN	NaN
Change86	29.9066	42.3869	9.04132	38.567	57.1617	NaN	118.015	5.97892	NaN	NaN
Change87	21.3607	18.3691	91.9288	17.8677	10.8167	NaN	107.815	NaN	NaN	NaN
Change88	24.9155	49.9153	108.061	15.925	53.9833	NaN	23.7118	NaN	12.8331	NaN
Change89	66.0076	48.4283	25.3566	4.86638	24.1714	100.716	68.3474	5.89363	71.374	NaN
Change90	21.3699	20.9053	10.2016	38.0119	5.5101	60.0088	6.36644	79.7005	115.926	NaN
Change91	61.1111	39.0674	2.93753	34.9174	11.6102	45.4212	26.2879	35.2342	NaN	NaN
Change92	12.9468	40.5399	33.8798	14.2081	24.0584	NaN	19.9498	62.4888	NaN	NaN
Change93	NaN	9.93835	97.1732	30.2401	NaN	NaN	28.004	16.4971	8.43101	NaN
Change94	NaN	94.2	159.462	15.722	NaN	NaN	84.5512	82.3129	1.6011	NaN
Change95	NaN	26.0443	7.27713	9.56552	58.3879	NaN	90.2679	4.05366	3.58978	NaN
Change96	NaN	25.8879	4.36164	16.2086	107.987	107.987	33.9292	37.3027	42.8487	NaN
Change97	9.56656	69.5656	35.6259	33.7422	NaN	NaN	43.4831	12.8676	17.8852	NaN
Change98	6.79468	93.8046	8.25894	7.1089	NaN	NaN	166.926	NaN	29.0485	NaN
Change99	0.428015	31.861	3.97591	74.521	NaN	19.4378	NaN	NaN	48.8	NaN
Change100	10.8178	43.3498	29.5717	11.8582	NaN	30.1069	NaN	106.905	44.7163	NaN
Change101	10.7754	110.165	16.0145	45.0466	NaN	30.6646	17.9406	16.2344	9.39305	NaN
Change102	6.23485	NaN	47.5321	40.6139	NaN	11.6277	30.9761	23.1056	7.01829	NaN
Change103	26.0355	NaN	9.77	NaN	NaN	13.1248	NaN	18.8936	77.4394	NaN
Change104	50.0712	NaN	46.1392	NaN	NaN	0.554252	NaN	27.1233	17.9643	NaN
Change105	32.5906	NaN	34.7002	NaN	NaN	57.4571	0.591428	24.7981	100.098	NaN
Change106	21.3863	NaN	111.925	NaN	NaN	99.19	8.21739	13.6394	47.4581	NaN
Change107	NaN	NaN	90.8041	NaN	NaN	2.87302	73.9945	14.4	8.85508	7.78136
Change108	NaN	NaN	37.6015	NaN	NaN	38.6677	54.381	45.9397	56.7804	43.992
Change109	NaN	NaN	65.9766	20.0907	30.0837	35.7147	134.707	24.8753	104.575	45.0791
Change110	NaN	47.138	3.4183	NaN	33.9228	8.19183	24.8765	3.44281	30.8278	2.79759
Change111	0.899586	NaN	121.26	NaN	6.62905	14.8047	39.9951	4.13811	38.6373	1.74244
Change112	17.6117	NaN	87.3106	51.7698	59.7236	3.02176	67.5066	2.30843	5.13396	18.5021
Change113	71.7699	22.0213	6.19196	23.723	28.6287	2.8345	136.499	0.709789	28.5061	59.1722
Change114	4.78207	22.6783	37.6695	16.3053	30.3235	10.6348	70.1502	1.28021	49.4853	41.7341
Change115	15.8264	0.0554223	38.1019	18.6632	3.09621	6.90067	37.9597	1.10721	33.6487	36.84
Change116	58.2038	44.195	58.4999	7.00606	21.3252	54.433	65.5173	5.96951	31.822	13.1321
Change117	9.97836	10.4463	0.570839	11.2736	7.17185	61.3176	0.790853	4.3546	35.9156	49.2195
Change118	45.5638	14.7169	34.2595	4.33363	20.125	58.1449	85.8269	3.60509	27.5063	0.305659
Change119	12.9373	34.0636	13.6301	18.2432	9.98127	2.11788	54.1694	34.9426	0.375241	61.1795
Change120	31.5683	45.856	52.7456	49.2716	45.0541	33.3086	30.446	80.8367	46.7092	15.22
Change121	54.4701	4.01052	1.94613	69.2362	10.6944	6.64222	3.14742	25.6311	26.938	23.6946
Change122	54.814	29.2838	NaN	17.6017	24.7029	30.99	5.90134	43.2245	78.4681	2.21796
Change123	7.34607	16.4213	NaN	22.1546	22.1167	4.19265	32.5352	35.8684	41.9077	64.3909
Change124	51.9626	16.7279	NaN	9.02697	63.7741	9.69686	6.74547	0.311731	71.743	88.726
Change125	NaN	9.955	NaN	69.6655	10.0457	6.03298	35.3583	6.77143	60.4593	25.1993
Change126	NaN	NaN	NaN	67.7167	0.753502	0.774443	22.1714	4.78649	1.17119	10.0564
Change127	NaN	NaN	NaN	NaN	22.125	5.26161	9.17555	6.04431	4.5734	4.18145
Change128	NaN	NaN	NaN	NaN	15.3647	2.00625	21.761	11.8171	1.97355	19.3508
Change129	NaN	NaN	NaN	NaN	6.26584	6.92538	6.70484	101.307	46.0358	23.5437
Change130	NaN	NaN	NaN	NaN	1.59049	61.1393	160.58	9.41436	1.74031	6.49663
Change131	NaN	NaN	NaN	NaN	39.8517	42.5483	153.944	41.9597	5.21176	5.86391
Change132	NaN	NaN	NaN	NaN	33.3279	NaN	25.978	20.5016	24.4507	22.0747
Change133	NaN	NaN	NaN	NaN	56.411	NaN	2.43012	8.18721	22.3852	5.78731
Change134	NaN	NaN	NaN	NaN	32.309	NaN	13.1663	31.6848	55.0291	12.2618
Change135	NaN	NaN	5.64324	NaN	4.20027	NaN	11.5498	28.3962	18.6073	25.2197
Change136	NaN	NaN	150.213	NaN	41.7814	NaN	33.8076	0.599575	20.8976	32.9616
Change137	NaN	NaN	105.298	NaN	12.4846	NaN	5.62749	41.0671	33.6373	5.75273
Change138	NaN	NaN	23.2019	NaN	67.4132	NaN	33.8827	51.7425	3.67696	84.7702
Change139	NaN	NaN	45.7373	NaN	16.8065	NaN	29.8067	72.9035	38.5523	11.3041
Change140	NaN	NaN	28.873	NaN	NaN	7.60304	1.06014	11.6458	91.9142	26.0174
Change141	NaN	NaN	67.9137	NaN	NaN	21.5841	34.5342	10.2875	NaN	9.59147
Change142	NaN	NaN	47.3858	NaN	NaN	25.7959	68.8913	51.1669	NaN	19.0349
Change143	NaN	NaN	22.4979	NaN	115.504	73.7008	4.33743	12.2915	NaN	7.97234
Change144	NaN	NaN	44.3466	NaN	NaN	39.1805	38.5389	49.4441	NaN	70.985
Change145	NaN	NaN	3.34349	45.5001	NaN	38.3612	27.0983	76.7115	NaN	22.8883
Change146	NaN	NaN	13.6298	168.085	14.8499	100.714	18.646	56.8455	NaN	107.469
Change147	NaN	NaN	99.5689	176.735	31.6803	47.0754	11.6132	7.8828	NaN	3.03513
Change148	14.8788	14.8788	71.6437	82.0623	2.19906	5.59852	12.3131	0.833374	NaN	9.03918
Change149	5.8084	5.8084	32.3771	87.7148	28.9856	15.0991	54.5116	30.9108	NaN	45.0228
Change150	12.7591	12.7591	55.3969	53.1207	0.247744	17.1857	83.725	19.7619	NaN	45.5335
Change151	27.6109	27.6109	1.61927	1.03598	101.858	87.4462	24.2528	107.756	NaN	3.08602
Change152	33.8389	33.8389	26.6629	54.8907	88.869	12.5682	85.0325	79.5241	NaN	14.3202
Change153	16.1044	16.1044	63.7904	123.983	63.7825	30.1538	10.6798	22.9051	NaN	80.1216
Change154	76.9957	76.9957	5.77535	92.8155	14.8833	40.1635	45.8361	78.181	NaN	87.6433
Change155	2.73644	2.73644	4.36342	91.7904	75.8151	59.0929	14.0445	108.716	NaN	41.7226
Change156	2.211	2.211	28.6739	82.7762	30.2567	14.2516	70.1925	5.09596	NaN	53.1941
Change157	4.30069	4.30069	57.7784	NaN	72.8545	17.3404	34.4105	3.73172	NaN	21.4201
Change158	26.9659	26.9659	43.4157	NaN	74.3009	72.5663	67.0561	3.70521	19.5158	33.1875
Change159	8.34046	8.34046	38.3085	28.9831	35.6144	7.75918	18.7724	0.864298	85.4064	15.4788
Change160	58.7799	58.7799	6.47282	11.381	54.4294	18.4478	18.318	75.1695	NaN	42.5016
Change161	41.23	41.23	38.3661	74.9567	2.59489	14.4083	19.7141	42.4317	NaN	6.97006
Change162	38.9957	38.9957	12.8953	18.7758	11.4137	63.5567	49.6526	11.7066	NaN	60.8989
Change163	29.7458	29.7458	5.78885	11.6909	147.364	0.820608	61.7479	60.155	NaN	21.8459
Change164	34.3512	34.3512	4.96576	82.8669	154.297	37.5076	11.5532	12.812	NaN	46.9136
Change165	2.66876	2.66876	69.0653	14.1482	1.87087	33.9563	56.3705	75.9258	65.6763	24.6088
Change166	64.0963	64.0963	16.785	102.1	53.91	62.6178	11.3532	9.70804	71.2095	45.8075
Change167	46.0034	46.0034	44.9112	86.5389	30.2501	10.0592	74.8659	42.9886	35.1969	57.9603
Change168	88.208	88.208	70.6019	136.791	73.0381	62.7137	28.8868	1.81157	59.3683	45.3701
Change169	33.6498	33.6498	28.1792	1.64222	32.6966	21.1962	26.291	22.0578	92.3859	63.4358
Change170	23.7256	23.7256	25.194	83.8859	86.0914	73.2803	36.9945	21.012	10.0303	31.1322
Change171	123.254	123.254	30.7481	9.44438	16.9827	20.3772	26.1513	20.9766	29.5639	4.81068
Change172	1.37665	1.37665	44.6593	74.4763	69.476	7.7828	103.048	52.1467	61.7915	48.0737
Change173	126.747	126.747	4.13562	70.2343	15.5793	60.484	72.0195	29.9701	45.5021	109.305
Change174	30.6502	30.6502	38.4315	22.9124	1.18502	25.4463	6.92542	27.5463	73.8413	NaN
Change175	8.2812	8.2812	NaN	7.03434	62.1901	25.3614	175.591	5.51786	6.64884	NaN
Change176	91.7082	91.7082	NaN	40.0886	25.7889	12.51	5.37807	61.4769	41.7907	NaN
Change177	2.2028	2.2028	NaN	34.2568	57.4042	35.2062	61.6519	5.96594	72.1629	NaN
Change178	6.0642	6.0642	NaN	0.088729	16.1755	12.548	106.459	152.838	33.7321	NaN
Change179	68.0721	68.0721	NaN	6.16368	14.1634	12.6819	145.042	16.872	69.7252	NaN
Change180	29.5874	29.5874	47.5834	65.8768	16.7464	47.4577	52.3212	90.7724	36.1195	47.5834
Change181	39.527	39.527	36.6521	16.0558	73.7706	45.2061	39.2132	19.2857	9.56788	36.6521
Change182	10.0895	10.0895	35.3424	20.2417	12.7837	71.1482	101.09	59.5138	39.5485	35.3424
Change183	82.2887	82.2887	88.8809	3.37971	17.5491	21.3836	41.8536	54.8839	7.99754	88.8809
Change184	1.10488	1.10488	89.4545	89.0467	3.22621	41.9537	35.4656	13.1806	25.2209	89.4545
Change185	3.20301	3.20301	77.1966	NaN	14.7221	13.977	10.3791	109.079	45.9186	77.1966
Change186	13.8569	13.8569	72.8772	NaN	83.6207	33.6084	62.3748	14.641	21.0318	72.8772
Change187	41.3139	41.3139	41.9696	5.02901	90.9728	41.109	6.24741	8.67943	32.5951	41.9696
Change188	14.9949	14.9949	52.4785	96.5118	8.42027	47.5892	20.9252	42.8299	60.4683	52.4785
Change189	28.0518	28.0518	13.0698	45.749	33.9394	15.2768	7.88773	81.3522	40.4417	13.0698
Change190	25.952	25.952	7.71025	11.9231	6.09719	4.26949	61.1979	13.8786	21.5528	7.71025
Change191	61.6971	61.6971	18.159	6.68296	27.1137	7.34941	16.1588	10.7385	19.9212	18.159
Change192	1.78433	1.78433	28.135	66.4864	14.6309	17.8065	40.6044	67.8636	43.7236	28.135
Change193	22.8862	22.8862	38.3818	97.0963	35.4742	12.1398	41.2197	2.69667	61.1457	38.3818
Change194	2.0077	2.0077	25.3083	158.12	57.1478	13.017	3.72995	NaN	14.9688	25.3083
Change195	45.1118	45.1118	24.0546	5.44283	97.986	23.082	17.2578	NaN	3.31955	24.0546
Change196	0.718655	0.718655	21.7695	15.3574	57.8752	18.9364	0.443242	NaN	NaN	21.7695
Change197	61.7789	61.7789	NaN	147.111	7.44057	0.266889	41.6292	NaN	NaN	NaN
Change198	9.31094	9.31094	NaN	47.1929	16.8469	17.8723	3.11823	NaN	NaN	NaN
Change199	51.3089	51.3089	10.113	43.045	6.1031	44.8379	48.8524	NaN	NaN	10.113
Change200	1.65998	1.65998	168.346	30.233	50.2194	19.3947	33.6461	48.0862	NaN	168.346
Change201	170.021	170.021	NaN	81.9403	NaN	80.0808	4.31596	15.1519	NaN	NaN
Change202	21.8742	21.8742	NaN	0.229103	NaN	55.0494	17.0654	5.34572	NaN	NaN
Change203	117.109	117.109	NaN	125.166	NaN	10.3306	8.25682	94.2307	NaN	NaN
Change204	49.5185	49.5185	NaN	21.0645	NaN	0.321124	103.611	35.1173	NaN	NaN
Change205	81.5629	81.5629	37.9832	25.9344	NaN	19.8504	24.38	37.4013	NaN	37.9832
Change206	7.86359	7.86359	0.944982	0.734466	NaN	18.3527	38.262	27.611	33.3862	0.944982
Change207	139.559	139.559	25.452	4.34322	NaN	2.92501	56.6373	13.3341	0.0451694	25.452
Change208	NaN	NaN	5.98778	4.10131	NaN	6.37686	158.439	36.7781	21.9129	5.98778
Change209	NaN	NaN	37.5249	3.52408	NaN	45.5213	174.512	0.857601	25.652	37.5249
Change210	NaN	NaN	NaN	0.726087	NaN	45.1165	16.4844	169.981	16.3698	NaN
Change211	NaN	NaN	NaN	42.326	NaN	19.5096	11.9125	102.789	7.80529	NaN
Change212	NaN	NaN	NaN	12.0432	NaN	3.40184	10.7219	92.0574	4.52746	NaN
Change213	NaN	NaN	NaN	15.8141	NaN	4.51765	62.6433	127.527	22.9347	NaN
Change214	155.356	NaN	19.9804	3.42517	NaN	21.671	81.8608	1.06576	4.56416	19.9804
Change215	2.14137	NaN	72.3761	14.3938	NaN	85.6888	61.6958	18.6983	21.4987	72.3761
Change216	149.471	NaN	13.7693	17.8494	NaN	3.98233	11.5948	17.559	71.427	13.7693
Change217	169.727	NaN	40.711	18.6223	NaN	18.5855	81.3185	40.7884	115.534	40.711
Change218	29.7861	NaN	17.0899	24.7754	NaN	108.507	25.7923	11.8783	59.7492	17.0899
Change219	165.525	NaN	45.8016	101.591	NaN	75.4962	7.18262	21.2127	16.1996	45.8016
Change220	167.958	NaN	25.3131	137.517	NaN	5.68258	143.748	4.01665	35.8057	25.3131
Change221	47.5417	NaN	24.8446	35.5547	NaN	23.4086	73.1312	170.63	16.9667	24.8446
Change222	11.0897	72.5785	4.78937	28.7903	NaN	37.6549	31.7833	111.746	0.00926846	4.78937
Change223	2.18007	62.6314	28.751	6.40513	NaN	52.293	20.726	74.8923	0.526821	28.751
Change224	79.0528	42.9346	22.1807	65.0884	NaN	63.5316	109.239	79.2631	8.24164	22.1807
Change225	53.2456	70.3343	44.702	22.7442	NaN	6.07055	5.87195	5.53447	34.8157	44.702
Change226	9.87158	59.4337	0.519502	29.7683	NaN	18.5467	53.1249	52.0325	39.2247	0.519502
Change227	NaN	20.3517	15.8372	17.2512	NaN	7.97832	22.9877	24.9134	13.9515	15.8372
Change228	NaN	8.74557	41.9304	33.4648	NaN	34.2137	165.603	5.34438	34.0275	41.9304
Change229	40.0144	173.825	10.3653	22.2337	NaN	47.2033	167.463	125.255	9.34549	10.3653
Change230	95.3108	140.597	23.1003	12.5017	NaN	18.8537	22.4913	168.286	46.6093	23.1003
Change231	NaN	26.6115	21.5673	1.98583	NaN	28.6991	55.0743	11.259	44.9871	21.5673
Change232	NaN	20.0618	29.9763	34.9117	NaN	23.7774	36.9408	3.63888	21.4273	29.9763
Change233	14.2126	0.908747	24.6482	1.68652	NaN	36.9312	12.4949	54.5985	11.517	24.6482
Change234	31.5559	1.2841	6.87779	20.4051	NaN	7.74356	11.9222	33.4672	0.303797	6.87779
Change235	4.39803	20.6933	11.4815	9.26568	71.2833	56.2322	NaN	31.1543	9.86928	11.4815
Change236	73.9119	30.8715	6.98487	NaN	80.1778	NaN	NaN	12.225	3.64267	6.98487
Change237	1.74984	94.9772	60.4183	NaN	NaN	NaN	NaN	64.4286	17.8775	60.4183
Change238	73.6523	74.304	38.3645	NaN	NaN	NaN	26.0696	NaN	17.4333	38.3645
Change239	92.5684	60.2129	13.2493	88.4855	11.2782	NaN	2.97038	NaN	12.4342	13.2493
Change240	53.3156	123.874	14.9218	71.5161	60.9165	NaN	12.6258	NaN	47.2897	14.9218
Change241	11.5078	30.4294	44.1402	12.3614	25.5439	NaN	0.950051	NaN	11.1283	44.1402
Change242	28.9489	37.1204	33.3859	136.586	41.2937	NaN	4.68448	NaN	13.6045	33.3859
Change243	26.5667	153.345	14.5225	1.06523	17.1206	NaN	12.1405	NaN	4.85746	14.5225
Change244	73.9296	81.349	32.139	70.2665	1.21684	NaN	70.8733	NaN	36.083	32.139
Change245	36.6527	NaN	0.161304	71.4445	5.51949	NaN	71.1981	NaN	38.1629	0.161304
Change246	4.14907	NaN	9.09886	107.541	139.462	NaN	7.18026	NaN	11.1573	9.09886
Change247	9.54404	67.8596	16.864	7.18109	168.729	NaN	58.287	NaN	57.6959	16.864
Change248	107.523	13.3553	6.84064	27.1216	15.1212	NaN	46.8658	NaN	3.55002	6.84064
Change249	34.2014	21.4573	1.9466	9.11048	157.029	NaN	42.776	5.70103	0.927064	1.9466
Change250	5.91122	8.56357	16.7903	17.255	NaN	NaN	NaN	12.7165	23.8486	16.7903
Change251	1.56993	NaN	174.685	41.269	NaN	NaN	NaN	24.2631	75.743	174.685
Change252	12.6914	NaN	NaN	33.6229	NaN	NaN	15.1459	160.084	7.25033	NaN
Change253	47.08	80.8744	NaN	8.23776	0.892896	NaN	127.635	152.994	47.4752	NaN
Change254	17.6518	42.8427	NaN	6.54165	133.901	NaN	143.671	37.7221	0.891092	NaN
Change255	97.975	14.3374	17.9275	3.88865	93.9946	NaN	35.1012	106.819	26.3123	17.9275
Change256	33.7213	NaN	21.4823	0.539214	106.501	NaN	55.9072	89.298	2.6013	21.4823
Change257	2.89726	NaN	94.4155	21.5992	11.7825	NaN	9.83329	3.80795	31.1225	94.4155
Change258	34.1667	NaN	NaN	50.6252	156.644	23.4444	146.797	17.2411	16.9453	NaN
Change259	10.0714	NaN	NaN	1.55536	165.782	32.2646	NaN	4.87529	26.5704	NaN
Change260	42.1697	NaN	NaN	25.222	25.1629	2.64056	NaN	7.97149	4.82692	NaN
Change261	1.34541	NaN	NaN	10.6941	46.7274	8.65588	83.8955	21.6934	5.82721	NaN
Change262	31.9916	NaN	NaN	0.568093	125.656	7.5966	NaN	9.95335	5.20372	NaN
Change263	93.7307	NaN	NaN	24.7706	169.173	28.2342	NaN	4.63928	3.65354	NaN
Change264	NaN	NaN	NaN	11.0691	19.3531	20.7788	NaN	4.11581	11.6589	NaN
Change265	NaN	NaN	NaN	13.302	37.2708	29.6969	NaN	18.4373	28.3441	NaN
Change266	NaN	NaN	NaN	29.0868	17.5793	38.623	NaN	10.1191	3.60067	NaN
Change267	NaN	NaN	NaN	11.9852	16.7889	50.7214	NaN	6.69416	3.85211	NaN
Change268	NaN	NaN	NaN	8.75512	14.1735	36.9336	NaN	43.1131	0.74593	NaN
Change269	NaN	141.486	NaN	5.90763	51.2433	19.2482	NaN	18.4698	0.551522	NaN
Change270	NaN	NaN	NaN	16.1135	23.4353	4.51974	NaN	26.2593	5.15645	NaN
Change271	NaN	NaN	NaN	69.0966	23.7069	30.0596	NaN	17.3699	69.4668	NaN
Change272	NaN	79.3204	NaN	57.3594	21.595	51.2865	79.3204	17.1628	10.1241	NaN
Change273	NaN	147.371	NaN	54.5948	NaN	87.934	147.371	18.2791	2.86346	NaN
Change274	NaN	13.4005	NaN	38.3413	NaN	162.08	13.4005	3.67632	33.2911	NaN
Change275	NaN	10.1122	NaN	NaN	NaN	107.029	10.1122	9.14032	25.0986	NaN
Change276	NaN	65.0605	NaN	NaN	NaN	90.9556	65.0605	17.3426	12.1027	NaN
Change277	NaN	78.2698	NaN	NaN	NaN	5.97185	78.2698	29.8676	25.526	NaN
Change278	NaN	41.0192	NaN	NaN	NaN	NaN	41.0192	24.9757	1.33267	NaN
Change279	NaN	13.9333	NaN	NaN	NaN	NaN	13.9333	16.4653	17.6741	NaN
Change280	NaN	46.3751	NaN	NaN	NaN	NaN	46.3751	16.3087	45.9489	NaN
Change281	NaN	11.689	NaN	NaN	NaN	NaN	11.689	21.6799	12.3826	NaN
Change282	NaN	67.9654	NaN	NaN	NaN	NaN	67.9654	8.21498	30.3601	NaN
Change283	NaN	20.2421	NaN	NaN	NaN	NaN	20.2421	16.0481	2.30905	NaN
Change284	NaN	15.7714	NaN	NaN	NaN	NaN	15.7714	28.4898	19.7405	NaN
Change285	NaN	3.48003	NaN	NaN	NaN	NaN	3.48003	41.6817	23.4921	NaN
Change286	NaN	19.8239	NaN	NaN	NaN	NaN	19.8239	14.933	7.94397	NaN
Change287	2.91035	40.1995	177.741	NaN	NaN	NaN	40.1995	28.3288	10.5124	NaN
Change288	NaN	24.9896	31.9938	NaN	NaN	NaN	24.9896	1.83563	9.62908	NaN
Change289	NaN	20.6553	38.1874	NaN	NaN	NaN	20.6553	15.9697	11.0702	NaN
Change290	NaN	48.8949	36.1275	NaN	NaN	NaN	48.8949	4.63238	21.767	NaN
Change291	38.0949	30.8641	19.0458	NaN	NaN	NaN	30.8641	1.32442	6.00576	NaN
Change292	42.3709	2.75063	12.2281	72.2745	NaN	NaN	2.75063	31.4663	42.7756	72.2745
Change293	32.3167	13.2487	52.123	86.9997	NaN	NaN	13.2487	12.7845	8.27014	86.9997
Change294	13.3062	15.6876	6.59317	97.6956	NaN	NaN	15.6876	10.6843	52.6956	97.6956
Change295	24.8855	27.5434	1.73613	75.7289	NaN	NaN	27.5434	6.59627	50.4215	75.7289
Change296	19.5412	37.4886	38.2673	63.7133	NaN	NaN	37.4886	9.55618	152.677	63.7133
Change297	40.9413	NaN	11.2015	168.668	NaN	NaN	NaN	8.12385	123.312	168.668
Change298	14.5143	NaN	15.5037	83.3417	NaN	NaN	NaN	23.5482	8.29548	83.3417
Change299	43.7313	53.8825	14.2423	102.904	NaN	NaN	NaN	1.02604	26.2896	102.904
Change300	14.1486	29.0102	14.0684	27.3137	NaN	NaN	NaN	32.2963	0.790657	27.3137
Change301	36.6444	2.72174	22.1078	60.5485	NaN	NaN	NaN	21.3673	47.9278	60.5485
Change302	1.92296	8.6972	5.0471	6.01542	NaN	NaN	NaN	7.00986	84.8368	6.01542
Change303	38.0624	42.685	2.90692	34.0943	23.0235	NaN	NaN	31.3464	5.95881	34.0943
Change304	8.06645	1.85	28.2293	108.947	16.4008	NaN	NaN	33.9251	9.48411	108.947
Change305	22.2655	12.0407	8.21347	28.5109	6.49967	NaN	NaN	35.2273	21.5282	28.5109
Change306	58.3309	39.6011	26.5629	69.6409	53.0828	NaN	NaN	2.75954	44.0758	69.6409
Change307	18.0623	4.50334	17.3604	14.9209	9.26832	47.8707	NaN	17.1782	12.9258	14.9209
Change308	68.2281	4.81054	3.8634	67.6324	3.83449	38.9402	NaN	11.7633	22.7666	67.6324
Change309	69.52	30.7058	20.3338	NaN	35.295	12.849	NaN	26.8709	2.26209	NaN
Change310	1.91307	7.93644	30.1775	NaN	23.4108	23.4748	NaN	9.92179	47.0445	NaN
Change311	54.1063	27.5313	37.5838	33.7814	72.7402	42.3451	NaN	16.8563	39.2829	33.7814
Change312	46.5183	4.95646	10.3123	27.5909	49.9695	7.89151	NaN	19.8157	10.8555	27.5909
Change313	15.7385	16.1324	25.9607	11.5332	25.065	36.3783	NaN	6.1148	64.1674	11.5332
Change314	6.14711	2.89095	24.9753	47.3476	27.6245	12.11	NaN	3.76329	87.0652	47.3476
Change315	79.1684	1.57101	136.764	14.6663	29.4764	32.6741	NaN	2.78799	5.74567	14.6663
Change316	29.8766	25.7113	109.658	82.8828	37.4438	37.05	NaN	7.07716	25.8973	82.8828
Change317	16.0091	6.28323	7.78765	6.68681	35.6542	3.71965	NaN	30.0844	26.7436	6.68681
Change318	26.1455	49.6776	NaN	74.9765	22.1761	12.2035	42.9696	7.64907	8.19103	74.9765
Change319	14.1901	43.1589	NaN	35.705	NaN	1.50071	67.1635	39.6919	141.744	35.705
Change320	12.1273	4.40676	NaN	39.6013	NaN	16.8003	53.6476	31.7192	146.448	39.6013
Change321	2.29916	2.95384	NaN	17.4543	NaN	36.3066	22.9598	15.5223	21.9104	17.4543
Change322	NaN	13.4406	NaN	35.659	NaN	131.498	8.08664	36.8863	12.6375	35.659
Change323	NaN	NaN	NaN	146.025	NaN	109.255	2.51907	176.703	14.5321	146.025
Change324	13.5122	NaN	NaN	111.975	NaN	30.8765	NaN	171.704	15.7511	111.975
Change325	NaN	20.4073	NaN	31.4148	NaN	69.7622	NaN	38.7251	NaN	31.4148
Change326	NaN	20.8036	NaN	45.617	NaN	11.4008	NaN	NaN	NaN	45.617
Change327	NaN	46.4078	NaN	14.3053	NaN	58.0478	NaN	NaN	92.2666	14.3053
Change328	NaN	50.9908	NaN	22.809	NaN	0.0243853	61.2194	NaN	NaN	22.809
Change329	NaN	16.9578	NaN	51.6123	NaN	16.5165	104.121	NaN	NaN	51.6123
Change330	NaN	4.64113	NaN	6.08906	NaN	15.0137	NaN	NaN	46.0133	6.08906
Change331	NaN	12.807	NaN	27.9589	NaN	19.6007	NaN	107.769	9.17961	27.9589
Change332	NaN	157.067	NaN	9.50859	NaN	3.73145	104.586	4.56511	80.9865	9.50859
Change333	NaN	135.674	NaN	20.3139	NaN	60.5556	NaN	32.8098	112.859	20.3139
Change334	NaN	NaN	153.418	42.0905	NaN	NaN	NaN	20.9596	5.76098	42.0905
Change335	55.4461	NaN	NaN	86.658	NaN	NaN	55.4461	NaN	68.7455	86.658
Change336	7.82242	NaN	NaN	8.70729	NaN	NaN	7.82242	NaN	38.7047	8.70729
Change337	54.3059	NaN	56.0463	17.787	NaN	9.17639	63.9107	NaN	17.6937	17.787
Change338	115.303	NaN	0.655578	76.7398	NaN	9.5016	NaN	NaN	16.6498	76.7398
Change339	130.565	NaN	61.3754	93.5787	NaN	6.28096	NaN	NaN	0.745562	93.5787
Change340	64.7592	NaN	176.697	14.4963	NaN	103.601	NaN	NaN	6.59535	14.4963
Change341	4.18248	NaN	39.9352	78.0761	NaN	NaN	NaN	NaN	48.4683	78.0761
Change342	38.2415	NaN	104.046	52.6198	76.6093	NaN	55.6844	NaN	19.2118	52.6198
Change343	19.3094	NaN	98.7809	68.8174	47.7291	NaN	57.4934	NaN	41.821	68.8174
Change344	56.6595	NaN	151.741	115.452	70.0053	NaN	16.5515	NaN	NaN	115.452
Change345	39.0886	NaN	56.5856	173.092	39.9581	NaN	140.636	NaN	NaN	173.092
Change346	120.375	NaN	70.9923	NaN	22.909	NaN	63.4274	NaN	149.168	NaN
Change347	165.7	NaN	79.2705	NaN	59.141	NaN	48.3628	NaN	87.9517	NaN
Change348	38.1705	NaN	8.54232	NaN	57.5406	NaN	35.9995	NaN	131.635	NaN
Change349	61.9211	NaN	NaN	NaN	1.4788	NaN	18.4786	NaN	NaN	NaN
Change350	54.577	NaN	NaN	NaN	3.85253	NaN	61.0781	NaN	NaN	NaN
Change351	NaN	NaN	NaN	NaN	78.6393	NaN	84.5082	NaN	114.178	NaN
Change352	NaN	NaN	NaN	NaN	NaN	NaN	39.1959	NaN	73.4602	NaN
Change353	0.109623	16.1676	16.1676	NaN	NaN	NaN	77.8092	NaN	14.6587	NaN
Change354	17.5827	35.0287	35.0287	NaN	NaN	NaN	7.61768	NaN	NaN	NaN
Change355	0.533599	99.8499	NaN	NaN	NaN	NaN	77.1897	NaN	NaN	NaN
Change356	153.64	NaN	NaN	NaN	NaN	NaN	12.0069	NaN	NaN	NaN
Change357	8.33063	NaN	NaN	NaN	NaN	NaN	59.7203	NaN	29.0681	NaN
Change358	127.149	NaN	NaN	NaN	NaN	NaN	33.7265	NaN	28.9894	NaN
Change359	NaN	NaN	NaN	162.241	NaN	22.4014	NaN	162.241	8.0066	NaN
Change360	NaN	NaN	NaN	73.0775	NaN	38.5912	NaN	73.0775	NaN	NaN
Change361	NaN	NaN	NaN	155.481	NaN	39.6366	NaN	155.481	NaN	NaN
Change362	NaN	NaN	NaN	42.3233	NaN	91.277	NaN	42.3233	151.04	NaN
Change363	NaN	NaN	NaN	59.1358	NaN	4.65295	NaN	59.1358	20.3645	NaN
Change364	NaN	NaN	NaN	163.626	NaN	25.6075	NaN	163.626	NaN	NaN
Change365	NaN	NaN	NaN	NaN	NaN	164.782	NaN	NaN	NaN	NaN
Change366	NaN	21.2836	NaN	NaN	65.2817	124.889	NaN	NaN	NaN	65.2817
Change367	NaN	7.61963	NaN	135.329	6.51401	NaN	NaN	135.329	NaN	6.51401
Change368	NaN	2.87854	NaN	109.462	17.6122	NaN	NaN	109.462	NaN	17.6122
Change369	NaN	NaN	NaN	143.217	4.39138	119.787	NaN	143.217	NaN	4.39138
Change370	NaN	NaN	NaN	138.328	64.1645	132.713	NaN	138.328	NaN	64.1645
Change371	NaN	50.2321	NaN	67.4626	NaN	38.0987	NaN	67.4626	NaN	NaN
Change372	NaN	85.1751	NaN	81.2171	NaN	6.25898	NaN	81.2171	NaN	NaN
Change373	NaN	20.685	2.74769	142.629	18.0872	18.0028	NaN	142.629	NaN	18.0872
Change374	NaN	9.83676	7.82193	79.1618	31.6523	5.40417	NaN	79.1618	1.41925	31.6523
Change375	NaN	70.0958	18.2104	64.3464	44.1704	0.314194	NaN	64.3464	10.4013	44.1704
Change376	NaN	NaN	NaN	14.9689	65.7205	11.4369	NaN	14.9689	154.519	65.7205
Change377	0.524539	NaN	NaN	161.137	64.9616	11.8066	NaN	161.137	179.152	64.9616
Change378	37.9716	53.0987	7.51059	35.6301	NaN	1.99433	9.40811	35.6301	40.4201	NaN
Change379	22.6486	56.7241	22.6495	99.2533	NaN	1.13057	9.79157	99.2533	122.411	NaN
Change380	16.3395	40.679	94.7816	NaN	42.226	10.9791	14.5822	NaN	178.398	42.226
Change381	22.409	66.9938	42.0626	NaN	NaN	8.58866	29.9527	NaN	71.9123	NaN
Change382	32.2363	12.9117	171.85	NaN	NaN	8.17252	3.24594	NaN	31.2953	NaN
Change383	2.201	16.3335	2.57887	NaN	NaN	1.18235	0.817143	NaN	32.3071	NaN
Change384	1.61086	42.4211	NaN	NaN	NaN	5.46088	63.3244	NaN	3.77692	NaN
Change385	NaN	0.842277	NaN	NaN	NaN	26.7484	31.3353	NaN	38.6203	NaN
Change386	NaN	49.6214	NaN	NaN	NaN	0.722601	24.8747	NaN	1.22306	NaN
Change387	104.344	36.7397	NaN	NaN	NaN	8.16725	12.4831	NaN	0.787779	NaN
Change388	4.97912	NaN	NaN	NaN	NaN	19.265	58.9058	NaN	10.9796	NaN
Change389	4.62845	NaN	32.4609	NaN	NaN	21.3085	3.76966	NaN	12.5259	NaN
Change390	29.3212	19.5346	9.5744	NaN	NaN	29.101	49.2402	NaN	21.2403	NaN
Change391	0.261142	11.958	26.8754	NaN	NaN	10.5642	30.5988	NaN	33.2774	NaN
Change392	31.3465	17.7548	57.2526	NaN	16.1334	1.96243	20.8949	NaN	16.7969	16.1334
Change393	0.597448	11.0389	33.2964	NaN	0.827946	8.131	58.8961	NaN	52.6531	0.827946
Change394	25.2223	73.9986	162.1	NaN	13.3052	13.6091	9.47745	NaN	15.6334	13.3052
Change395	39.4062	18.2052	120.675	NaN	19.7955	11.9398	40.185	NaN	8.17053	19.7955
Change396	67.8462	8.29971	58.5449	26.1782	19.8107	20.7956	1.16192	NaN	40.0815	19.8107
Change397	10.7212	27.4739	173.252	94.0527	3.40679	55.5408	21.292	NaN	30.9022	3.40679
Change398	NaN	1.3546	11.4495	NaN	16.2117	NaN	50.0992	NaN	20.5631	16.2117
Change399	NaN	13.587	61.5807	NaN	7.83167	NaN	118.748	108.204	5.49047	7.83167
Change400	NaN	41.5715	149.374	NaN	6.00036	NaN	175.581	2.83198	18.5571	6.00036
Change401	NaN	2.93715	106.785	NaN	5.55787	NaN	97.5332	80.0799	50.3485	5.55787
Change402	NaN	39.7235	NaN	NaN	66.3912	NaN	157.73	24.4585	16.843	66.3912
Change403	NaN	14.909	NaN	129.314	64.8586	NaN	44.4417	173.785	8.45984	64.8586
Change404	NaN	9.69951	NaN	11.3127	24.1943	NaN	1.0864	141.995	34.3434	24.1943
Change405	NaN	19.0511	NaN	16.2119	23.8279	NaN	18.8367	80.5636	64.9282	23.8279
Change406	NaN	56.0306	NaN	92.3218	2.20851	NaN	0.617251	12.422	28.5349	2.20851
Change407	NaN	2.50117	NaN	10.2282	22.079	NaN	67.1774	6.47191	6.82994	22.079
Change408	NaN	28.9975	NaN	33.5794	21.8434	38.8824	12.8304	76.0713	10.483	21.8434
Change409	NaN	9.78025	NaN	NaN	14.6305	40.2388	7.89971	52.0836	11.4824	14.6305
Change410	NaN	0.911003	NaN	NaN	115.357	NaN	4.5533	26.6727	18.6365	115.357
Change411	NaN	33.7528	NaN	NaN	74.1941	NaN	16.5975	NaN	18.671	74.1941
Change412	NaN	21.8844	NaN	NaN	141.915	NaN	25.92	NaN	22.5168	141.915
Change413	NaN	0.62208	NaN	NaN	105.817	NaN	9.0323	NaN	11.2282	105.817
Change414	NaN	17.7065	NaN	NaN	117.548	9.71227	13.2858	52.9324	6.45958	117.548
Change415	NaN	175.262	NaN	NaN	112.569	22.3615	61.779	88.956	7.52347	112.569
Change416	NaN	10.1496	NaN	NaN	NaN	45.6768	71.1449	161.61	38.7281	NaN
Change417	NaN	1.40176	NaN	NaN	NaN	22.6257	6.61635	3.00955	2.05712	NaN
Change418	NaN	32.7607	NaN	NaN	NaN	122.552	25.2667	68.8833	13.9521	NaN
Change419	NaN	2.09327	NaN	NaN	NaN	6.68885	44.0924	26.4134	30.6162	NaN
Change420	NaN	15.1126	NaN	NaN	NaN	172.646	86.1109	55.3632	25.3601	NaN
Change421	NaN	6.68992	NaN	NaN	NaN	11.3844	11.297	26.567	10.1901	NaN
Change422	0.377442	9.2172	NaN	NaN	NaN	42.0417	15.8209	130.736	15.7324	NaN
Change423	42.8857	103.252	NaN	NaN	36.3474	27.2537	25.6874	169.296	42.0389	NaN
Change424	29.3525	16.2257	NaN	20.7435	6.22951	9.26822	2.67288	27.4439	20.9885	NaN
Change425	27.4902	163.14	NaN	92.7395	18.43	36.796	15.2602	6.04791	13.4618	NaN
Change426	13.3363	101.097	NaN	21.4463	5.12473	73.8454	17.1865	73.028	30.8823	NaN
Change427	19.7123	97.393	NaN	0.855191	33.3411	50.0598	22.8594	6.69635	41.9835	NaN
Change428	13.0917	57.1896	NaN	50.2243	8.71897	0.145136	19.459	66.7522	42.8787	NaN
Change429	10.962	2.59886	NaN	29.1134	4.34864	55.1127	2.68505	17.9893	7.52753	11.1867
Change430	15.5772	7.93349	NaN	3.08879	10.9986	32.8441	13.6376	135.61	7.50124	8.95903
Change431	12.0063	24.0802	NaN	32.0567	12.1127	62.015	0.707365	8.84517	32.0132	4.3373
Change432	0.701255	8.89054	NaN	5.84291	17.3396	2.51823	2.74371	94.7001	28.6666	15.899
Change433	11.3487	15.1563	NaN	0.304569	2.49412	25.7331	18.5289	2.94896	0.208871	4.85639
Change434	0.935221	97.0601	46.4882	44.1537	12.632	8.34468	21.0893	20.4507	40.8844	3.42233
Change435	1.55693	12.1658	0.570775	4.67501	26.776	6.14754	3.866	5.77069	24.3537	21.5941
Change436	8.93919	4.01989	29.8243	41.1098	24.234	52.153	30.5272	9.30376	20.2511	12.2492
Change437	38.8612	0.313905	7.67792	28.7258	16.7116	13.2793	7.54626	10.3383	23.8051	15.417
Change438	21.3841	4.55533	14.4121	102.993	2.03335	22.1255	0.687784	26.0506	62.7183	1.61444
Change439	10.0209	11.7791	5.02201	62.8475	0.600774	0.495384	36.7356	0.48828	8.69081	3.18633
Change440	7.68205	30.9746	32.1233	81.6501	NaN	8.20566	3.79668	13.8102	36.8604	20.9802
Change441	0.358486	21.6421	23.4011	25.4926	NaN	13.8143	26.0399	7.94262	11.7437	NaN
Change442	13.062	6.80145	48.4769	1.44437	46.8043	1.69846	5.04888	41.9352	37.3473	NaN
Change443	3.49164	23.6125	7.48499	7.28961	26.2292	29.1426	10.2744	15.6253	5.02833	NaN
Change444	17.7717	24.091	33.4581	37.4323	NaN	6.18017	14.9826	41.3845	21.2833	NaN
Change445	8.2674	74.9424	25.9099	0.496858	NaN	19.0623	24.3445	36.934	86.9014	26.307
Change446	8.63966	22.984	29.5224	7.70595	NaN	3.26129	19.0745	0.64178	36.6647	19.2248
Change447	49.9323	5.30283	11.8247	3.0343	NaN	2.13343	3.54417	21.8571	73.306	158.451
Change448	12.703	21.6348	6.10634	3.91771	NaN	36.299	55.239	1.97506	25.7426	175.963
Change449	7.84636	3.98451	26.9584	21.8238	NaN	41.2322	39.6361	3.6508	8.38302	1.75758
Change450	45.3971	14.2569	6.47868	5.46917	NaN	3.41206	20.9782	15.129	22.3959	35.6724
Change451	20.0128	33.4711	5.87486	5.87913	NaN	10.0177	18.4676	75.5461	29.1072	3.36425
Change452	13.7937	43.1614	37.1286	15.9968	NaN	2.63712	44.958	12.5793	11.5503	23.437
Change453	13.4413	30.8007	50.4051	0.60704	NaN	14.9045	34.613	18.8542	35.1332	1.06957
Change454	10.3614	16.2374	17.6446	0.17332	NaN	11.3196	5.05006	35.6354	30.2443	12.8622
Change455	2.43786	17.2572	NaN	7.4079	NaN	2.53414	6.39507	24.4808	25.7141	46.1549
Change456	8.27084	4.68639	NaN	0.942795	13.3623	7.14631	55.4758	4.42753	43.6177	NaN
Change457	54.0202	8.30331	17.3579	6.90949	5.5275	6.66056	2.07454	8.18146	5.07714	NaN
Change458	36.5977	7.73561	5.10788	39.7992	9.14962	29.7978	4.67877	55.3222	5.37109	NaN
Change459	7.93903	11.5691	12.3623	12.2355	18.5738	0.532639	10.6731	15.2218	34.7997	18.6998
Change460	11.1893	50.1518	NaN	14.1962	10.3965	16.3171	13.4073	15.025	6.02558	7.22272
Change461	40.338	34.6777	NaN	15.7654	21.066	4.18509	5.46701	24.9323	51.456	34.3633
Change462	23.2753	8.36382	NaN	18.3412	57.0981	11.3224	2.35492	10.8505	58.9196	142.23
Change463	6.74021	3.70773	NaN	19.8862	4.40526	12.1558	1.39039	16.1739	45.4304	109.528
Change464	8.06301	3.74601	NaN	8.70644	NaN	2.1627	19.8236	11.1857	39.7482	13.9783
Change465	23.8644	22.6346	NaN	23.1037	NaN	12.4022	15.3538	6.0999	NaN	29.3491
Change466	11.4736	41.5104	NaN	58.4424	3.83586	3.74947	31.0007	7.83823	NaN	25.0266
Change467	2.97183	32.5541	NaN	NaN	157.305	17.7501	13.434	4.23028	NaN	12.1634
Change468	9.21497	12.8709	NaN	NaN	151.106	15.0614	31.8937	21.5329	NaN	45.5357
Change469	19.819	6.25156	NaN	2.40293	105.669	15.6996	39.4799	38.2258	NaN	38.3137
Change470	21.7267	34.1877	NaN	38.2338	8.66242	21.7826	3.72139	14.0617	NaN	26.1156
Change471	34.3499	2.529	NaN	33.4503	NaN	20.372	0.141864	30.8048	NaN	23.3077
Change472	1.02835	8.15264	NaN	13.5126	NaN	12.8717	2.08063	49.9649	NaN	12.6163
Change473	23.0242	28.6726	NaN	1.35948	96.8491	19.0958	30.162	49.7705	96.8491	46.5187
Change474	13.0081	30.941	NaN	21.784	25.075	26.6075	1.78549	7.59356	25.075	65.6446
Change475	2.73773	13.2051	NaN	9.43659	8.85108	48.8101	6.04886	9.18243	8.85108	5.1823
Change476	46.5147	31.387	51.1865	5.23806	56.9687	43.1671	2.11516	80.4477	56.9687	40.58
Change477	23.7942	30.7991	21.5443	4.04872	26.7628	17.0349	30.3399	130.127	26.7628	14.2589
Change478	21.4084	47.1556	12.4397	8.78225	3.48244	35.803	28.2569	6.64432	3.48244	40.9974
Change479	22.2937	10.4366	23.855	40.5541	23.8319	2.42211	10.5075	134.112	23.8319	8.06255
Change480	23.74	23.251	23.4116	7.08464	22.0097	12.4901	6.56354	135.428	22.0097	21.2922
Change481	15.3165	6.05235	6.15664	23.3011	17.1236	13.5448	34.7808	13.2161	17.1236	45.9882
Change482	1.30512	5.82696	44.0582	18.6289	31.7354	4.21752	53.941	17.5745	31.7354	29.5161
Change483	4.00904	4.82221	9.31478	10.1349	42.3453	23.2491	19.1122	34.3911	42.3453	13.9428
Change484	21.5398	8.2253	38.6266	46.6418	43.8343	5.87735	6.62823	34.263	43.8343	21.597
Change485	41.3309	18.9357	0.0863622	34.6083	31.4439	4.98508	22.3268	20.1374	31.4439	1.42523
Change486	6.14917	14.9192	1.09156	43.7166	19.9528	9.29561	18.5858	57.807	19.9528	31.0975
Change487	14.6355	10.4583	6.83938	23.6499	2.38088	24.5252	10.0526	6.26216	2.38088	43.0947
Change488	6.52571	47.0177	10.0878	0.203991	25.4371	6.8615	3.98944	12.1868	25.4371	25.0716
Change489	22.4455	29.4136	3.46721	4.74121	15.6476	10.5976	4.68788	6.49193	15.6476	52.798
Change490	2.21696	1.44537	0.806701	9.53006	11.2416	26.5668	2.34953	28.2341	11.2416	37.4972
Change491	0.220122	31.3451	0.100696	10.6946	26.0036	5.36266	19.2402	34.8717	26.0036	15.6562
Change492	51.2208	68.2866	7.71109	2.34777	65.8627	7.74015	15.4283	51.9537	65.8627	31.6412
Change493	56.2105	11.1294	14.4701	15.3354	5.55027	5.11649	42.5833	61.9488	5.55027	27.7618
Change494	2.36936	36.2947	12.1815	16.3062	47.5571	18.0379	32.4194	3.2918	47.5571	12.7934
Change495	49.6034	24.551	10.7926	37.3454	0.496435	12.0451	113.797	20.7676	0.496435	27.4443
Change496	15.2155	27.609	27.5607	57.9759	74.9714	7.37275	NaN	3.49347	74.9714	3.92698
Change497	0.391065	5.25867	NaN	2.1799	45.5783	7.66076	NaN	1.7833	45.5783	50.3237
Change498	17.2516	46.9269	NaN	16.5142	2.97906	8.92271	NaN	20.2345	2.97906	NaN
Change499	16.7658	69.4056	2.34147	0.551917	16.3517	6.95451	NaN	14.315	16.3517	NaN
Change500	1.55634	10.7838	10.9655	0.812501	33.2908	19.8345	NaN	176.828	33.2908	NaN
Change501	13.8355	10.7161	21.7008	39.677	22.0539	1.49774	NaN	27.6785	22.0539	NaN
Change502	31.9613	9.38871	15.0932	8.68791	6.64719	28.5326	NaN	162.303	6.64719	NaN
Change503	58.3536	6.41753	0.345462	8.21463	66.8004	27.5768	20.678	80.3378	66.8004	NaN
Change504	14.912	19.161	52.8457	29.9166	21.4555	11.0939	171.295	123.243	21.4555	NaN
Change505	1.60353	9.75162	13.495	19.1202	NaN	4.97539	NaN	16.1553	NaN	NaN
Change506	NaN	2.96273	60.7203	6.68783	NaN	11.373	NaN	NaN	NaN	NaN
Change507	NaN	44.7798	11.7105	14.0388	NaN	0.0817441	3.66473	NaN	NaN	NaN
Change508	NaN	44.8402	NaN	39.9893	NaN	13.2509	59.9657	46.9534	NaN	NaN
Change509	NaN	40.4306	NaN	21.6841	72.1646	2.13352	NaN	40.9394	72.1646	NaN
Change510	173.133	19.4478	NaN	3.81917	NaN	12.1071	NaN	81.6395	NaN	NaN
Change511	NaN	15.3122	NaN	4.00608	NaN	0.442512	NaN	12.6074	NaN	NaN
Change512	NaN	19.8072	97.0715	NaN	97.0715	21.8951	NaN	0.636869	NaN	NaN
Change513	129.027	36.7423	39.5085	NaN	39.5085	11.8874	NaN	13.9061	NaN	NaN
Change514	89.2368	7.19294	172.512	167.677	172.512	16.0942	NaN	93.7501	NaN	NaN
Change515	8.81689	90.3139	11.6838	NaN	11.6838	NaN	NaN	12.2026	NaN	NaN
Change516	8.55627	131.097	15.3956	NaN	15.3956	NaN	NaN	19.8283	NaN	NaN
Change517	2.17258	97.8866	1.89699	NaN	1.89699	NaN	NaN	3.58197	NaN	NaN
Change518	62.1709	NaN	15.7102	52.3192	15.7102	NaN	NaN	NaN	NaN	NaN
Change519	175.538	NaN	37.2511	34.8594	37.2511	15.8079	NaN	NaN	NaN	88.6861
Change520	24.7038	NaN	19.2905	20.5918	19.2905	11.1238	NaN	NaN	NaN	12.6109
Change521	NaN	NaN	51.8238	44.2784	51.8238	52.843	130.229	130.229	NaN	49.5302
Change522	NaN	NaN	48.7348	8.5608	48.7348	NaN	5.34533	5.34533	NaN	22.9266
Change523	16.4144	NaN	9.79852	3.74556	9.79852	NaN	6.8178	6.8178	NaN	20.7102
Change524	65.482	NaN	76.7053	13.1361	76.7053	NaN	37.6944	37.6944	NaN	8.46908
Change525	25.2764	NaN	39.8814	24.0537	39.8814	NaN	20.8931	20.8931	NaN	9.76923
Change526	16.709	NaN	21.4916	2.57085	21.4916	26.2573	44.0418	44.0418	NaN	68.2141
Change527	12.7	NaN	20.41	36.4126	20.41	25.8473	4.95576	4.95576	NaN	9.20421
Change528	7.44855	NaN	38.7876	8.9068	38.7876	12.8943	51.6836	51.6836	NaN	44.3388
Change529	9.06823	NaN	47.1832	6.47266	47.1832	16.2866	121.17	121.17	NaN	75.7585
Change530	5.70675	NaN	61.4411	69.6341	61.4411	11.8681	161.125	161.125	NaN	17.8812
Change531	2.76188	NaN	4.31711	73.9661	4.31711	9.77692	56.8881	56.8881	NaN	47.0596
Change532	8.10726	NaN	47.8825	14.5978	47.8825	64.0736	5.94075	5.94075	NaN	44.8426
Change533	1.74994	NaN	3.20997	13.6646	3.20997	1.83959	13.0308	13.0308	NaN	25.8327
Change534	140.831	NaN	26.8687	0.638407	26.8687	6.44185	44.4324	44.4324	NaN	35.841
Change535	147.66	NaN	35.5407	46.867	35.5407	13.5733	99.8836	99.8836	NaN	29.967
Change536	12.1359	NaN	2.8735	26.2624	2.8735	38.7321	101.29	101.29	NaN	11.3029
Change537	1.71552	NaN	1.75065	16.7244	1.75065	21.1042	77.4394	77.4394	NaN	17.9377
Change538	NaN	NaN	4.1162	70.8949	4.1162	13.0578	13.1378	13.1378	53.862	28.8702
Change539	NaN	NaN	77.8899	16.3869	77.8899	47.8448	46.3285	46.3285	25.8343	64.338
Change540	1.44977	NaN	39.1039	26.5319	39.1039	113.401	15.128	15.128	21.7504	153.705
Change541	42.5806	NaN	31.0323	13.268	31.0323	93.5694	65.096	65.096	4.10328	97.6518
Change542	117.054	NaN	26.4443	63.5448	26.4443	36.3381	5.37702	5.37702	5.70397	17.2375
Change543	25.8443	NaN	16.9722	31.6513	16.9722	23.433	17.2447	17.2447	93.9416	9.65508
Change544	1.71694	NaN	45.5659	31.4874	45.5659	30.2473	9.97867	9.97867	60.4696	10.0956
Change545	13.3064	NaN	21.0011	2.04406	21.0011	17.9638	15.8007	15.8007	70.3125	5.73973
Change546	16.8893	NaN	56.0987	2.94347	56.0987	2.50261	48.7573	48.7573	58.9297	15.5422
Change547	2.17157	NaN	16.6914	18.7468	16.6914	5.95442	13.2617	13.2617	3.28151	34.7322
Change548	0.835304	NaN	14.646	38.6085	14.646	23.49	4.4287	4.4287	20.2937	101.511
Change549	41.5852	NaN	0.136797	44.4918	0.136797	27.8772	13.1407	13.1407	30.8652	0.530462
Change550	102.727	NaN	61.2892	34.3969	61.2892	40.5548	18.6898	18.6898	109.731	1.82589
Change551	22.3923	18.7855	101.69	19.7974	101.69	4.2938	5.09429	5.09429	79.4642	11.3739
Change552	21.9821	15.4701	40.9515	2.76897	40.9515	15.2482	9.93915	9.93915	16.7227	42.8371
Change553	107.783	41.2837	36.7698	20.2595	36.7698	26.5816	17.6066	17.6066	46.8061	13.3365
Change554	NaN	88.2566	21.6124	26.4187	21.6124	41.0615	8.44942	8.44942	49.1542	45.597
Change555	NaN	40.7181	19.0918	28.4382	19.0918	19.0917	1.08804	1.08804	17.983	48.0435
Change556	66.9594	52.9781	1.45853	NaN	1.45853	52.2237	89.9809	89.9809	18.1856	12.4645
Change557	103.767	18.2495	61.1177	NaN	61.1177	4.31019	142.07	142.07	11.3698	80.3302
Change558	NaN	43.6913	56.4256	NaN	56.4256	10.4398	155.924	155.924	0.638606	55.8787
Change559	NaN	73.1166	6.23194	NaN	6.23194	32.9412	54.217	54.217	13.2274	0.18988
Change560	36.5938	68.6776	45.6748	NaN	45.6748	37.9741	7.55833	7.55833	64.0513	55.7126
Change561	NaN	19.7852	11.9756	NaN	11.9756	4.05748	64.9895	64.9895	18.8229	49.6543
Change562	NaN	71.8222	6.86134	NaN	6.86134	46.375	33.2325	33.2325	54.6906	38.9967
Change563	13.5317	55.0638	6.34637	NaN	6.34637	64.8189	47.4582	47.4582	14.926	55.8736
Change564	34.7146	20.3502	5.80004	NaN	5.80004	33.0909	4.12969	4.12969	5.68051	33.2463
Change565	6.43494	14.388	30.5709	NaN	30.5709	16.7834	20.5385	20.5385	8.58293	18.313
Change566	1.87357	40.1881	34.556	NaN	34.556	59.38	11.2893	11.2893	22.8973	8.8333
Change567	21.1762	49.0901	49.3811	NaN	49.3811	27.914	37.5816	37.5816	8.40959	15.4983
Change568	39.7811	86.1134	65.5547	NaN	65.5547	35.6518	18.0944	18.0944	9.87908	31.6946
Change569	1.06362	96.0872	36.2787	NaN	36.2787	29.4976	59.0783	59.0783	0.365565	10.6493
Change570	21.9092	79.8487	20.6363	NaN	20.6363	24.067	12.7481	12.7481	65.284	63.2166
Change571	60.921	26.3845	55.8695	NaN	55.8695	NaN	13.646	13.646	93.3286	14.8711
Change572	22.8433	36.1187	18.3744	NaN	18.3744	NaN	4.25917	4.25917	115.993	5.03358
Change573	68.6706	19.5646	45.2206	NaN	45.2206	6.29574	1.86272	1.86272	37.0924	15.3144
Change574	8.25633	86.2904	25.3982	NaN	25.3982	1.1232	98.3024	98.3024	NaN	87.4167
Change575	9.53669	153.096	70.36	NaN	70.36	26.734	8.76494	8.76494	NaN	68.0315
Change576	22.335	114.852	45.1882	NaN	45.1882	4.47769	47.3212	47.3212	NaN	29.4457
Change577	1.40231	63.5252	47.1035	NaN	47.1035	20.8066	29.9151	29.9151	NaN	42.561
Change578	66.2696	0.657957	7.66868	NaN	7.66868	62.7813	69.1668	69.1668	NaN	18.8541
Change579	71.4827	151.972	43.9999	NaN	43.9999	96.886	26.5872	26.5872	NaN	0.462221
Change580	64.4287	126.588	21.3701	NaN	21.3701	80.6391	3.94274	3.94274	NaN	25.6446
Change581	47.715	90.4385	NaN	NaN	NaN	113.822	28.0899	28.0899	NaN	49.0751
Change582	46.2324	135.788	NaN	NaN	NaN	139.958	16.4055	16.4055	NaN	76.2346
Change583	45.2405	6.98702	NaN	NaN	NaN	74.4507	16.654	16.654	NaN	4.46913
Change584	7.4779	18.3005	NaN	NaN	NaN	24.9486	0.10357	0.10357	NaN	30.1302
Change585	75.6206	49.8717	NaN	NaN	NaN	60.8058	4.73685	4.73685	NaN	48.932
Change586	49.0605	28.4885	NaN	NaN	NaN	NaN	7.4044	7.4044	NaN	15.0941
Change587	9.08238	83.6804	NaN	NaN	NaN	NaN	6.70239	6.70239	NaN	1.88676
Change588	89.6939	93.4748	NaN	NaN	NaN	NaN	75.3463	75.3463	NaN	8.5649
Change589	0.329817	2.90352	NaN	NaN	NaN	NaN	10.8568	10.8568	NaN	35.1465
Change590	68.8745	47.3961	NaN	9.83445	60.4944	60.4944	8.12809	8.12809	NaN	53.6938
Change591	1.53083	25.5159	NaN	20.3823	12.7946	12.7946	174.043	174.043	143.872	10.0801
Change592	31.4185	NaN	NaN	49.4481	3.33251	3.33251	122.092	122.092	27.4511	54.37
Change593	30.8882	NaN	NaN	145.208	25.6932	25.6932	6.54926	6.54926	16.4284	23.8309
Change594	0.75489	NaN	NaN	47.1664	6.18909	6.18909	34.0596	34.0596	28.9425	29.3467
Change595	36.7462	NaN	NaN	99.8938	22.2037	22.2037	56.6672	56.6672	41.8752	4.26969
Change596	24.3208	NaN	NaN	21.6969	55.4966	55.4966	33.5831	33.5831	10.9628	67.5548
Change597	6.1561	3.29843	78.2569	19.1645	NaN	NaN	39.9721	39.9721	56.991	113.649
Change598	19.719	78.3358	81.3259	13.0659	NaN	NaN	5.73341	5.73341	23.6543	47.6994
Change599	4.53153	169.367	69.0852	1.81559	NaN	NaN	38.9915	38.9915	76.5436	5.60522
Change600	3.09414	48.6854	104.772	9.48321	NaN	NaN	5.5805	5.5805	116.471	43.5352
Change601	178.206	8.106	49.8742	156.405	NaN	NaN	38.2255	38.2255	33.0611	24.338
Change602	123.292	17.5559	25.0488	1.22513	28.7112	NaN	31.2918	31.2918	17.9968	1.19156
Change603	38.9704	8.03216	13.8771	0.287775	33.9752	NaN	72.7585	72.7585	29.5287	72.4071
Change604	44.3729	11.5551	9.79279	103.413	55.565	NaN	16.5337	16.5337	7.44486	35.7752
Change605	14.0708	3.13801	13.5452	NaN	7.03416	126.078	28.1782	28.1782	22.6533	71.3737
Change606	178.372	NaN	38.8775	NaN	90.1044	102.453	6.22005	6.22005	17.9502	41.6548
Change607	101.483	NaN	43.197	80.1122	0.389711	83.4088	16.1706	16.1706	2.32465	25.0894
Change608	13.501	NaN	59.2651	4.65247	13.4644	137.742	41.0854	41.0854	11.3999	9.66059
Change609	34.1848	NaN	2.2718	3.0697	44.5432	2.36905	33.9716	33.9716	63.8443	60.8678
Change610	35.0019	NaN	62.6497	58.0672	3.74069	80.0491	73.9385	73.9385	6.35814	12.183
Change611	4.18513	NaN	29.2576	1.83273	36.5525	69.5755	34.2694	34.2694	41.4803	32.2889
Change612	54.8019	NaN	49.5	11.8566	143.332	NaN	47.5102	47.5102	9.82509	52.0631
Change613	4.52983	19.3378	21.1262	55.4545	55.023	NaN	49.0601	49.0601	6.71018	21.243
Change614	22.8411	94.0203	15.0807	38.9694	18.9355	87.22	71.8828	71.8828	90.1699	69.4395
Change615	27.9395	95.423	8.93128	23.2054	49.8368	12.7306	7.01185	7.01185	50.7572	16.2606
Change616	6.68986	8.16962	5.60242	49.891	7.97161	18.586	6.57487	6.57487	30.1537	40.7225
Change617	71.301	11.3573	52.7041	20.7607	1.70426	69.8803	NaN	NaN	21.5153	56.6458
Change618	9.43405	54.5847	71.6079	26.9242	32.4488	7.51417	NaN	NaN	74.052	15.3081
Change619	42.4994	13.0919	22.9724	30.5469	5.12419	72.4265	33.1918	33.1918	3.79491	16.0638
Change620	13.6158	46.2561	41.746	0.707562	0.6391	15.2201	43.2954	43.2954	NaN	22.5643
Change621	37.162	78.0004	46.5444	106.699	3.74753	6.81471	NaN	NaN	NaN	28.5824
Change622	8.17303	75.6805	11.6489	112.973	109.048	46.4983	NaN	NaN	NaN	50.9356
Change623	17.5771	4.88175	28.7836	41.1951	NaN	24.1215	15.4217	15.4217	NaN	143.749
Change624	48.7608	21.8135	26.6647	9.60141	NaN	27.605	74.2259	74.2259	NaN	66.1041
Change625	2.39142	160.752	65.4847	30.3838	NaN	23.2741	140.847	140.847	NaN	24.5968
Change626	6.13436	98.3355	1.34821	1.33212	NaN	27.4761	NaN	NaN	NaN	45.5401
Change627	NaN	62.3483	12.8566	59.4665	NaN	77.2554	NaN	NaN	NaN	10.2425
Change628	NaN	17.9254	NaN	7.59325	NaN	59.6778	NaN	NaN	NaN	14.6135
Change629	157.174	134.784	NaN	86.111	4.83868	0.312133	NaN	NaN	NaN	19.0501
Change630	31.0367	134.966	6.22709	2.69037	18.5084	69.5532	NaN	NaN	NaN	8.70427
Change631	40.1979	1.62896	NaN	35.7356	106.029	NaN	NaN	NaN	4.02181	24.4816
Change632	NaN	12.4459	NaN	16.2373	173.502	NaN	NaN	NaN	119.413	23.8768
Change633	NaN	34.0552	NaN	37.353	29.4104	NaN	NaN	NaN	113.922	85.1156
Change634	57.0625	NaN	76.6664	2.15251	NaN	NaN	NaN	NaN	39.873	14.8939
Change635	14.8715	NaN	70.948	30.6062	NaN	15.9935	15.9935	NaN	13.1383	29.2341
Change636	63.8403	NaN	121.341	52.83	0.19965	39.9101	39.9101	45.9566	159.605	13.1958
Change637	83.2794	NaN	114.031	133.245	3.85349	38.3087	38.3087	0.955642	162.483	56.5499
Change638	125.274	NaN	0.679296	132.056	28.9345	25.6276	25.6276	12.1735	100.621	86.5008
Change639	23.5521	NaN	18.2806	16.1765	40.9035	3.77626	3.77626	6.37122	6.81046	68.3087
Change640	12.3642	NaN	46.2879	30.3698	59.0905	2.61793	2.61793	19.4479	15.8234	15.2075
Change641	59.0386	NaN	4.02986	6.48254	22.1303	34.2378	34.2378	31.684	5.09596	84.7723
Change642	54.8124	NaN	17.3964	18.1483	32.4039	30.3487	30.3487	23.4516	165.108	23.0454
Change643	135.117	NaN	12.2791	7.19532	NaN	29.3125	29.3125	1.53734	137.911	26.6514
Change644	17.7698	NaN	33.2044	23.7294	NaN	8.01565	8.01565	19.7893	157.864	61.4861
Change645	37.1346	27.1647	NaN	0.495485	NaN	11.6869	11.6869	3.52555	173.7	46.6324
Change646	17.2942	NaN	NaN	13.1589	NaN	2.94511	2.94511	33.0554	4.42478	58.7098
Change647	8.97243	NaN	NaN	33.8009	NaN	101.374	101.374	31.0284	27.0814	137.163
Change648	0.915683	130.41	NaN	24.1335	NaN	51.0336	51.0336	24.8647	14.9475	29.6164
Change649	14.8953	12.3633	NaN	32.5967	NaN	15.8564	15.8564	5.51106	13.9252	16.9583
Change650	NaN	130.763	NaN	28.4423	NaN	5.55973	5.55973	52.4169	170.91	79.9796
Change651	NaN	21.0217	NaN	38.593	NaN	56.451	56.451	4.59284	107.597	82.8518
Change652	66.4961	4.31125	NaN	127.068	NaN	38.388	38.388	10.3238	21.7578	14.4476
Change653	7.66554	84.7916	NaN	2.65098	NaN	23.5298	23.5298	42.1183	142.77	2.46368
Change654	2.84547	3.31607	NaN	16.9544	NaN	2.12168	2.12168	22.6387	176.864	34.4617
Change655	25.1407	42.9136	NaN	0.855945	133.844	35.0846	35.0846	24.9228	12.0312	7.06157
Change656	48.5622	124.325	NaN	38.2413	133.685	56.4957	56.4957	11.5978	9.14851	44.5798
Change657	23.0101	63.1132	NaN	41.532	8.87492	24.0375	24.0375	17.5614	31.2098	44.5956
Change658	10.5824	149.676	NaN	1.20551	45.6271	18.3751	18.3751	23.5833	1.22364	30.6785
Change659	105.222	NaN	NaN	13.2053	0.77477	46.5937	46.5937	29.6976	65.7739	26.557
Change660	2.06266	NaN	NaN	15.6385	21.2651	14.231	14.231	70.0108	7.66762	36.4994
Change661	123.009	45.8565	NaN	8.46868	17.4103	43.6391	43.6391	2.18805	36.0304	39.9135
Change662	7.98037	14.4125	NaN	1.968	18.5784	6.95796	6.95796	4.84771	10.0583	55.0891
Change663	129.044	30.5273	NaN	37.6631	2.56212	11.8495	11.8495	29.535	24.343	10.7411
Change664	1.83213	6.58257	NaN	40.9068	70.1526	14.1996	14.1996	10.5768	61.4804	12.3659
Change665	15.9388	1.06576	NaN	0.310048	38.4028	11.0956	11.0956	15.9073	20.454	14.0063
Change666	24.6955	10.139	93.673	NaN	80.4133	2.5834	2.5834	9.83801	82.303	18.3832
Change667	136.42	26.5236	21.3427	NaN	42.7543	NaN	NaN	17.1207	56.4941	12.33
Change668	169.926	16.0782	51.7795	35.2743	NaN	NaN	NaN	15.9165	27.9461	8.34312
Change669	17.5588	5.15482	9.48438	12.6364	NaN	5.6897	5.6897	19.6293	19.5173	24.0451
Change670	76.6484	52.6139	34.4544	36.4435	110.786	42.4489	42.4489	43.1862	NaN	30.3558
Change671	54.5072	21.7122	11.5525	4.63083	68.9816	34.4042	34.4042	4.795	NaN	34.9412
Change672	9.54863	35.0055	9.69648	25.9787	91.6057	62.7062	62.7062	43.3648	4.2546	25.8722
Change673	17.4242	28.8115	60.9835	43.9194	64.7677	30.6827	30.6827	NaN	117.928	174.11
Change674	5.9605	9.13848	6.27979	4.76335	52.0519	26.8634	26.8634	NaN	118.384	5.5472
Change675	91.7169	46.2435	NaN	83.3815	31.3126	30.4173	30.4173	NaN	5.84144	141.131
Change676	16.4116	20.6118	NaN	4.33601	7.79024	12.6966	12.6966	NaN	6.76669	46.4907
Change677	92.771	44.8781	11.2215	15.7255	21.658	72.2948	72.2948	24.2518	107.285	NaN
Change678	171.826	13.9984	33.8735	13.5567	13.355	9.23326	9.23326	57.9692	NaN	NaN
Change679	NaN	78.1677	NaN	16.76	10.8705	15.6081	15.6081	35.0868	NaN	20.6467
Change680	NaN	4.21274	NaN	22.0845	41.2218	31.8846	31.8846	0.873552	39.5919	91.9113
Change681	NaN	NaN	86.8565	33.5678	NaN	10.5238	10.5238	62.217	NaN	76.483
Change682	NaN	NaN	14.7419	47.8903	NaN	60.1716	60.1716	46.9537	NaN	NaN
Change683	NaN	145.438	NaN	45.8281	NaN	8.05786	8.05786	21.3575	28.42	NaN
Change684	NaN	28.9963	NaN	11.5237	NaN	6.96922	6.96922	19.1762	22.7883	16.5898
Change685	NaN	0.0484831	NaN	16.2507	NaN	17.368	17.368	10.2734	130.562	1.16601
Change686	NaN	8.96427	NaN	12.431	NaN	14.1384	14.1384	2.23808	NaN	15.6393
Change687	NaN	20.4226	13.0198	4.57595	NaN	2.17231	2.17231	72.2162	NaN	NaN
Change688	NaN	23.4727	15.1842	7.29319	NaN	20.2103	20.2103	54.8138	8.7544	NaN
Change689	NaN	8.85128	15.2962	44.1385	4.30999	5.8037	5.8037	56.2485	81.4232	NaN
Change690	NaN	66.3237	18.9742	17.7361	115.327	3.35307	3.35307	22.8911	NaN	NaN
Change691	17.1675	52.5574	2.52924	10.0121	129.212	21.3849	21.3849	38.9032	NaN	NaN
Change692	5.19698	10.6105	12.9352	22.8673	10.2769	3.80848	3.80848	20.9193	99.5552	NaN
Change693	83.6138	8.47545	7.53328	2.3442	60.3334	46.7437	46.7437	2.13437	7.43092	NaN
Change694	NaN	71.9181	17.4791	27.6165	37.4675	26.9313	26.9313	52.9506	4.35715	NaN
Change695	NaN	84.4836	19.7782	22.411	6.95284	40.9771	40.9771	26.4426	70.5308	NaN
Change696	27.1764	3.92612	39.6897	7.02651	33.8232	13.5719	13.5719	31.4353	38.278	NaN
Change697	3.30961	13.2803	4.21657	0.513526	6.12737	14.7492	14.7492	5.19127	31.4909	NaN
Change698	8.72872	56.8201	6.23095	10.5615	4.70425	30.8694	30.8694	67.5031	29.6337	5.50771
Change699	48.6937	72.9515	10.6601	10.9225	14.3956	58.5011	58.5011	15.8494	34.0527	59.9848
Change700	53.3655	65.5998	2.42462	122.626	17.7859	9.0899	9.0899	13.967	3.66678	NaN
Change701	24.674	3.25652	11.1657	6.54457	23.4742	15.9249	15.9249	2.15892	57.951	NaN
Change702	105.101	18.5818	34.1293	NaN	18.8047	29.5683	29.5683	1.02404	40.5536	28.4968
Change703	59.783	25.8608	2.03387	NaN	66.1135	18.2396	18.2396	12.8385	22.6917	55.9466
Change704	94.5702	12.8335	1.80836	158.658	104.15	64.954	64.954	1.9033	43.5712	50.1698
Change705	82.3828	31.6347	23.2196	172.602	56.0715	119.963	119.963	11.151	4.26056	7.4569
Change706	14.3662	53.515	9.28758	84.0079	11.7738	53.6453	53.6453	14.7885	20.3689	11.5438
Change707	14.9284	18.1135	3.42041	11.7074	34.2367	1.64723	1.64723	8.25443	7.94718	1.49283
Change708	42.6195	72.994	2.35019	20.2052	81.0242	64.3679	64.3679	13.9973	4.00996	8.38822
Change709	4.46662	3.43748	4.43157	6.13617	NaN	43.4158	43.4158	11.7248	17.2777	32.9492
Change710	16.0242	52.8282	6.29901	42.3791	NaN	NaN	NaN	9.52907	39.1845	44.6649
Change711	36.6593	NaN	4.86032	92.2202	2.46243	NaN	NaN	4.89591	3.5941	109.345
Change712	52.6061	NaN	28.6101	54.7572	20.8996	NaN	NaN	5.12425	36.9649	74.2448
Change713	109.239	13.7206	10.9889	47.9006	41.7898	NaN	NaN	3.64151	2.93533	70.5388
Change714	7.91976	34.2793	0.107286	57.8047	56.4357	NaN	NaN	21.6631	2.13041	150.57
Change715	39.0206	55.6987	47.5229	37.6428	15.1332	NaN	NaN	11.2694	1.22084	NaN
Change716	31.7451	93.5089	9.45472	84.3208	38.0239	NaN	NaN	7.81413	60.3543	NaN
Change717	17.5446	36.3462	21.2619	30.7483	63.4978	NaN	NaN	24.0057	98.3751	114.784
Change718	0.615711	NaN	26.3314	38.6067	34.6319	NaN	NaN	30.7963	2.76073	0.396491
Change719	17.4213	NaN	5.55291	67.0942	1.53531	NaN	NaN	16.7243	32.4508	78.7858
Change720	1.92001	NaN	37.8327	14.8034	25.0955	NaN	NaN	16.7636	7.68168	29.2958
Change721	75.4123	50.3329	17.5527	17.4853	51.5522	11.7233	NaN	26.245	2.31794	10.0238
Change722	21.3346	31.7103	42.7768	12.0986	78.0671	NaN	31.8082	17.0983	0.871523	76.5759
Change723	55.0694	35.6717	4.61371	14.9982	29.6402	NaN	22.1929	8.24043	49.3952	NaN
Change724	2.92092	41.7328	42.9397	53.7569	5.65665	23.5219	106.49	45.5009	24.9717	NaN
Change725	27.9902	47.2295	8.50885	9.57961	1.50069	52.5264	15.5551	22.5397	44.7903	40.5644
Change726	0.550614	46.2712	6.53165	7.67735	18.0847	37.1695	8.85149	5.31314	2.19952	39.8961
Change727	8.4111	NaN	67.0974	53.5589	45.3638	16.363	19.7455	3.42403	8.22073	NaN
Change728	9.14908	NaN	6.90057	72.0172	12.0657	NaN	43.2997	14.4149	7.31131	NaN
Change729	3.31954	NaN	14.0876	43.2874	33.2304	NaN	56.1755	87.0009	50.276	22.1092
Change730	56.9588	NaN	33.67	0.219206	14.7709	33.3075	40.6773	81.631	37.2969	11.3688
Change731	39.3806	NaN	64.708	62.1197	35.9849	166.39	13.7731	0.711034	49.9831	22.1622
Change732	121.362	NaN	28.8762	35.7365	11.707	NaN	3.38368	14.2339	23.9316	69.2349
Change733	137.168	NaN	33.3937	29.7692	40.0461	NaN	16.4003	10.7045	57.362	49.8221
Change734	99.3901	NaN	20.566	56.4762	48.5332	NaN	24.7562	10.5879	19.8552	46.1436
Change735	85.0526	NaN	56.1186	22.1347	10.3978	NaN	8.03562	48.3115	18.3817	25.7643
Change736	16.7642	NaN	1.75858	0.641878	18.2994	NaN	14.0997	21.196	33.1164	16.9
Change737	18.3607	NaN	10.9759	21.9285	2.41936	NaN	6.73782	22.3571	2.59006	33.8417
Change738	NaN	NaN	24.3527	156.563	17.7774	NaN	22.1749	25.8338	5.74178	12.141
Change739	NaN	NaN	48.6652	138.217	0.383594	NaN	40.0634	17.7069	38.3541	27.3211
Change740	45.3817	NaN	43.2695	49.3979	24.7284	NaN	5.59365	31.1518	27.013	21.1554
Change741	11.9967	NaN	25.1138	NaN	5.13097	65.4105	24.6994	23.5704	1.15692	28.2403
Change742	63.9164	NaN	21.201	NaN	22.8433	7.82831	7.50702	2.12734	7.52332	3.86373
Change743	7.94338	NaN	25.0633	NaN	3.63731	48.0039	26.5789	21.7534	56.1922	3.65562
Change744	23.5658	NaN	9.50211	NaN	1.19638	12.9898	1.39716	41.4526	26.1593	9.92724
Change745	92.7649	NaN	16.7108	NaN	25.7289	13.5361	10.5734	40.3345	2.13098	6.39444
Change746	22.0756	NaN	1.20401	NaN	8.08706	27.0108	30.0801	20.3544	84.171	6.45786
Change747	31.2726	NaN	0.0822706	NaN	1.768	19.4866	1.56124	88.0341	13.4175	5.89771
Change748	6.91383	NaN	9.88654	NaN	16.2004	23.5967	23.2548	29.0111	10.1181	25.9353
Change749	27.2821	NaN	44.2867	NaN	6.39377	2.52736	14.9717	36.3449	35.254	31.8506
Change750	84.5293	NaN	10.3913	NaN	42.076	20.555	4.12247	27.6031	14.2373	6.20669
Change751	40.7781	8.06967	12.9747	8.06967	39.2009	25.7085	16.8347	12.7279	3.9652	3.43398
Change752	3.13582	14.5759	53.1304	14.5759	3.90711	113.133	2.52175	13.9433	60.7734	12.2685
Change753	18.8495	53.4719	5.87237	53.4719	41.7984	90.1815	29.0523	7.37883	39.1477	40.3644
Change754	6.95071	30.6972	28.9121	30.6972	35.7482	20.0587	1.45271	10.9344	11.7903	14.9574
Change755	20.3394	31.5636	19.7699	31.5636	23.1449	39.7945	45.2862	31.1247	98.7462	2.78259
Change756	20.5029	5.67368	7.1146	5.67368	21.4714	89.1244	2.36214	19.3493	64.6558	5.47206
Change757	37.0481	2.70838	12.8135	2.70838	50.3431	101.727	3.24158	11.9495	4.68127	23.2938
Change758	11.5489	4.18951	34.7608	4.18951	26.4893	17.4365	28.2632	34.5725	40.1837	6.43036
Change759	18.3804	3.87802	15.2435	3.87802	3.25367	8.38715	6.74503	7.32413	7.75702	12.4099
Change760	29.6344	8.01863	7.71132	8.01863	45.3456	38.7707	24.5196	1.32153	8.53461	6.34314
Change761	11.3586	29.103	2.43342	29.103	0.685732	54.2733	18.4667	17.6823	4.87141	8.16344
Change762	26.1116	18.5556	2.00785	18.5556	2.04633	105.962	8.78711	15.6541	24.8888	5.83369
Change763	38.9754	7.69518	24.8761	7.69518	18.5688	35.2401	8.21321	15.6034	35.1817	NaN
Change764	39.6019	24.4692	26.6581	24.4692	10.0963	62.9648	1.22423	30.6827	4.45526	NaN
Change765	26.9871	6.34489	18.6458	6.34489	NaN	92.9822	5.12426	32.3306	4.18415	8.40887
Change766	26.3884	4.89058	14.2439	4.89058	NaN	34.9837	5.01329	24.0351	25.1213	36.29
Change767	5.57552	8.71602	8.55083	8.71602	NaN	38.7267	7.12768	0.229257	13.0359	16.469
Change768	17.2063	21.5704	10.2087	21.5704	NaN	0.835153	8.62369	15.4284	14.8322	28.0034
Change769	0.914302	6.27375	35.8367	6.27375	NaN	43.7857	0.683605	8.23702	6.33893	17.8748
Change770	12.0197	3.61603	49.2551	3.61603	NaN	21.8164	32.3615	9.98637	20.3195	18.2029
Change771	1.64832	73.3302	18.5794	73.3302	NaN	25.528	27.6743	23.1087	3.29181	8.93569
Change772	1.34478	34.448	0.735885	34.448	NaN	7.57293	32.027	24.1444	31.6491	12.6177
Change773	13.9321	2.97371	21.8411	2.97371	NaN	52.6435	9.60596	45.0389	46.4333	6.35535
Change774	6.17658	33.2448	NaN	33.2448	NaN	11.2481	14.3449	NaN	11.1846	35.615
Change775	10.8822	10.5941	NaN	10.5941	NaN	46.3873	0.850837	NaN	49.2618	81.4589
Change776	6.51249	29.5317	NaN	29.5317	NaN	31.6394	9.47779	77.9513	NaN	78.5421
Change777	2.94507	50.4621	NaN	50.4621	NaN	18.4837	28.2131	108.262	NaN	73.9856
Change778	73.8412	21.4889	NaN	21.4889	NaN	65.9895	24.4835	157.221	48.4967	171.804
Change779	24.3321	34.4575	NaN	34.4575	NaN	37.4119	2.949	NaN	NaN	153.108
Change780	2.05028	11.4541	19.7654	11.4541	NaN	50.5459	1.30056	NaN	NaN	58.5588
Change781	3.88861	5.79828	36.4839	5.79828	NaN	40.3332	32.424	NaN	NaN	42.9896
Change782	20.2485	21.9534	9.38553	21.9534	NaN	1.53855	8.48467	21.1647	NaN	6.56451
Change783	20.6739	11.4781	5.32288	11.4781	40.2556	4.71968	19.992	176.907	NaN	41.2808
Change784	26.5796	NaN	22.7858	NaN	13.2155	4.10538	20.6427	NaN	NaN	28.4204
Change785	27.5418	NaN	17.2394	NaN	16.8152	36.3449	37.6893	NaN	NaN	NaN
Change786	4.0945	NaN	8.07969	NaN	20.7341	44.0863	28.2602	NaN	50.3166	NaN
Change787	13.3865	NaN	51.9741	NaN	22.3248	37.3491	37.0838	NaN	8.12762	26.5084
Change788	29.4137	2.75808	13.627	NaN	14.9966	13.1737	28.6956	3.73433	5.02146	15.7455
Change789	30.838	0.96825	13.2342	NaN	30.1735	28.2889	5.23317	7.41326	0.666644	21.7331
Change790	5.77138	4.29922	12.2298	NaN	4.26544	32.7837	4.20516	13.3316	49.1394	5.06608
Change791	34.8135	20.9603	22.1608	NaN	3.94406	27.6957	5.76173	10.1111	40.7332	36.377
Change792	54.864	NaN	6.35904	NaN	28.1468	8.94862	0.392359	44.5027	24.7087	NaN
Change793	61.0428	NaN	31.5971	NaN	26.1063	36.321	9.17459	43.557	21.7083	NaN
Change794	2.95638	NaN	3.85694	NaN	8.61131	38.4507	12.408	13.1447	46.7355	142.156
Change795	23.2515	NaN	1.78672	NaN	0.733985	4.50012	2.43375	27.6743	50.263	106.178
Change796	10.2603	28.661	7.41784	NaN	42.2468	3.12167	13.0271	45.666	32.4224	40.6219
Change797	7.43849	12.5883	19.9298	NaN	9.60104	8.04827	40.1271	4.12368	35.2669	4.26296
Change798	18.6132	25.2209	31.3015	NaN	8.24357	18.5029	3.67032	31.8235	24.2085	48.5088
Change799	4.30026	NaN	10.4758	NaN	15.5844	4.9687	30.1567	NaN	50.3961	13.4046
Change800	3.3943	NaN	19.8292	NaN	24.4726	1.82267	17.64	NaN	NaN	12.7438
Change801	58.9693	NaN	5.79882	NaN	7.87104	16.7903	3.06371	NaN	NaN	NaN
Change802	6.40987	63.1302	13.4796	NaN	17.7999	23.0251	86.4821	NaN	30.8132	NaN
Change803	65.9368	24.8144	10.0784	10.756	16.4629	3.33225	28.7031	NaN	28.7217	10.756
Change804	3.82973	14.2476	5.10725	63.8875	2.79624	20.7448	35.4874	NaN	20.2049	63.8875
Change805	7.44172	7.13408	36.7968	33.2392	0.969259	22.7497	15.6518	NaN	6.30154	33.2392
Change806	21.4875	10.9907	9.45153	45.2668	0.648435	10.4659	135.763	NaN	36.1186	45.2668
Change807	4.64208	12.4657	30.1935	5.33454	26.036	17.2947	147.312	0.667312	13.9347	5.33454
Change808	12.8419	6.50608	9.57406	NaN	18.8458	10.8387	1.09154	0.588174	12.3931	NaN
Change809	152.948	8.86878	8.77206	NaN	4.10985	29.3789	53.3941	21.3135	63.245	NaN
Change810	130.165	33.6404	12.5562	NaN	13.4897	NaN	33.4068	18.8663	16.5538	NaN
Change811	2.36369	10.4131	0.398178	28.4548	15.8995	NaN	11.0968	12.2366	15.9425	28.4548
Change812	5.7856	10.0743	30.1159	31.8129	10.584	NaN	18.1418	13.7403	45.6158	31.8129
Change813	110.578	17.4224	2.34385	77.2721	22.1721	NaN	3.67983	18.7201	61.1301	77.2721
Change814	57.2212	45.3991	18.0391	20.3179	9.25164	NaN	26.0364	5.5778	11.1651	20.3179
Change815	57.2964	39.8356	15.566	52.5877	29.6892	NaN	12.1035	5.58836	40.2001	52.5877
Change816	31.4945	85.6023	18.1306	121.788	5.25105	NaN	16.1015	13.4917	9.83262	121.788
Change817	28.1971	19.7598	53.4597	47.4172	12.6244	NaN	7.38447	31.9793	34.1481	47.4172
Change818	62.4855	52.4275	0.852024	75.075	24.8458	NaN	13.2187	12.3543	6.56039	75.075
Change819	14.9099	31.6205	5.33518	78.5414	32.5181	NaN	49.515	30.4837	4.53455	78.5414
Change820	21.5889	152.623	10.653	49.8985	8.93098	NaN	6.05997	5.31565	14.6146	49.8985
Change821	90.6532	121.396	40.7811	11.4247	15.2162	NaN	26.0342	28.9089	22.7808	11.4247
Change822	NaN	NaN	50.687	164.523	10.5117	NaN	39.4527	27.8614	70.8137	164.523
Change823	NaN	NaN	1.26761	160.196	13.1155	12.7154	65.1483	13.2271	7.0474	160.196
Change824	NaN	NaN	12.2181	41.91	24.2876	72.3459	NaN	13.1835	11.5473	41.91
Change825	NaN	NaN	35.0947	2.2343	7.1448	NaN	NaN	5.23179	20.3613	2.2343
Change826	NaN	NaN	8.00269	30.147	22.2573	NaN	NaN	9.30444	28.7214	30.147
Change827	18.3932	18.3932	148.616	5.65163	10.0981	NaN	NaN	27.7685	0.803636	5.65163
Change828	23.5726	23.5726	91.7323	22.5588	7.95815	NaN	NaN	59.168	9.43929	22.5588
Change829	35.3787	35.3787	6.09058	8.54183	46.3517	NaN	NaN	45.4867	17.0793	8.54183
Change830	31.4817	31.4817	24.1684	23.5263	7.52934	63.3277	NaN	16.7475	6.85883	23.5263
Change831	30.858	30.858	11.9219	3.20553	62.7144	12.4741	NaN	12.9774	8.67831	3.20553
Change832	37.5104	37.5104	5.56191	26.9459	16.9748	115.322	25.797	6.64568	11.1989	26.9459
Change833	42.2074	42.2074	17.7154	6.33659	68.9086	NaN	10.703	8.52715	20.6961	6.33659
Change834	51.6568	51.6568	26.0536	3.64166	1.23281	NaN	30.2093	38.9115	8.45962	3.64166
Change835	11.5387	11.5387	8.34965	4.2324	44.7744	NaN	98.9174	62.6525	11.7369	4.2324
Change836	12.6178	12.6178	8.27437	20.8202	NaN	60.418	78.7365	11.4484	30.5774	20.8202
Change837	29.3895	29.3895	40.9933	6.47375	NaN	87.9178	18.2249	20.0373	54.3731	6.47375
Change838	41.0478	41.0478	15.8476	10.143	NaN	5.89584	20.0504	3.60316	12.5442	10.143
Change839	17.1623	17.1623	42.2695	27.1688	NaN	61.5009	169.379	50.7779	30.9675	27.1688
Change840	32.3593	81.0406	38.1604	22.5273	NaN	NaN	126.077	8.66893	32.5131	22.5273
Change841	9.79236	41.305	21.4839	35.9412	NaN	NaN	56.5589	7.95765	55.6231	35.9412
Change842	32.1923	64.4882	33.0502	29.1974	NaN	NaN	45.5879	35.4166	53.8416	29.1974
Change843	150.376	NaN	5.64198	11.9246	NaN	NaN	71.171	2.44684	16.884	11.9246
Change844	152.516	NaN	13.2399	35.5278	NaN	NaN	6.31691	24.7986	8.09949	35.5278
Change845	57.6308	NaN	160.668	51.3096	NaN	NaN	22.9818	8.18238	45.5387	51.3096
Change846	17.8233	NaN	160.249	125.839	NaN	NaN	71.4656	27.6746	9.2391	125.839
Change847	30.2849	30.2849	10.9606	53.6584	NaN	NaN	74.7665	7.01291	48.6409	53.6584
Change848	71.4597	71.4597	28.6353	64.2861	NaN	176.602	52.0753	34.8875	40.9125	64.2861
Change849	57.9379	57.9379	10.3023	137.837	NaN	79.7168	42.0247	16.1615	10.3661	137.837
Change850	17.4691	17.4691	137.56	64.9325	NaN	25.9071	29.5556	61.4915	NaN	64.9325
Change851	9.20897	9.20897	159.998	2.3888	NaN	NaN	35.795	19.3235	NaN	2.3888
Change852	25.4558	25.4558	50.5049	73.8304	NaN	NaN	17.6992	20.8399	4.70255	73.8304
Change853	42.328	42.328	13.1342	97.5834	NaN	1.65652	53.5376	3.87337	5.34121	97.5834
Change854	48.7637	48.7637	30.7843	34.8493	NaN	135.062	NaN	47.7876	29.5155	34.8493
Change855	10.3801	10.3801	50.7692	8.80265	NaN	167.014	NaN	82.7001	NaN	8.80265
Change856	10.9746	10.9746	119.113	55.6349	NaN	60.6165	NaN	72.9632	NaN	55.6349
Change857	177.472	177.472	0.969157	42.6837	NaN	NaN	NaN	10.2104	142.296	42.6837
Change858	NaN	NaN	42.9674	16.4653	NaN	NaN	NaN	12.4591	67.7181	16.4653
Change859	NaN	NaN	3.7307	28.7062	NaN	151.196	NaN	40.5258	43.7415	28.7062
Change860	127.577	127.577	117.108	17.2472	NaN	110.953	NaN	56.0772	25.6397	17.2472
Change861	148.177	148.177	141.381	23.5237	39.2127	127.682	NaN	2.86447	70.1612	23.5237
Change862	5.17911	5.17911	16.985	117.078	8.4651	42.0612	NaN	47.639	38.9199	117.078
Change863	35.8795	35.8795	NaN	160.273	79.1107	146.92	NaN	14.9628	27.2023	160.273
Change864	14.4334	14.4334	NaN	71.6576	75.8559	39.322	18.7571	9.28128	22.8791	71.6576
Change865	121.982	121.982	94.5673	56.7758	5.77082	10.5858	170.962	28.9081	151.936	56.7758
Change866	120.664	120.664	172.903	101.545	NaN	24.0384	6.77166	2.57982	56.008	101.545
Change867	0.925103	0.925103	85.513	125.576	NaN	16.1003	17.4996	29.9676	86.3233	125.576
Change868	5.31931	5.31931	NaN	68.0018	NaN	NaN	151.502	18.71	13.1288	68.0018
Change869	52.3524	52.3524	NaN	10.9866	NaN	NaN	NaN	50.2436	83.882	10.9866
Change870	3.19792	3.19792	NaN	141.684	NaN	75.1895	NaN	19.8901	151.35	141.684
Change871	8.88887	8.88887	NaN	140.412	NaN	32.1934	NaN	8.55443	24.9422	140.412
Change872	17.9906	17.9906	NaN	64.2595	NaN	12.7347	NaN	17.0871	176.824	64.2595
Change873	9.64569	9.64569	NaN	61.9101	NaN	12.6307	NaN	23.4309	44.1377	61.9101
Change874	45.92	45.92	NaN	152.215	NaN	35.1467	NaN	23.4553	158.278	152.215
Change875	51.6399	51.6399	NaN	NaN	NaN	2.21195	48.1692	12.5179	36.507	NaN
Change876	11.2214	11.2214	NaN	NaN	NaN	59.9797	26.0575	135.227	29.1677	NaN
Change877	75.4309	75.4309	NaN	45.6312	NaN	16.2677	78.0777	124.478	6.32875	45.6312
Change878	18.6469	18.6469	NaN	32.2405	NaN	94.7417	68.6813	33.7374	100.412	32.2405
Change879	82.7427	82.7427	NaN	31.6796	NaN	61.3633	12.6278	26.0706	81.0053	31.6796
Change880	171.768	171.768	NaN	3.67703	NaN	24.51	50.6692	37.3222	39.1054	3.67703
Change881	3.71806	3.71806	NaN	16.835	NaN	17.5174	97.2194	15.4473	29.9381	16.835
Change882	8.03506	8.03506	NaN	15.638	NaN	23.8081	138.972	13.1402	16.5402	15.638
Change883	114.33	114.33	NaN	13.8196	NaN	26.0726	108.645	27.2792	19.4363	13.8196
Change884	NaN	NaN	NaN	147.133	NaN	32.2334	14.687	37.9801	34.5327	147.133
Change885	NaN	NaN	NaN	94.6186	NaN	53.553	149.162	12.9893	46.902	94.6186
Change886	127.437	127.437	NaN	29.8875	NaN	20.5017	105.134	51.6656	12.4316	29.8875
Change887	8.7925	8.7925	NaN	28.107	NaN	1.06749	36.8791	47.6943	7.29382	28.107
Change888	10.4146	10.4146	NaN	32.7746	NaN	3.59941	43.6347	11.2826	17.1786	32.7746
Change889	36.6876	36.6876	NaN	31.9207	NaN	17.7544	54.1701	2.47196	125.057	31.9207
Change890	1.33393	1.33393	NaN	23.683	NaN	7.21228	45.7706	16.683	NaN	23.683
Change891	47.0551	47.0551	NaN	21.786	NaN	2.02731	51.2078	12.2421	NaN	21.786
Change892	44.6962	44.6962	NaN	57.4402	NaN	0.866576	53.3743	4.32841	13.9483	57.4402
Change893	9.50074	9.50074	NaN	25.1091	NaN	21.908	51.6575	145.617	23.2805	25.1091
Change894	167.68	167.68	NaN	110.574	NaN	1.92519	57.489	151.43	NaN	110.574
Change895	137.109	137.109	NaN	101.707	NaN	6.39077	NaN	7.17331	NaN	101.707
Change896	21.2115	21.2115	NaN	8.97608	NaN	20.2166	NaN	NaN	22.317	8.97608
Change897	165.92	165.92	21.2083	22.1678	24.3628	27.8029	24.3628	NaN	9.1625	22.1678
Change898	NaN	NaN	150.333	3.60701	0.486972	NaN	0.486972	NaN	33.2097	3.60701
Change899	NaN	NaN	NaN	29.4033	5.94776	NaN	5.94776	24.9006	32.9314	29.4033
Change900	NaN	NaN	NaN	4.53485	83.3283	NaN	83.3283	NaN	77.0306	4.53485
Change901	NaN	NaN	154.795	3.78728	61.2266	NaN	61.2266	NaN	17.2517	3.78728
Change902	NaN	NaN	107.861	42.4686	69.3284	NaN	69.3284	NaN	27.6831	42.4686
Change903	NaN	NaN	47.6559	60.3225	83.2345	NaN	83.2345	NaN	28.4612	60.3225
Change904	NaN	NaN	55.7061	8.19915	36.8105	NaN	36.8105	NaN	23.981	8.19915
Change905	NaN	NaN	82.4301	21.8663	129.825	NaN	129.825	NaN	40.8143	21.8663
Change906	NaN	NaN	115.391	1.48429	123.942	NaN	123.942	NaN	NaN	1.48429
Change907	NaN	NaN	12.9766	1.55905	64.6107	NaN	64.6107	NaN	NaN	1.55905
Change908	NaN	NaN	28.1219	1.47934	NaN	NaN	NaN	NaN	160.173	1.47934
Change909	NaN	NaN	8.75481	2.64977	NaN	NaN	NaN	NaN	NaN	2.64977
Change910	NaN	NaN	73.3011	170.644	NaN	5.22771	NaN	NaN	NaN	170.644
Change911	NaN	NaN	78.8233	158.23	NaN	20.9059	NaN	NaN	NaN	158.23
Change912	NaN	NaN	85.6741	176.77	NaN	59.2484	NaN	NaN	NaN	176.77
Change913	NaN	NaN	5.80681	13.7921	12.8389	2.9407	12.8389	NaN	NaN	13.7921
Change914	NaN	NaN	17.6475	52.7012	34.1872	20.9478	34.1872	NaN	NaN	52.7012
Change915	NaN	NaN	58.7968	76.8148	37.5747	16.5702	37.5747	NaN	NaN	76.8148
Change916	NaN	NaN	74.1034	31.1992	21.2212	8.59615	21.2212	76.2047	NaN	31.1992
Change917	NaN	NaN	27.7993	14.3019	61.63	30.173	61.63	52.2466	NaN	14.3019
Change918	NaN	NaN	32.8069	6.85723	61.2871	15.8698	61.2871	26.0133	NaN	6.85723
Change919	NaN	NaN	71.7898	NaN	71.4268	41.0629	71.4268	100.477	NaN	NaN
Change920	NaN	NaN	72.8929	NaN	NaN	33.6759	NaN	42.1774	NaN	NaN
Change921	NaN	NaN	16.9588	57.1658	NaN	38.1442	NaN	17.5863	NaN	NaN
Change922	NaN	NaN	23.0935	10.065	119.176	17.1528	119.176	NaN	NaN	NaN
Change923	NaN	NaN	7.97515	12.8825	21.2798	39.4729	21.2798	NaN	NaN	NaN
Change924	NaN	NaN	35.3455	25.4425	53.5931	NaN	53.5931	18.9406	NaN	NaN
Change925	NaN	NaN	4.57448	12.7665	25.0198	NaN	25.0198	26.4733	NaN	NaN
Change926	1.53021	19.1787	2.65572	28.5651	76.0379	NaN	76.0379	120.979	NaN	19.1787
Change927	27.2119	2.73036	1.26424	24.4421	11.2976	NaN	11.2976	79.5711	NaN	2.73036
Change928	NaN	57.023	4.83466	27.3299	109.139	NaN	109.139	NaN	NaN	57.023
Change929	NaN	21.833	NaN	7.62283	68.6781	NaN	68.6781	NaN	NaN	21.833
Change930	NaN	53.6321	NaN	32.7786	2.40547	NaN	2.40547	NaN	NaN	53.6321
Change931	NaN	35.1559	100.47	61.8053	2.74072	NaN	2.74072	NaN	NaN	35.1559
Change932	NaN	19.0396	43.4405	76.5698	20.7419	NaN	20.7419	NaN	NaN	19.0396
Change933	10.5648	42.9118	NaN	100.471	116.62	NaN	116.62	NaN	NaN	42.9118
Change934	19.0638	78.2474	NaN	71.6952	93.494	NaN	93.494	NaN	NaN	78.2474
Change935	52.7465	10.9684	NaN	77.3769	29.2964	NaN	29.2964	NaN	NaN	10.9684
Change936	6.17369	20.1969	NaN	61.8605	7.5419	NaN	7.5419	NaN	NaN	20.1969
Change937	NaN	20.5199	55.4956	10.9773	17.1187	NaN	17.1187	NaN	NaN	20.5199
Change938	NaN	27.5955	NaN	11.5554	16.9219	NaN	16.9219	NaN	NaN	27.5955
Change939	NaN	47.6248	NaN	174.044	8.53026	NaN	8.53026	NaN	NaN	47.6248
Change940	NaN	14.0678	NaN	137.439	73.2065	NaN	73.2065	NaN	4.90184	14.0678
Change941	32.6059	17.385	NaN	42.5149	12.6708	NaN	12.6708	53.1225	43.0964	17.385
Change942	NaN	5.16352	NaN	18.4	68.571	NaN	68.571	152.185	138.718	5.16352
Change943	NaN	19.7311	NaN	82.7319	25.8304	NaN	25.8304	35.0505	42.5392	19.7311
Change944	39.4289	71.2529	NaN	47.673	52.473	NaN	52.473	11.759	170.436	71.2529
Change945	3.36695	10.8519	NaN	121.823	39.2393	NaN	39.2393	48.4592	58.1424	10.8519
Change946	129.834	45.9819	NaN	160.484	36.8031	NaN	36.8031	35.9947	NaN	45.9819
Change947	148.415	13.9932	NaN	179.305	7.67938	NaN	7.67938	46.7401	NaN	13.9932
Change948	13.6924	40.016	NaN	9.26611	56.2876	NaN	56.2876	22.7892	113.835	40.016
Change949	26.8694	32.0701	NaN	48.541	37.8742	NaN	37.8742	82.0757	19.3503	32.0701
Change950	65.1109	10.9901	NaN	NaN	35.7307	NaN	35.7307	NaN	7.43003	10.9901
Change951	70.5552	0.104418	NaN	NaN	24.5244	NaN	24.5244	NaN	68.611	0.104418
Change952	6.96962	44.1733	NaN	NaN	56.8202	0.371227	56.8202	0.371227	30.9602	44.1733
Change953	10.2228	25.4298	NaN	NaN	57.0641	24.1233	57.0641	24.1233	27.6133	25.4298
Change954	55.6623	14.3255	35.2707	35.2707	94.5989	73.0547	94.5989	73.0547	89.463	14.3255
Change955	NaN	10.5737	38.3189	38.3189	40.0288	10.5421	40.0288	10.5421	2.38404	10.5737
Change956	NaN	12.7244	118.117	118.117	19.5355	5.8451	19.5355	5.8451	93.0418	12.7244
Change957	13.7426	7.80232	64.8289	64.8289	0.491873	22.0682	0.491873	22.0682	5.62198	7.80232
Change958	58.675	50.0679	14.3018	14.3018	49.5994	11.0992	49.5994	11.0992	121.597	50.0679
Change959	98.7687	34.0531	19.298	19.298	46.4277	79.5163	46.4277	79.5163	138.847	34.0531
Change960	171.161	31.501	14.5132	14.5132	42.908	42.8722	42.908	42.8722	27.5782	31.501
Change961	11.6512	41.2006	41.0719	41.0719	54.257	19.778	54.257	19.778	7.03044	41.2006
Change962	2.0964	56.7711	5.55365	5.55365	2.60398	53.3102	2.60398	53.3102	121.746	56.7711
Change963	171.926	39.9504	17.4654	17.4654	71.6249	54.7061	71.6249	54.7061	134.949	39.9504
Change964	162.829	25.958	24.678	24.678	3.87478	18.5323	3.87478	18.5323	NaN	25.958
Change965	71.4628	11.844	1.16849	1.16849	14.7261	65.7396	14.7261	65.7396	NaN	11.844
Change966	27.7074	35.4445	17.4018	17.4018	5.96127	15.5133	5.96127	15.5133	75.6338	35.4445
Change967	14.3086	14.729	10.4612	10.4612	43.5336	4.58399	43.5336	4.58399	3.69675	14.729
Change968	51.204	6.06222	74.646	74.646	80.2598	17.4653	80.2598	17.4653	163.483	6.06222
Change969	22.1483	124.284	7.67894	7.67894	28.6021	34.2073	28.6021	34.2073	NaN	124.284
Change970	1.06516	114.748	54.8294	54.8294	3.91276	45.349	3.91276	45.349	NaN	114.748
Change971	NaN	54.5147	97.8569	97.8569	47.1244	NaN	47.1244	NaN	NaN	54.5147
Change972	NaN	34.8344	14.4444	14.4444	21.4932	NaN	21.4932	NaN	NaN	34.8344
Change973	NaN	NaN	174.784	174.784	71.5471	NaN	71.5471	NaN	9.53443	NaN
Change974	32.2963	NaN	3.45804	3.45804	NaN	NaN	NaN	NaN	39.3936	NaN
Change975	16.169	35.5659	146.118	146.118	NaN	NaN	NaN	NaN	NaN	35.5659
Change976	NaN	78.3445	116.883	116.883	NaN	NaN	NaN	NaN	NaN	78.3445
Change977	NaN	NaN	20.2015	20.2015	NaN	NaN	NaN	NaN	13.4211	NaN
Change978	NaN	NaN	30.6403	30.6403	NaN	NaN	NaN	NaN	25.4521	NaN
Change979	NaN	NaN	36.8862	36.8862	NaN	NaN	NaN	NaN	8.11846	NaN
Change980	178.5	NaN	66.8154	66.8154	NaN	NaN	NaN	NaN	72.6106	NaN
Change981	NaN	NaN	NaN	NaN	NaN	NaN	NaN	NaN	15.6217	NaN
Change982	NaN	NaN	NaN	NaN	NaN	NaN	NaN	NaN	98.521	NaN
Change983	1.15191	NaN	NaN	NaN	NaN	NaN	NaN	NaN	8.91264	NaN
Change984	21.3103	NaN	NaN	NaN	NaN	NaN	NaN	NaN	2.51438	NaN
Change985	NaN	NaN	NaN	NaN	NaN	NaN	NaN	NaN	170.731	NaN
Change986	NaN	138.008	NaN	NaN	NaN	NaN	NaN	NaN	NaN	NaN
Change987	NaN	127.295	NaN	NaN	NaN	NaN	NaN	NaN	NaN	NaN
Change988	NaN	27.8009	NaN	NaN	NaN	NaN	NaN	NaN	126.284	NaN
Change989	NaN	5.66877	NaN	NaN	NaN	NaN	NaN	NaN	76.0631	NaN
Change990	NaN	106.686	77.0991	NaN	NaN	77.0991	NaN	NaN	149.092	NaN
Change991	NaN	60.9158	113.829	NaN	NaN	113.829	NaN	NaN	134.69	NaN
Change992	NaN	49.7798	NaN	NaN	NaN	NaN	NaN	NaN	149.883	NaN
Change993	NaN	162.144	NaN	NaN	NaN	NaN	NaN	NaN	162.958	NaN
Change994	NaN	172.483	NaN	NaN	NaN	NaN	NaN	NaN	5.32233	NaN
Change995	79.0452	97.9811	NaN	NaN	NaN	NaN	NaN	NaN	123.172	NaN
Change996	139.453	100.616	NaN	NaN	NaN	NaN	NaN	NaN	149.287	NaN
Change997	NaN	6.16948	NaN	23.052	NaN	NaN	NaN	23.052	106.219	NaN
Change998	NaN	28.771	37.238	28.3682	NaN	37.238	NaN	28.3682	139.002	NaN
Change999	NaN	19.8245	NaN	26.8706	NaN	NaN	NaN	26.8706	22.4311	NaN
Change1000	12.4391	7.1223	NaN	11.6601	NaN	NaN	NaN	11.6601	65.1038	NaN
Change1001	32.396	26.7303	NaN	44.6045	NaN	NaN	NaN	44.6045	102.293	NaN
Change1002	0.400291	45.6392	NaN	31.4248	NaN	NaN	NaN	31.4248	87.9646	NaN
Change1003	8.35499	NaN	54.2659	44.1305	NaN	NaN	NaN	44.1305	95.569	NaN
Change1004	12.8916	NaN	20.9449	51.7618	NaN	NaN	NaN	51.7618	36.593	NaN
Change1005	4.93813	NaN	2.08317	55.2264	NaN	NaN	NaN	55.2264	168.224	36.8099
Change1006	22.4191	NaN	103.825	10.7665	21.625	NaN	NaN	10.7665	11.6228	5.63793
Change1007	138.477	NaN	18.8855	9.0002	3.76807	NaN	NaN	9.0002	44.7126	8.25225
Change1008	NaN	NaN	27.035	NaN	8.98623	NaN	NaN	NaN	133.891	25.6555
Change1009	NaN	NaN	6.49371	NaN	6.17912	NaN	NaN	NaN	131.103	15.6167
Change1010	NaN	NaN	NaN	NaN	19.851	19.115	41.9915	NaN	86.2358	NaN
Change1011	NaN	NaN	NaN	NaN	17.517	71.3112	17.0075	NaN	62.841	NaN
Change1012	NaN	NaN	NaN	NaN	8.65908	NaN	7.26096	NaN	14.2279	NaN
Change1013	NaN	NaN	59.9614	NaN	7.22739	NaN	20.9202	NaN	145.895	108.093
Change1014	NaN	NaN	NaN	NaN	36.6591	NaN	13.6147	NaN	6.38442	80.4162
Change1015	NaN	NaN	NaN	NaN	7.66116	4.30393	14.2956	NaN	6.5301	126.962
Change1016	NaN	NaN	NaN	NaN	20.3888	18.0535	10.1905	NaN	62.7537	7.64125
Change1017	NaN	NaN	NaN	NaN	32.1883	5.32452	2.63168	NaN	173.257	162.065
Change1018	NaN	NaN	NaN	NaN	19.3162	2.71355	13.3797	NaN	170.371	153.094
Change1019	NaN	23.5494	NaN	NaN	67.9114	130.479	12.7521	NaN	25.927	146.364
Change1020	NaN	16.2283	NaN	NaN	50.7969	96.9829	58.7277	NaN	11.1183	145.501
Change1021	NaN	67.7026	NaN	NaN	30.7705	14.5895	2.60336	NaN	8.67523	0.170122
Change1022	NaN	60.5731	NaN	NaN	13.0362	45.2827	5.85153	NaN	41.481	28.9734
Change1023	NaN	2.80079	NaN	NaN	19.7767	128.237	4.9828	NaN	29.6466	141.32
Change1024	NaN	66.1144	NaN	NaN	31.7155	NaN	24.0523	NaN	23.5205	NaN
Change1025	92.428	75.7534	NaN	NaN	37.1963	NaN	10.1669	NaN	1.17507	NaN
Change1026	73.3726	137.403	NaN	NaN	74.049	NaN	38.9297	NaN	5.07353	41.3536
Change1027	16.6083	96.4037	14.9969	NaN	31.8054	NaN	28.8727	NaN	39.581	25.4476
Change1028	48.1347	12.6094	5.53665	NaN	41.8019	NaN	69.2104	NaN	14.2356	14.887
Change1029	9.45215	21.0812	1.22051	NaN	81.7861	NaN	43.0365	NaN	34.8733	53.9951
Change1030	56.016	47.8114	13.7415	NaN	42.348	NaN	30.6986	NaN	10.7107	58.2419
Change1031	29.7764	0.00821906	12.6822	NaN	75.6699	NaN	86.4074	NaN	3.30273	4.3304
Change1032	70.1913	36.2597	25.4681	NaN	45.6136	NaN	89.6205	NaN	26.736	87.4575
Change1033	113.774	7.17861	6.71742	NaN	42.8831	NaN	88.2128	NaN	20.4191	135.211
Change1034	5.81253	41.5898	67.9271	82.3033	10.744	NaN	36.142	NaN	39.5353	25.3585
Change1035	53.0504	35.5672	59.7866	17.8574	50.6885	NaN	19.5784	NaN	21.6769	3.37244
Change1036	13.4525	35.046	19.9784	6.72478	95.6868	NaN	90.317	NaN	30.0781	68.3413
Change1037	5.9773	86.7825	14.563	20.8428	54.4466	NaN	57.547	NaN	24.1543	7.21378
Change1038	11.7081	2.61213	37.0294	40.1009	72.937	NaN	52.614	NaN	16.3121	6.59058
Change1039	27.8203	41.3453	84.3198	6.16603	11.3099	NaN	64.1176	95.8699	4.73917	23.9261
Change1040	46.4277	18.4507	36.5833	63.8291	37.5395	7.84922	15.2622	85.2618	15.0709	57.2222
Change1041	29.6548	24.6236	22.685	47.256	22.8331	1.16786	30.3469	22.0068	44.676	47.3664
Change1042	8.20276	9.154	20.8542	55.5826	62.0642	7.4452	86.4489	82.4575	47.0572	32.5201
Change1043	3.96847	4.03798	36.5432	60.2729	31.4452	34.2943	8.09873	3.63749	15.57	74.2714
Change1044	9.58627	3.59463	76.4722	25.9583	16.3139	21.9847	94.4871	35.4953	20.1074	3.01292
Change1045	44.0456	10.0711	12.73	13.7269	4.68822	69.2006	25.3355	1.37868	4.01182	15.4791
Change1046	25.3165	5.81661	51.6785	11.4909	10.5361	4.87417	64.771	32.4378	51.5843	69.124
Change1047	3.37782	13.6917	11.434	43.0157	13.9564	20.5587	89.9489	62.0591	34.1905	18.2014
Change1048	18.0901	27.7655	0.121962	79.4817	60.3808	53.2525	49.0484	56.1394	9.71174	23.5744
Change1049	27.8196	33.6951	26.8786	1.96923	21.5939	8.92558	33.81	68.0814	4.94392	17.1698
Change1050	35.0725	28.4058	35.9924	9.7061	77.1259	10.2612	2.56854	55.4354	26.634	3.30983
Change1051	8.83369	3.94087	41.3314	8.7929	63.936	17.1516	22.878	3.72152	14.3423	11.7878
Change1052	9.10246	0.721492	10.5973	12.7825	36.7429	14.2191	55.5762	8.22066	31.33	19.9136
Change1053	3.0737	49.7136	5.27127	7.71551	27.9487	0.38961	10.8011	32.4964	11.2249	61.2618
Change1054	2.80948	89.2299	23.2419	3.08696	34.8329	67.7808	60.9436	47.7015	39.5016	79.9808
Change1055	9.57141	15.0674	52.6856	7.61532	2.23149	42.6601	35.6819	15.5175	5.25611	61.8226
Change1056	2.78595	42.4183	43.9555	16.2486	42.3603	14.3433	36.5688	68.7933	22.1804	28.6336
Change1057	33.7496	7.35872	53.2133	35.3354	33.6019	41.7765	46.7768	57.5958	25.8578	0.779174
Change1058	55.1731	5.6736	25.5006	0.573243	70.8732	57.3856	25.1433	36.157	2.40684	34.1911
Change1059	7.90899	36.5617	8.18782	31.0481	12.5048	6.05895	2.98273	102.855	50.0418	50.0536
Change1060	6.81391	26.894	14.8848	3.1268	31.7916	10.6291	75.2302	49.1299	21.4654	32.8522
Change1061	7.38322	23.3198	0.0662641	36.6715	41.8643	14.3206	1.03714	25.9158	15.3008	86.3045
Change1062	1.60457	38.2872	30.1944	6.96406	7.20382	1.96594	11.2994	66.1252	40.393	70.6034
Change1063	4.40961	91.2987	101.021	35.7897	1.11961	28.677	75.7359	47.6792	13.3575	6.10315
Change1064	1.63988	40.6157	46.1666	12.3998	14.3162	13.4598	26.2154	14.177	6.35519	63.8524
Change1065	18.8559	44.6485	6.62837	3.3626	89.3614	38.5955	7.98696	1.31653	6.37369	5.16306
Change1066	1.32046	27.2109	18.1519	6.07838	6.39583	7.52596	59.2899	15.0894	3.35133	70.1861
Change1067	13.6692	23.5674	12.6319	7.53536	31.3836	37.0815	84.6795	NaN	6.95587	26.8071
Change1068	13.5048	23.5282	NaN	1.28453	67.7849	49.9823	39.2906	NaN	13.3068	95.1774
Change1069	52.0399	20.8968	NaN	0.17744	6.4788	18.9341	7.1585	NaN	3.91841	20.5703
Change1070	49.1117	31.2763	72.5847	7.69673	83.2381	NaN	34.5155	NaN	78.2484	31.1371
Change1071	19.9861	7.51621	NaN	39.3621	44.9014	NaN	33.0039	NaN	40.7911	6.83227
Change1072	4.91684	30.9641	NaN	32.5269	2.84727	9.02288	21.1328	NaN	23.4032	9.6716
Change1073	24.4901	NaN	NaN	48.3068	17.1896	6.73983	28.7985	NaN	42.4458	27.4288
Change1074	31.2592	NaN	NaN	54.7942	0.854299	17.2202	4.18378	NaN	19.2813	14.6336
Change1075	NaN	NaN	NaN	7.43298	1.9811	10.544	22.4455	NaN	5.58721	22.2271
Change1076	NaN	NaN	NaN	72.6447	44.2161	0.848255	17.1469	NaN	1.15605	49.5243
Change1077	NaN	NaN	NaN	9.22611	14.5657	6.90419	35.1139	NaN	46.4412	29.7618
Change1078	NaN	29.3816	NaN	63.4696	39.5143	11.5212	7.7913	NaN	100.39	7.05558
Change1079	NaN	14.3506	NaN	23.0517	45.7992	119.195	41.3185	NaN	21.6783	NaN
Change1080	NaN	125.489	NaN	27.8364	63.5669	114.268	32.4001	NaN	66.6439	NaN
Change1081	NaN	62.1003	NaN	23.5921	5.15496	46.6737	9.02906	NaN	5.12349	NaN
Change1082	NaN	60.6624	NaN	18.0413	16.4123	62.6364	59.931	NaN	18.532	NaN
Change1083	NaN	28.2182	NaN	1.90182	2.66629	36.6264	15.9473	NaN	20.6629	NaN
Change1084	NaN	2.60497	NaN	14.6271	37.8125	26.9692	4.34767	NaN	6.59872	NaN
Change1085	NaN	15.447	NaN	17.3805	5.92039	15.0767	14.8704	NaN	9.29186	NaN
Change1086	NaN	10.7108	NaN	NaN	80.0688	82.3824	11.9623	NaN	22.2711	NaN
Change1087	NaN	14.5029	NaN	NaN	11.3316	58.2319	21.4045	NaN	25.7397	NaN
Change1088	NaN	33.1736	NaN	9.60666	2.18284	50.8434	9.25673	NaN	62.0077	NaN
Change1089	NaN	14.9885	NaN	25.3347	7.1493	95.8467	5.95225	NaN	16.6868	NaN
Change1090	NaN	20.8646	NaN	47.0031	4.18275	16.6277	0.177463	NaN	20.9786	NaN
Change1091	NaN	36.3887	NaN	58.8302	22.2203	6.78791	9.86374	NaN	27.2187	NaN
Change1092	NaN	80.4402	NaN	23.8961	8.12755	7.62059	26.1262	NaN	10.8037	NaN
Change1093	NaN	156.2	NaN	11.3349	18.6199	13.3487	23.0373	NaN	30.5422	NaN
Change1094	NaN	78.8106	NaN	58.8229	34.4246	26.7109	7.13665	NaN	81.2355	NaN
Change1095	NaN	20.5636	NaN	19.9121	3.73632	3.91044	7.86378	NaN	11.988	NaN
Change1096	NaN	32.7894	NaN	8.56562	47.3359	22.4526	11.9424	NaN	106.013	NaN
Change1097	NaN	10.5485	NaN	28.6481	16.5431	40.5818	0.758191	NaN	141.504	NaN
Change1098	NaN	NaN	35.4443	2.07039	13.1395	144.419	7.32714	NaN	28.8999	NaN
Change1099	NaN	NaN	105.174	7.87027	1.46686	119.292	17.402	13.8735	46.3334	50.7006
Change1100	NaN	NaN	95.0425	28.6514	48.6158	11.0937	36.5593	6.11702	11.9736	NaN
Change1101	NaN	NaN	78.3276	1.71431	5.29366	1.96439	39.0778	14.0857	21.3675	NaN
Change1102	1.42026	30.6199	101.39	0.511134	4.0057	7.29451	54.6771	19.6026	14.8524	30.6199
Change1103	10.2107	0.2891	14.489	33.981	5.89234	13.8584	19.443	NaN	34.9559	0.2891
Change1104	19.7222	25.5711	74.4618	37.8649	14.1097	86.5388	41.652	NaN	41.4601	25.5711
Change1105	71.7103	NaN	0.680232	10.5579	30.0288	33.6095	9.92792	9.89534	31.6084	NaN
Change1106	NaN	NaN	55.6591	20.5938	16.4546	57.4749	29.2293	26.1989	19.4493	NaN
Change1107	NaN	NaN	28.0491	18.1392	40.9407	30.1558	23.1263	77.6858	27.9431	NaN
Change1108	66.3664	NaN	13.3835	16.1941	26.2769	42.1272	21.0178	9.20762	9.80659	NaN
Change1109	NaN	NaN	8.29972	3.53237	0.58334	30.168	11.5598	131.391	41.3853	NaN
Change1110	NaN	NaN	83.4533	12.1989	34.8953	NaN	30.5107	8.56773	36.3588	NaN
Change1111	100.976	21.366	73.7876	21.2204	39.7787	NaN	24.2587	5.34813	39.2909	NaN
Change1112	28.1753	11.4945	66.5858	34.5721	17.9556	23.6289	5.61237	74.7706	5.32246	66.9826
Change1113	20.0479	22.3247	33.9268	4.05922	33.3307	84.0362	74.9885	38.595	20.8879	19.5262
Change1114	111.718	65.0106	31.3687	40.5652	12.5119	74.4751	64.0911	6.19286	5.08947	40.8776
Change1115	94.453	0.768253	73.4935	18.1557	4.84015	11.3308	8.87255	29.9427	5.8395	19.9962
Change1116	26.7851	55.5855	81.8019	23.5426	4.98444	31.3705	7.30377	44.6203	51.1978	40.252
Change1117	7.16614	1.31671	33.7674	8.57172	1.37702	61.1725	2.75335	70.9435	22.7494	30.9588
Change1118	114.734	73.3435	52.5548	4.11242	3.61193	0.57762	NaN	41.0288	35.6754	38.7036
Change1119	101.982	158.392	5.41091	17.3561	3.12687	42.4085	NaN	12.4422	64.5641	18.6377
Change1120	18.2558	44.9758	22.5134	10.136	1.58565	36.2159	30.8861	20.2695	54.6102	60.6786
Change1121	35.8411	31.0268	21.5096	90.1042	1.55805	12.3624	29.5726	81.5929	49.4453	43.3025
Change1122	106.424	134.812	2.11085	21.9146	18.1222	26.2502	21.7404	111.377	62.1674	37.301
Change1123	91.8495	84.0578	58.2454	47.1473	0.169795	48.6996	0.718681	70.1348	63.0538	23.9486
Change1124	56.3375	1.21565	63.0397	38.1161	98.3914	37.0164	6.20428	69.1906	118.976	10.7306
Change1125	111.232	34.0052	9.35665	107.103	1.90464	40.0267	11.1318	0.878826	84.4316	1.74659
Change1126	14.6443	79.3819	18.4802	21.0005	NaN	23.4713	39.0637	37.4813	21.5041	36.9576
Change1127	81.3386	29.3081	1.51837	55.5651	NaN	11.381	18.737	30.8702	51.7558	60.7434
Change1128	50.4353	45.0339	4.50812	26.9841	NaN	16.9695	148.579	32.0688	88.3422	42.6042
Change1129	69.2656	16.3393	10.2291	33.5516	NaN	19.9469	160.81	30.1956	34.8487	69.7061
Change1130	83.2052	33.2751	0.332661	29.4393	NaN	42.0011	11.978	18.7048	3.40692	15.6654
Change1131	38.2271	86.3609	29.3112	9.26903	NaN	73.3823	0.0695384	14.2268	18.5014	17.8864
Change1132	103.159	61.4098	65.5376	45.1761	NaN	15.4949	13.875	24.2915	43.1517	17.8463
Change1133	27.2446	43.4971	NaN	30.7174	NaN	56.8618	16.2019	14.3217	86.3207	15.8362
Change1134	31.3924	9.59685	NaN	43.0111	NaN	14.2261	28.7945	72.2644	40.3645	13.131
Change1135	47.3066	23.5542	NaN	87.408	103.249	80.9354	5.9342	13.5701	35.5068	0.236986
Change1136	14.8723	17.8983	NaN	24.0345	97.0737	62.769	92.879	9.11435	29.9804	58.1607
Change1137	29.1668	68.6473	NaN	17.6704	143.488	6.23689	22.9653	15.3846	25.9101	3.97108
Change1138	77.7932	18.3558	NaN	NaN	24.3852	6.65519	122.478	13.8365	NaN	21.2781
Change1139	88.033	18.24	NaN	NaN	63.2047	NaN	61.9645	57.4853	NaN	0.83576
Change1140	34.9355	51.8661	NaN	21.6601	NaN	NaN	136.513	NaN	74.1444	11.9774
Change1141	30.7049	10.1059	NaN	20.2699	NaN	NaN	83.7687	NaN	19.1	1.58498
Change1142	NaN	4.16297	NaN	24.8411	NaN	NaN	5.56378	NaN	18.6772	11.5511
Change1143	NaN	2.13688	12.3189	72.2962	NaN	NaN	0.0520992	12.3189	14.3494	6.16008
Change1144	NaN	24.2274	53.9561	64.8606	NaN	0.522726	45.9224	53.9561	36.166	1.14056
Change1145	NaN	40.1503	59.595	48.3984	NaN	1.85077	12.6775	59.595	11.3545	21.4996
Change1146	NaN	150.397	99.2698	44.6808	NaN	10.1866	8.34812	99.2698	NaN	73.8794
Change1147	NaN	NaN	NaN	15.8997	NaN	77.3316	68.8602	NaN	NaN	14.7213
Change1148	NaN	NaN	NaN	62.3864	NaN	74.1574	NaN	NaN	49.3514	15.9101
Change1149	NaN	NaN	124.286	42.6997	NaN	36.0683	NaN	124.286	74.1661	13.4101
Change1150	NaN	NaN	41.4663	61.5183	NaN	44.7249	5.42002	41.4663	85.3328	80.5312
Change1151	NaN	NaN	15.3951	136.668	NaN	30.6492	13.0851	15.3951	170.943	NaN
Change1152	NaN	NaN	161.068	159.997	NaN	18.2766	0.277985	161.068	162.585	NaN
Change1153	NaN	NaN	NaN	5.18416	NaN	48.9025	19.5985	NaN	171.164	NaN
Change1154	NaN	NaN	NaN	11.0268	NaN	49.6402	6.53613	NaN	NaN	NaN
Change1155	NaN	NaN	3.87303	177.883	NaN	177.982	27.4684	3.87303	NaN	NaN
Change1156	NaN	NaN	NaN	138.985	NaN	176.374	19.5776	NaN	NaN	NaN
Change1157	NaN	NaN	NaN	45.2457	NaN	22.7542	NaN	NaN	60.7768	NaN
Change1158	36.3904	NaN	NaN	21.5268	NaN	60.6829	NaN	NaN	48.0384	NaN
Change1159	NaN	NaN	NaN	26.8494	NaN	33.7002	NaN	NaN	111.697	NaN
Change1160	NaN	NaN	NaN	13.6251	NaN	NaN	NaN	NaN	NaN	NaN
Change1161	60.25	NaN	NaN	177.563	NaN	NaN	NaN	NaN	NaN	NaN
Change1162	32.7039	32.7039	NaN	170.039	NaN	NaN	NaN	NaN	111.013	NaN
Change1163	19.7383	19.7383	NaN	NaN	NaN	NaN	NaN	NaN	140.365	NaN
Change1164	83.1303	83.1303	NaN	NaN	NaN	NaN	NaN	NaN	0.626901	NaN
Change1165	154.837	154.837	NaN	NaN	NaN	NaN	NaN	NaN	133.638	NaN
Change1166	NaN	NaN	NaN	NaN	NaN	NaN	NaN	NaN	111.166	NaN
Change1167	NaN	NaN	NaN	NaN	NaN	NaN	NaN	NaN	21.3145	NaN
Change1168	30.6893	NaN	NaN	NaN	NaN	NaN	NaN	NaN	149.586	NaN
Change1169	66.6842	NaN	NaN	NaN	NaN	167.069	NaN	NaN	NaN	NaN
Change1170	167.231	NaN	NaN	NaN	NaN	131.936	NaN	NaN	NaN	NaN
Change1171	15.3962	NaN	NaN	NaN	NaN	8.8633	NaN	NaN	NaN	NaN
Change1172	140.044	41.4288	NaN	NaN	41.4288	17.5616	NaN	NaN	NaN	NaN
Change1173	17.1162	144.075	NaN	NaN	144.075	11.2496	NaN	NaN	NaN	NaN
Change1174	106.544	8.65183	NaN	NaN	8.65183	44.2934	NaN	NaN	NaN	NaN
Change1175	47.8782	107.177	NaN	NaN	107.177	107.662	NaN	NaN	NaN	NaN
Change1176	72.2541	23.5575	NaN	NaN	23.5575	138.798	NaN	NaN	NaN	NaN
Change1177	57.4708	79.4288	NaN	NaN	79.4288	10.9127	NaN	NaN	NaN	NaN
Change1178	4.53901	27.7958	59.3442	NaN	27.7958	17.131	NaN	NaN	NaN	NaN
Change1179	9.0508	74.4123	NaN	NaN	74.4123	36.724	NaN	9.42239	NaN	NaN
Change1180	27.7731	NaN	NaN	NaN	NaN	4.34555	NaN	2.05449	NaN	NaN
Change1181	14.4678	NaN	NaN	NaN	NaN	36.9048	NaN	13.4245	NaN	NaN
Change1182	14.4906	55.0143	NaN	NaN	55.0143	17.3545	NaN	33.9367	NaN	NaN
Change1183	35.3093	NaN	63.9704	NaN	NaN	40.8698	NaN	41.4979	NaN	NaN
Change1184	6.30163	NaN	75.3612	NaN	NaN	56.8013	NaN	0.689009	NaN	NaN
Change1185	4.68007	NaN	20.9579	NaN	NaN	47.3491	NaN	7.42614	NaN	24.0265
Change1186	21.2447	NaN	105.523	NaN	NaN	91.5338	NaN	6.8163	NaN	132.463
Change1187	30.2934	NaN	121.377	NaN	NaN	76.311	NaN	50.7226	NaN	47.735
Change1188	4.06556	NaN	16.4769	76.2501	NaN	5.13389	NaN	29.8486	NaN	NaN
Change1189	25.4624	NaN	28.7744	14.4567	NaN	64.0107	NaN	45.7211	NaN	NaN
Change1190	23.5593	NaN	20.9858	82.4106	NaN	11.1785	NaN	17.1501	NaN	27.0147
Change1191	25.2734	NaN	27.388	NaN	NaN	10.7592	NaN	41.3233	NaN	16.3988
Change1192	27.9709	NaN	67.5807	NaN	NaN	17.9874	NaN	50.8902	NaN	102.191
Change1193	15.0959	NaN	10.1481	NaN	NaN	107.561	81.1038	18.212	NaN	65.1367
Change1194	5.02509	NaN	142.762	NaN	NaN	168.267	44.3635	22.4566	NaN	78.8786
Change1195	38.2907	NaN	NaN	NaN	NaN	122.846	31.0618	4.90447	NaN	17.1152
Change1196	12.0541	NaN	NaN	NaN	NaN	63.6454	NaN	59.7035	NaN	50.5563
Change1197	43.7793	NaN	9.91291	NaN	NaN	127.139	NaN	100.955	NaN	13.1338
Change1198	7.58285	NaN	31.5061	NaN	NaN	171.454	11.3563	9.00885	NaN	38.7454
Change1199	30.8179	4.05408	27.3814	104.657	NaN	0.421484	38.6549	4.72506	NaN	70.5402
Change1200	10.2605	12.6597	1.8725	10.0667	NaN	10.4995	42.8709	18.9593	NaN	6.71408
Change1201	NaN	15.3974	3.22812	0.974495	NaN	4.99318	86.0837	3.65286	NaN	3.79599
Change1202	NaN	122.364	0.779031	39.4064	NaN	6.73432	18.8984	20.2321	NaN	34.0991
Change1203	NaN	21.301	52.7755	79.1135	35.8831	1.62361	15.4179	6.00081	NaN	65.2763
Change1204	3.01264	26.1294	20.3319	16.2158	40.1516	4.03301	0.445888	63.1143	71.2051	NaN
Change1205	37.6036	9.56375	19.608	34.0612	22.2322	6.62364	29.8199	57.9697	39.6252	NaN
Change1206	60.7516	36.6267	4.57369	7.2232	14.7573	NaN	15.0979	75.5561	74.7316	13.964
Change1207	9.68324	0.637646	21.2576	43.6848	6.75903	NaN	12.6969	61.1214	45.4511	NaN
Change1208	83.714	6.37217	8.46393	7.96142	27.0982	83.2722	49.7161	5.70067	20.4874	NaN
Change1209	63.6314	3.21869	9.81428	32.6964	1.69337	NaN	3.48727	65.2535	27.5789	NaN
Change1210	67.1111	1.11959	4.48004	3.712	39.2609	NaN	78.0408	89.2479	81.0931	NaN
Change1211	5.60607	3.30066	16.769	11.6181	14.2411	NaN	89.991	46.5801	103.734	NaN
Change1212	13.2529	0.213985	12.2452	13.5805	17.2198	NaN	2.52441	45.1708	35.956	156.021
Change1213	13.8277	2.79003	3.14637	19.7429	4.17178	NaN	3.24053	99.3747	24.7517	121.011
Change1214	5.07672	10.4644	25.3964	2.15398	3.45466	NaN	34.771	19.4199	10.5094	5.42014
Change1215	3.52169	13.7746	26.1791	11.5108	62.4218	NaN	16.2869	68.8835	27.3821	11.4566
Change1216	8.42609	10.2874	1.38942	91.1476	57.9341	NaN	48.763	16.7153	75.1392	19.4201
Change1217	32.5336	12.597	1.72719	49.7118	11.7187	33.3105	24.594	85.4705	89.2827	1.77116
Change1218	19.1594	5.45886	14.5394	4.20517	3.79391	6.99039	22.1611	0.774162	104.522	16.7502
Change1219	9.11733	1.58381	14.944	33.8189	17.6798	10.4388	92.8539	35.7834	60.5088	31.7027
Change1220	8.3021	0.421365	4.96903	24.6522	4.80232	1.77495	116.203	46.7582	52.0791	60.6677
Change1221	10.3938	1.52905	44.0028	58.2802	14.5999	25.5736	62.9623	36.5756	28.4031	20.3566
Change1222	47.8091	14.6066	7.00142	45.7359	9.63788	44.9787	47.0592	9.03544	68.1216	36.4092
Change1223	117.046	35.671	68.3142	20.391	17.4842	28.835	111.326	48.3045	97.6349	33.8845
Change1224	100.417	5.00036	5.55813	23.5803	70.7437	66.5257	113.42	25.694	45.2906	5.29769
Change1225	31.0726	24.0436	43.3444	20.8851	68.6385	51.5795	24.5539	62.3931	45.4107	65.0871
Change1226	17.7774	56.9217	92.7498	59.9509	15.3685	21.1526	33.4792	0.996051	107.556	49.9827
Change1227	7.8618	61.1317	73.4659	32.2021	12.3196	47.108	NaN	50.3171	23.8555	30.6637
Change1228	46.7576	57.0243	7.6736	31.9485	20.2199	15.5122	NaN	22.8231	14.3908	63.6041
Change1229	74.9928	35.6818	16.8158	95.0115	27.3577	73.2792	44.4778	1.14283	46.4442	15.3089
Change1230	31.1495	45.5477	71.1907	90.8376	53.7233	28.64	1.41805	35.9603	28.4774	72.5612
Change1231	38.2953	45.4901	64.4	2.05504	63.6621	2.26984	0.446165	12.8931	39.0588	39.9008
Change1232	62.9859	114.087	0.735927	19.8063	2.15908	64.3369	3.79658	32.6191	20.7725	62.5842
Change1233	1.83034	1.12665	61.846	59.4966	10.6684	93.4235	2.07959	19.4506	18.9402	49.3606
Change1234	9.82834	10.4232	80.7087	69.7103	73.9534	16.7423	0.701348	10.8679	22.407	35.164
Change1235	86.3361	18.1523	10.9485	17.7754	61.3582	43.7414	5.23329	15.8421	12.2956	101.576
Change1236	41.6126	22.1908	6.81858	6.16817	13.6414	15.6766	6.88476	10.9791	0.411704	63.8805
Change1237	59.3017	50.1518	21.1521	20.6136	53.2584	47.1123	12.2883	12.1268	17.0206	42.2555
Change1238	39.6056	81.1242	12.0537	45.0459	6.93825	24.6928	2.40128	45.3101	7.25632	105.954
Change1239	1.76128	26.5704	19.141	3.87759	16.794	61.3093	29.7314	23.2956	NaN	77.8035
Change1240	54.4321	17.538	2.68396	38.3055	44.2995	109.679	83.8726	4.1695	NaN	9.09707
Change1241	43.7387	41.6153	52.8741	0.276173	22.1995	60.0253	NaN	16.3597	NaN	67.1695
Change1242	23.259	79.3878	28.379	72.1637	1.13402	0.286131	NaN	71.1695	NaN	13.1319
Change1243	19.8522	12.6231	6.9632	NaN	21.259	31.4658	NaN	NaN	NaN	58.7598
Change1244	47.6374	131.056	41.3187	NaN	34.8102	20.8568	NaN	NaN	NaN	15.2135
Change1245	33.4873	6.06212	7.92207	NaN	30.8278	33.4633	NaN	NaN	NaN	5.63125
Change1246	14.1199	134.848	28.0336	NaN	3.4277	22.7912	NaN	NaN	78.8636	33.6868
Change1247	1.29424	22.2324	58.625	NaN	41.0438	24.7364	NaN	NaN	154.269	1.61779
Change1248	33.596	30.0819	45.8043	NaN	2.89388	34.3894	126.475	NaN	126.475	43.9595
Change1249	7.58218	10.6854	33.6788	6.64668	65.944	2.80295	20.7983	52.2563	20.7983	13.9581
Change1250	19.1153	62.7646	NaN	31.7604	14.1116	37.4413	NaN	158.45	NaN	12.7546
Change1251	2.39941	51.7195	NaN	166.07	37.6748	38.6901	NaN	149.848	NaN	NaN
Change1252	47.5877	65.0094	NaN	6.88966	47.5033	106.873	3.41308	24.5295	3.41308	NaN
Change1253	68.457	6.54169	NaN	132.811	39.6497	44.1396	39.1526	58.6747	39.1526	NaN
Change1254	13.2968	41.2086	NaN	23.811	76.2605	20.7788	37.9211	71.3302	37.9211	NaN
Change1255	7.54102	4.02824	NaN	141.596	NaN	0.550656	NaN	44.4869	4.5132	NaN
Change1256	27.6886	11.1064	NaN	178.582	NaN	44.8849	NaN	23.5294	NaN	NaN
Change1257	179.566	3.19529	NaN	NaN	40.9888	32.5976	16.9854	6.60925	NaN	NaN
Change1258	178.353	26.0293	NaN	NaN	NaN	3.21093	7.27862	21.9919	NaN	NaN
Change1259	169.03	58.3899	50.1111	49.3247	NaN	16.7405	4.48085	22.4467	NaN	NaN
Change1260	161.641	20.2278	38.0088	30.6026	NaN	76.6175	37.7242	97.9735	NaN	NaN
Change1261	162.78	134.175	6.67253	27.0319	NaN	49.451	57.9476	87.8458	NaN	NaN
Change1262	NaN	59.2893	4.51367	24.6678	NaN	16.335	65.7212	65.4311	NaN	NaN
Change1263	NaN	48.2456	29.375	9.30743	NaN	54.1235	11.803	6.92494	NaN	NaN
Change1264	NaN	27.5219	85.3446	37.8758	NaN	38.2839	83.4882	53.6877	NaN	NaN
Change1265	NaN	5.93396	20.1908	90.6069	NaN	47.4784	46.856	21.4208	NaN	NaN
Change1266	NaN	34.1632	42.5328	132.275	NaN	16.7096	163.063	0.653375	NaN	NaN
Change1267	NaN	42.2789	6.64224	80.0669	NaN	29.3817	32.0553	76.0063	30.5567	NaN
Change1268	NaN	5.63648	5.25306	17.9583	NaN	77.7087	27.4258	74.1334	76.5277	NaN
Change1269	NaN	49.4169	42.1388	64.3478	NaN	29.102	178.108	10.8574	38.4573	NaN
Change1270	11.4068	92.9889	61.4454	56.6551	NaN	56.7984	161.416	32.0832	5.48787	NaN
Change1271	173.471	52.204	8.35646	65.8869	NaN	45.8879	9.56122	44.8474	1.59174	NaN
Change1272	128.965	23.1899	27.1415	39.5427	NaN	23.9861	44.7001	59.886	96.1426	NaN
Change1273	4.06681	16.7679	46.4607	56.9262	NaN	73.6745	26.6491	48.4618	61.1067	13.9634
Change1274	78.8191	51.2924	67.9659	13.9697	NaN	29.9159	49.4367	68.508	28.1793	37.2389
Change1275	27.1007	18.8339	32.3672	15.662	NaN	0.474815	73.7596	46.7607	38.9132	52.7739
Change1276	55.1932	0.484543	19.9892	25.6127	NaN	10.4307	4.89988	48.566	11.5113	47.4425
Change1277	34.2191	22.9415	0.430097	27.8914	NaN	26.0309	80.5281	24.0047	73.341	58.8902
Change1278	15.906	43.9414	19.5349	37.044	NaN	71.2663	91.014	53.2217	62.402	15.5107
Change1279	43.3959	31.4023	12.4831	58.355	NaN	55.2701	164.544	3.53403	84.9596	44.0231
Change1280	9.98583	20.345	7.46178	41.9881	NaN	8.65084	138.295	120.99	38.3762	5.84924
Change1281	159.667	17.115	2.52602	26.8207	NaN	97.1019	126.623	128.062	35.0055	48.2355
Change1282	116.642	60.384	36.2906	40.7665	NaN	3.93546	169.006	3.91573	42.2915	49.8186
Change1283	29.3716	60.0154	35.6517	12.355	NaN	67.0592	10.1256	47.6971	43.6279	112.663
Change1284	3.51064	44.8317	3.14314	72.1008	5.63045	31.6561	44.0855	99.749	80.7061	15.9962
Change1285	92.0599	12.7113	60.8424	64.4546	34.701	23.0371	18.6745	118.967	14.3072	61.565
Change1286	116.916	16.8572	4.7511	13.2733	37.7902	23.8604	6.44491	165.508	134.973	12.9338
Change1287	26.9844	147.106	60.6365	42.0583	14.959	63.0267	30.0712	22.6381	158.273	NaN
Change1288	49.5839	66.4688	16.7503	58.0516	56.5943	15.0364	22.0179	20.1004	0.428009	NaN
Change1289	53.51	39.744	58.8871	33.9757	93.0576	55.5292	14.5017	76.2152	59.4574	45.7997
Change1290	NaN	72.4467	80.354	71.7616	15.4228	47.1858	80.1651	80.1899	52.6923	124.741
Change1291	NaN	13.3585	32.4381	49.9727	15.89	54.341	69.3888	14.6731	107.641	82.7556
Change1292	NaN	72.6209	17.8586	1.84792	64.5403	22.4184	76.3075	43.2258	74.5601	33.4729
Change1293	NaN	NaN	6.36183	18.3503	26.465	44.7721	1.35475	10.4087	87.5617	14.3654
Change1294	NaN	NaN	0.158444	56.7309	3.3543	32.4893	44.2366	6.06961	NaN	17.1696
Change1295	51.4525	34.0695	15.9629	2.14386	2.47134	89.5919	42.3213	NaN	NaN	NaN
Change1296	77.0489	15.4886	52.0421	43.0875	174.808	88.8516	2.7193	NaN	47.144	NaN
Change1297	103.3	54.3031	17.0603	26.8009	100.295	25.251	60.0632	NaN	56.9071	NaN
Change1298	11.5849	NaN	56.3859	15.9272	56.3918	2.47702	27.558	NaN	164.738	NaN
Change1299	33.0334	NaN	78.2988	22.2874	21.8823	45.256	86.8546	NaN	168.779	35.4948
Change1300	75.0758	36.1167	15.0795	6.06276	92.9011	65.3588	42.3424	NaN	156.566	3.85723
Change1301	166.216	40.6671	72.5731	4.6939	8.18475	69.9154	10.2114	NaN	171.49	80.9762
Change1302	19.3527	0.961679	69.3232	12.7743	99.8826	49.0086	74.298	NaN	5.19831	24.7347
Change1303	135.479	2.48046	54.5938	92.5726	48.8073	49.4437	78.9383	NaN	102.506	54.7794
Change1304	163.119	19.7214	1.18727	36.4318	40.2402	41.6729	40.6101	NaN	108.218	25.6322
Change1305	18.0393	33.8053	68.0063	37.6902	2.85476	18.2539	64.6282	NaN	37.6688	40.3124
Change1306	51.5908	50.5665	54.2133	31.6468	10.9981	16.9684	47.6408	5.19141	67.3999	58.998
Change1307	21.2181	72.7134	60.0138	24.4152	0.0628189	7.14064	68.8502	39.8118	118.613	1.42126
Change1308	21.431	14.9091	24.435	85.4866	49.048	15.3449	23.7387	40.545	14.3913	25.1575
Change1309	20.3699	31.0794	52.3897	69.3171	134.382	45.5237	28.0474	11.912	0.758267	25.3161
Change1310	11.1519	35.5101	37.2711	2.98588	59.2853	34.5652	7.09639	40.1292	2.53406	7.19302
Change1311	23.1257	31.3062	60.9277	85.5551	16.4755	62.0991	11.0175	24.8597	2.8467	43.0004
Change1312	10.2561	24.5303	162.891	27.3398	0.475883	33.6089	112.752	0.00310764	8.78949	22.4243
Change1313	NaN	16.9565	55.2839	33.6896	37.6077	10.7543	57.0277	18.9764	24.5751	16.4305
Change1314	NaN	48.6769	18.1888	46.5116	7.91951	93.2579	47.6983	31.3875	63.0448	9.63655
Change1315	NaN	25.1421	35.8398	83.8015	41.7894	13.1213	32.6498	19.171	53.558	8.68515
Change1316	NaN	25.016	38.3776	22.5589	91.6468	122.45	NaN	14.6039	6.58568	27.2598
Change1317	NaN	90.5761	33.9782	104.988	NaN	6.45988	NaN	44.0596	5.35222	84.4106
Change1318	74.6306	9.12693	36.0522	9.89886	NaN	NaN	NaN	NaN	56.0367	141.66
Change1319	71.3928	76.4338	78.5469	NaN	156.601	NaN	NaN	NaN	43.5212	NaN
Change1320	81.8043	75.5635	16.1229	NaN	NaN	179.372	NaN	NaN	15.2466	NaN
Change1321	32.9714	58.4235	75.3562	32.9206	NaN	101.219	NaN	NaN	34.8898	43.5218
Change1322	NaN	37.2644	78.2007	NaN	NaN	51.4858	NaN	NaN	17.9264	39.0322
Change1323	NaN	NaN	82.3735	NaN	NaN	163.604	NaN	NaN	0.940748	7.90952
Change1324	NaN	NaN	19.1712	55.6333	NaN	23.9978	NaN	NaN	NaN	54.5575
Change1325	NaN	NaN	35.5766	54.1738	NaN	171.689	NaN	NaN	NaN	23.0144
Change1326	NaN	NaN	77.9203	54.443	NaN	8.64948	NaN	NaN	NaN	50.1459
Change1327	NaN	NaN	26.2221	63.5565	25.0802	15.8448	25.0802	NaN	NaN	25.538
Change1328	NaN	NaN	19.4551	31.0797	62.1019	69.8213	62.1019	NaN	NaN	1.43113
Change1329	NaN	NaN	40.8017	45.9781	55.6057	76.8701	55.6057	NaN	69.1467	12.5693
Change1330	NaN	NaN	46.2578	50.568	27.6548	5.46436	27.6548	NaN	26.7638	29.2217
Change1331	NaN	NaN	0.163253	39.5188	1.1425	11.2534	1.1425	51.0378	NaN	8.67925
Change1332	26.4015	NaN	83.4297	4.10894	40.6524	5.88556	40.6524	71.8228	NaN	31.9873
Change1333	NaN	NaN	86.3568	48.5739	1.2967	12.4816	1.2967	46.6487	6.88713	19.3029
Change1334	NaN	NaN	66.2552	11.5823	124.84	43.903	124.84	22.4243	24.581	76.9329
Change1335	NaN	NaN	65.0879	18.9438	177.962	33.69	177.962	44.3237	1.51479	NaN
Change1336	NaN	NaN	85.4837	33.221	NaN	36.096	NaN	51.8755	6.7009	NaN
Change1337	NaN	NaN	34.4906	NaN	NaN	11.3093	NaN	10.9462	162.814	NaN
Change1338	108.955	NaN	2.65827	NaN	NaN	48.9917	NaN	82.3662	16.9139	69.09
Change1339	24.4585	NaN	4.1162	48.2742	NaN	31.9224	NaN	20.5301	173.853	NaN
Change1340	166.931	NaN	18.7463	50.4925	NaN	10.005	NaN	2.2269	6.85311	NaN
Change1341	NaN	NaN	55.5921	36.3906	NaN	8.33398	NaN	3.88384	2.66495	57.5403
Change1342	NaN	NaN	16.8095	11.7834	NaN	23.5874	NaN	38.565	NaN	0.433472
Change1343	33.3677	84.8386	49.0716	87.8946	NaN	18.4163	NaN	16.8392	NaN	40.3777
Change1344	63.5907	19.2545	12.9453	6.83237	NaN	3.1149	NaN	26.0451	18.8325	64.2089
Change1345	38.2705	14.1397	11.759	103.94	51.9082	19.1629	NaN	38.2011	39.7297	19.5754
Change1346	65.5867	17.5263	40.8581	58.7325	80.9516	20.088	NaN	67.5336	7.68553	42.618
Change1347	168.776	8.25155	36.2755	48.6682	38.814	51.8477	NaN	45.5	34.7448	38.299
Change1348	126.347	44.6204	49.5973	67.8209	60.0457	48.1805	NaN	3.39091	3.3469	32.8815
Change1349	32.0002	60.202	95.2134	66.6736	18.6198	29.5564	71.375	10.6246	11.1749	126.887
Change1350	8.15287	20.9343	39.3373	51.8575	7.55522	14.8773	64.3791	12.6245	42.7163	102.448
Change1351	69.8617	11.7149	22.6609	22.8773	44.3999	14.5495	9.08479	52.6032	26.8195	4.25373
Change1352	44.4099	19.6089	13.2613	82.9809	3.22207	66.5237	97.7244	40.5748	54.6315	32.2536
Change1353	45.8349	17.0122	2.125	5.46681	24.7002	28.5694	75.3983	27.4017	13.6057	49.7105
Change1354	35.7085	31.6577	65.8084	42.989	1.31351	1.36145	57.1368	18.0939	10.6743	65.0363
Change1355	8.23487	24.882	43.6455	42.5462	20.4049	34.241	44.5781	17.2745	20.3611	2.79439
Change1356	1.45885	100.444	46.2892	37.967	2.76926	3.40437	19.4291	29.971	54.6465	24.4597
Change1357	154.805	43.0651	19.6578	32.4378	21.4547	37.8765	25.3056	8.30288	33.7676	43.4952
Change1358	112.267	5.14582	57.9239	37.2995	37.1001	53.9557	33.5656	90.4134	76.6687	58.2836
Change1359	30.2538	14.9643	0.643087	1.43985	12.8259	5.26464	18.0797	43.1834	39.4342	12.8831
Change1360	49.4168	20.7042	105.264	12.0295	14.6085	65.166	16.8875	19.753	15.2256	7.76754
Change1361	28.1281	73.0589	148.73	55.034	23.1176	37.3548	28.5866	31.6442	35.9681	2.31036
Change1362	56.0029	27.7345	35.9296	61.8181	82.9682	22.9605	68.2066	11.5822	62.4066	41.1489
Change1363	43.8754	22.3533	31.3237	16.2869	60.3318	157.237	54.0033	48.4989	34.558	46.092
Change1364	19.7779	39.5784	30.3973	12.9068	21.3096	147.68	80.4252	52.8221	21.3322	24.4492
Change1365	75.2389	31.7265	54.1857	2.79354	24.4161	31.554	62.7221	3.14987	19.2675	62.9156
Change1366	166.084	34.4669	34.8596	29.8073	50.5545	25.0039	6.7881	21.619	23.9462	94.3434
Change1367	26.9171	57.1272	60.7768	2.01356	41.1907	55.4668	7.97946	8.56768	89.9744	6.42912
Change1368	67.4632	49.3526	NaN	78.2386	107.826	36.7484	16.2999	1.94807	75.2951	29.358
Change1369	NaN	10.0588	NaN	20.1373	47.5786	120.144	26.9981	30.4835	169.11	24.7544
Change1370	NaN	1.3851	24.2224	44.4957	2.39769	6.04438	37.2361	43.2769	174.729	56.4691
Change1371	NaN	NaN	9.10722	NaN	26.0007	95.5867	NaN	138.706	24.5495	95.0372
Change1372	136.012	NaN	13.5971	NaN	49.1474	22.6519	NaN	116.122	NaN	0.758053
Change1373	176.922	NaN	155.48	NaN	47.8757	14.4228	176.922	42.9723	NaN	7.04206
Change1374	176.416	NaN	94.7323	NaN	12.3382	35.2549	176.416	44.7623	61.6202	65.2339
Change1375	41.6168	NaN	102.691	NaN	33.9752	69.7813	41.6168	27.4641	0.761749	14.7248
Change1376	66.2092	NaN	67.1745	NaN	101.668	3.97939	66.2092	15.2772	4.1605	43.4502
Change1377	51.7721	NaN	44.6782	NaN	79.9678	23.5735	51.7721	34.0277	NaN	77.7563
Change1378	137.894	NaN	165.98	NaN	16.6831	41.6115	137.894	87.9528	NaN	96.6156
Change1379	91.9966	NaN	143.874	NaN	4.84884	4.53956	91.9966	NaN	NaN	NaN
Change1380	1.13795	NaN	147.508	NaN	18.3303	16.6186	1.13795	NaN	3.28333	NaN
Change1381	60.1021	NaN	NaN	NaN	11.0059	46.1453	60.1021	NaN	1.82252	NaN
Change1382	52.7788	NaN	NaN	NaN	4.56241	40.0986	52.7788	NaN	131.529	106.935
Change1383	75.5839	NaN	178.977	NaN	14.0761	64.3772	75.5839	NaN	153.296	NaN
Change1384	47.6584	NaN	54.2707	NaN	15.243	47.95	47.6584	NaN	145.876	NaN
Change1385	68.2205	NaN	19.5591	NaN	12.489	2.33495	68.2205	NaN	27.5652	NaN
Change1386	10.8333	NaN	23.7893	NaN	21.1616	42.6905	10.8333	NaN	9.72847	NaN
Change1387	113.678	NaN	13.4707	NaN	31.3833	15.0793	113.678	NaN	19.6853	NaN
Change1388	3.92909	NaN	11.6565	NaN	44.6669	81.1999	3.92909	NaN	41.7374	NaN
Change1389	26.2738	NaN	31.1125	NaN	25.7224	34.6587	26.2738	NaN	NaN	NaN
Change1390	4.73693	78.6385	58.9126	78.6385	18.6917	39.4364	4.73693	NaN	NaN	NaN
Change1391	29.3412	76.4187	87.3795	76.4187	53.5324	25.7433	29.3412	NaN	6.74311	NaN
Change1392	62.6777	1.06311	43.0417	1.06311	51.1888	102.756	62.6777	NaN	8.5502	NaN
Change1393	145.538	4.12158	19.9748	4.12158	26.6241	84.6016	145.538	NaN	6.55568	NaN
Change1394	75.4337	36.1706	17.4688	36.1706	80.161	64.4598	75.4337	NaN	17.3307	NaN
Change1395	105.146	67.9844	26.4055	67.9844	12.1159	22.6037	105.146	NaN	51.2286	NaN
Change1396	26.7119	50.4511	53.2397	50.4511	26.8369	95.8355	26.7119	16.7898	37.5788	16.7898
Change1397	104.022	15.6675	24.4654	15.6675	46.7709	4.37646	104.022	2.09069	26.3854	2.09069
Change1398	109.624	93.4525	3.03362	93.4525	17.3745	31.8501	109.624	14.3373	47.5712	14.3373
Change1399	45.7632	NaN	22.0888	NaN	80.0418	104.147	45.7632	53.0554	31.1812	53.0554
Change1400	53.1159	NaN	2.3365	NaN	13.1518	40.716	53.1159	10.5522	18.611	10.5522
Change1401	35.5537	NaN	46.2608	NaN	78.7446	74.3041	35.5537	9.29715	25.7524	9.29715
Change1402	15.1833	NaN	54.4455	NaN	22.2938	25.2653	15.1833	43.8102	8.02293	43.8102
Change1403	29.862	NaN	19.8963	NaN	4.12508	73.6237	29.862	53.0441	6.16038	53.0441
Change1404	92.7775	8.39851	53.4334	16.7073	75.0066	6.05356	92.7775	85.4238	22.6014	85.4238
Change1405	89.6974	2.3622	NaN	55.1936	12.1586	74.3081	89.6974	29.8623	9.64302	29.8623
Change1406	3.15825	13.8477	NaN	8.54101	114.248	0.16591	3.15825	20.3302	2.88035	20.3302
Change1407	25.7483	6.59631	NaN	55.9256	61.2856	86.5097	25.7483	4.0566	42.1063	4.0566
Change1408	29.9509	33.6544	NaN	33.1352	2.82508	70.0364	29.9509	12.8277	41.9709	12.8277
Change1409	16.1952	20.1798	21.7677	NaN	84.127	23.5365	16.1952	47.2889	1.15478	47.2889
Change1410	85.0558	26.7192	NaN	NaN	36.4897	91.5417	85.0558	18.0011	19.4438	18.0011
Change1411	43.5584	9.48841	NaN	NaN	71.9241	26.3437	43.5584	171.958	0.761319	171.958
Change1412	32.6742	NaN	NaN	NaN	NaN	51.4027	32.6742	10.6675	25.6127	10.6675
Change1413	18.1306	NaN	14.5451	14.5451	NaN	0.643461	18.1306	176.837	21.2103	176.837
Change1414	68.0279	22.1011	1.29114	1.29114	NaN	26.3335	68.0279	162.514	12.0438	162.514
Change1415	26.0521	11.287	0.0170523	0.0170523	NaN	24.3126	26.0521	93.3351	0.316687	93.3351
Change1416	27.6825	2.68054	5.98313	5.98313	NaN	7.32632	27.6825	68.7794	5.57211	68.7794
Change1417	13.7949	56.1171	5.72565	5.72565	NaN	NaN	13.7949	73.4799	2.60826	73.4799
Change1418	3.04127	74.9009	56.4022	56.4022	NaN	NaN	3.04127	NaN	NaN	NaN
Change1419	110.276	22.1189	8.50335	8.50335	NaN	26.5384	110.276	NaN	NaN	NaN
Change1420	79.4745	42.1821	36.2704	36.2704	NaN	8.44113	79.4745	NaN	10.4112	NaN
Change1421	21.3326	11.5439	39.3107	39.3107	NaN	172.323	21.3326	NaN	NaN	NaN
Change1422	NaN	0.43068	38.1271	38.1271	NaN	170.11	NaN	NaN	NaN	NaN
Change1423	NaN	NaN	23.8817	23.8817	NaN	103.06	NaN	NaN	NaN	22.7571
Change1424	NaN	NaN	11.7332	11.7332	NaN	121.668	NaN	NaN	NaN	NaN
Change1425	NaN	32.0724	1.19207	1.19207	NaN	NaN	NaN	NaN	NaN	NaN
Change1426	67.0432	77.3842	1.61705	1.61705	NaN	NaN	67.0432	NaN	NaN	NaN
Change1427	20.8798	19.1497	45.0602	45.0602	NaN	156.589	20.8798	36.3916	36.3916	NaN
Change1428	2.79986	27.4041	4.76425	4.76425	NaN	13.5555	2.79986	68.31	68.31	NaN
Change1429	3.67588	33.7368	48.9375	48.9375	NaN	51.5019	3.67588	46.2626	46.2626	NaN
Change1430	11.5609	37.0567	3.00008	3.00008	NaN	168.821	11.5609	11.0872	11.0872	NaN
Change1431	72.6927	42.396	6.9785	6.9785	NaN	17.2187	72.6927	77.1034	77.1034	NaN
Change1432	19.0361	46.0419	26.4395	26.4395	NaN	12.0695	19.0361	1.0113	1.0113	NaN
Change1433	37.687	34.4777	22.8672	22.8672	NaN	26.361	37.687	160.528	160.528	NaN
Change1434	NaN	20.8429	5.96231	5.96231	NaN	8.85009	58.0999	NaN	NaN	NaN
Change1435	NaN	55.6791	14.9007	14.9007	NaN	NaN	6.30745	NaN	NaN	NaN
Change1436	31.1009	51.2534	11.6484	11.6484	NaN	NaN	31.1009	55.8305	55.8305	NaN
Change1437	NaN	27.0281	14.9479	14.9479	NaN	NaN	24.0594	60.6881	60.6881	NaN
Change1438	NaN	57.8048	6.11557	6.11557	NaN	NaN	30.4405	NaN	NaN	NaN
Change1439	141.462	6.78549	13.886	13.886	NaN	31.3988	36.1063	NaN	NaN	NaN
Change1440	8.52402	10.9392	9.36497	9.36497	NaN	50.1378	8.52402	59.5847	59.5847	NaN
Change1441	10.7211	2.51182	3.06418	3.06418	NaN	39.3583	10.7211	130.708	130.708	NaN
Change1442	66.4168	6.79814	15.1254	15.1254	NaN	1.44421	1.71483	46.9169	46.9169	NaN
Change1443	65.8736	24.4814	5.22195	5.22195	NaN	81.3868	2.25799	27.6119	27.6119	NaN
Change1444	11.8882	12.7808	12.6262	12.6262	NaN	5.9156	11.8882	23.516	23.516	40.9019
Change1445	77.569	12.2046	0.174058	0.174058	92.9834	18.412	77.569	29.9297	29.9297	5.16264
Change1446	0.0736099	2.46178	8.74108	8.74108	42.2813	10.6384	0.0736099	26.3827	26.3827	11.9562
Change1447	0.364308	3.74417	0.160736	0.160736	8.59527	12.0801	0.364308	128.232	128.232	43.3025
Change1448	62.4402	2.26582	6.51643	6.51643	13.3844	3.43176	62.4402	152.106	152.106	35.7268
Change1449	0.557298	19.9446	42.315	42.315	169.744	12.3203	0.557298	41.4388	41.4388	4.11372
Change1450	10.1282	1.01653	11.155	11.155	145.792	33.9587	10.1282	40.2928	40.2928	22.0162
Change1451	5.48038	4.43782	15.6428	15.6428	6.25648	69.3839	5.48038	NaN	NaN	22.6671
Change1452	12.7978	65.1485	55.2059	55.2059	52.601	78.4271	12.7978	NaN	NaN	1.44856
Change1453	70.9072	11.1151	0.128155	0.128155	14.6703	7.31564	70.9072	131.107	NaN	9.01743
Change1454	36.8571	17.4727	0.223185	0.223185	77.2044	NaN	36.8571	15.1073	NaN	19.3042
Change1455	21.2338	1.59633	16.6692	16.6692	49.6107	NaN	21.2338	45.4358	87.5974	172.183
Change1456	10.396	29.3375	2.47817	2.47817	53.2863	NaN	10.396	22.9038	5.95484	NaN
Change1457	94.65	28.5849	100.45	100.45	35.297	94.8663	94.65	16.7223	4.11383	NaN
Change1458	17.8079	3.84266	20.8649	20.8649	56.1798	12.0406	17.8079	44.3481	4.75142	NaN
Change1459	176.741	3.0698	5.49043	5.49043	NaN	47.1194	176.741	143.673	NaN	NaN
Change1460	81.9677	78.917	26.1909	26.1909	NaN	13.8905	81.9677	163.587	NaN	NaN
Change1461	19.2996	NaN	10.0877	10.0877	NaN	51.0413	19.2996	30.784	129.337	NaN
Change1462	6.88978	NaN	7.55958	7.55958	NaN	67.4912	6.88978	122.222	86.4646	NaN
Change1463	150.43	NaN	37.0305	37.0305	NaN	33.1152	150.43	117.942	97.7884	NaN
Change1464	37.7187	NaN	98.1562	98.1562	NaN	NaN	37.7187	NaN	16.975	NaN
Change1465	73.9368	100.091	31.2412	31.2412	146.267	NaN	73.9368	NaN	NaN	NaN
Change1466	40.2468	100.498	10.6466	10.6466	175.645	NaN	40.2468	NaN	NaN	NaN
Change1467	4.04361	NaN	8.05578	8.05578	136.695	NaN	4.04361	NaN	22.06	NaN
Change1468	42.5931	NaN	6.69637	6.69637	1.39302	NaN	42.5931	NaN	155.365	NaN
Change1469	173.076	NaN	41.5931	41.5931	8.55961	NaN	NaN	152.052	116.792	NaN
Change1470	148.028	NaN	NaN	38.1922	NaN	NaN	NaN	148.028	1.09468	NaN
Change1471	47.2336	NaN	NaN	2.12172	NaN	NaN	NaN	NaN	26.8289	NaN
Change1472	11.2895	NaN	66.2343	0.988577	NaN	NaN	53.5419	NaN	22.8099	NaN
Change1473	4.86561	NaN	69.8166	2.01828	NaN	NaN	NaN	NaN	15.6761	NaN
Change1474	24.2415	NaN	NaN	NaN	NaN	NaN	NaN	40.8954	10.593	NaN
Change1475	53.6921	NaN	NaN	NaN	NaN	NaN	NaN	12.0817	73.3773	NaN
Change1476	15.1547	NaN	NaN	NaN	NaN	NaN	NaN	124.872	NaN	7.30124
Change1477	NaN	51.2705	NaN	NaN	NaN	NaN	NaN	150.977	NaN	26.5515
Change1478	NaN	31.4437	NaN	NaN	NaN	NaN	NaN	138.277	NaN	58.3486
Change1479	164.328	48.1544	NaN	NaN	NaN	NaN	NaN	1.67622	NaN	77.3952
Change1480	167.06	NaN	NaN	NaN	NaN	NaN	NaN	130.464	NaN	9.9079
Change1481	79.5375	NaN	NaN	NaN	NaN	NaN	NaN	42.8021	NaN	48.5557
Change1482	170.817	93.6129	NaN	NaN	NaN	NaN	70.5128	1.18068	NaN	9.87995
Change1483	53.0441	83.3967	NaN	NaN	NaN	NaN	63.0947	1.56409	19.7792	53.0441
Change1484	19.1377	30.9273	NaN	NaN	NaN	NaN	165.49	21.8233	30.5786	19.1377
Change1485	21.5348	21.0912	NaN	NaN	23.2555	23.2555	153.926	17.2618	2.37171	21.5348
Change1486	0.503321	14.9222	NaN	NaN	32.6222	32.6222	47.0413	35.8389	NaN	43.8324
Change1487	61.7844	54.1497	NaN	NaN	22.8476	22.8476	1.90351	13.7493	NaN	3.60617
Change1488	127.159	48.4889	NaN	NaN	95.4633	95.4633	3.15949	44.8328	72.6749	18.4395
Change1489	36.0412	19.829	NaN	NaN	6.24919	6.24919	34.7753	63.835	107.171	36.0412
Change1490	3.03844	16.4248	47.7422	NaN	41.1172	41.1172	26.7188	8.87277	38.6738	3.03844
Change1491	19.5634	25.2776	0.492475	NaN	27.5584	27.5584	7.73478	25.2436	70.7862	19.5634
Change1492	13.293	8.65448	90.7131	2.99587	46.477	46.477	10.0744	2.02957	77.6475	13.293
Change1493	23.8856	3.38464	53.4987	7.82937	1.10862	1.10862	38.5025	36.0314	53.0176	23.8856
Change1494	NaN	5.95844	35.6392	3.41032	76.7244	76.7244	2.11365	79.0061	30.3383	NaN
Change1495	NaN	9.97266	3.80823	4.04058	14.2147	14.2147	1.57732	13.1993	52.0499	NaN
Change1496	36.9488	24.1069	3.95168	6.33292	42.4993	42.4993	33.3639	35.0256	38.3673	36.9488
Change1497	43.1467	17.4798	3.78658	18.3335	1.61312	1.61312	47.6078	3.53755	25.0427	43.1467
Change1498	3.9727	6.05408	2.772	20.3642	4.78407	4.78407	5.68197	20.3935	11.9925	3.9727
Change1499	26.0006	15.3388	6.14423	9.86515	57.5178	57.5178	31.6172	25.8936	15.6537	26.0006
Change1500	13.1536	77.2989	14.8128	0.69685	7.97953	7.97953	5.87322	23.4553	24.1796	13.1536
Change1501	12.0337	24.7109	43.3179	3.00919	44.8682	44.8682	22.3231	22.4256	8.10009	12.0337
Change1502	16.2698	NaN	165.629	29.8535	11.126	11.126	54.62	0.459672	56.166	16.2698
Change1503	8.89748	NaN	27.2308	10.1791	1.63891	1.63891	2.74437	18.6568	53.4358	8.89748
Change1504	9.13368	NaN	79.1464	29.4158	30.0965	30.0965	2.06338	41.1414	14.0651	9.13368
Change1505	33.9206	NaN	43.7338	8.23884	28.2679	28.2679	2.78214	92.3433	18.8863	33.9206
Change1506	24.6705	NaN	82.9076	37.2061	8.85841	8.85841	18.3843	27.001	3.57007	24.6705
Change1507	44.9121	NaN	7.59483	155.176	41.4781	41.4781	0.395149	26.8458	2.02203	44.9121
Change1508	29.523	NaN	50.6938	7.96584	8.44415	8.44415	15.362	2.51543	23.756	29.523
Change1509	13.3732	NaN	28.0524	158.224	152.39	152.39	2.72969	45.8934	35.1755	13.3732
Change1510	18.9992	NaN	25.5069	28.3742	174.12	174.12	22.6356	24.3965	2.97193	18.9992
Change1511	9.15138	NaN	7.08911	24.5598	28.0411	28.0411	13.1459	44.2956	10.0895	9.15138
Change1512	32.3561	NaN	47.013	16.8005	1.18982	1.18982	14.6193	12.275	16.9209	32.3561
Change1513	72.5964	NaN	18.0217	118.636	29.7791	29.7791	15.3761	5.00264	4.19505	72.5964
Change1514	101.457	NaN	2.00321	43.0274	5.65094	5.65094	15.332	25.831	30.4127	101.457
Change1515	114.179	NaN	NaN	72.4408	89.2535	89.2535	3.67123	0.954669	19.8012	114.179
Change1516	NaN	NaN	NaN	122.959	32.2447	32.2447	17.4104	30.5955	4.55871	NaN
Change1517	NaN	22.7853	37.8828	115.723	40.2403	40.2403	17.703	1.25978	40.1146	NaN
Change1518	NaN	8.38383	NaN	93.9313	36.2284	36.2284	16.2539	28.0566	35.3327	NaN
Change1519	122.331	42.1848	NaN	3.44235	17.5123	17.5123	10.3385	39.366	4.74209	122.331
Change1520	NaN	19.6674	NaN	56.2838	4.70503	4.70503	24.2078	2.01039	17.6322	NaN
Change1521	NaN	4.35935	13.5259	155.24	0.921516	0.921516	27.7316	11.946	18.9864	NaN
Change1522	NaN	13.2647	3.25693	4.168	18.6868	18.6868	44.4139	1.81731	15.2003	NaN
Change1523	NaN	23.3796	109.78	5.0384	NaN	NaN	65.5222	4.59652	71.6421	NaN
Change1524	NaN	19.0794	NaN	49.1905	NaN	NaN	1.95223	71.4951	34.7892	NaN
Change1525	9.33968	32.7016	NaN	NaN	22.5753	22.5753	7.79985	17.1282	51.7867	NaN
Change1526	0.910481	NaN	NaN	NaN	2.202	2.202	29.1721	21.0191	52.0556	NaN
Change1527	NaN	NaN	NaN	NaN	19.3751	19.3751	17.1535	2.61138	NaN	NaN
Change1528	NaN	5.41928	NaN	NaN	13.508	13.508	82.3469	31.9938	NaN	NaN
Change1529	NaN	0.764888	NaN	NaN	29.9545	29.9545	NaN	4.39714	NaN	NaN
Change1530	NaN	NaN	NaN	NaN	NaN	NaN	NaN	38.6641	NaN	NaN
Change1531	NaN	NaN	NaN	NaN	NaN	NaN	NaN	1.24715	NaN	NaN
Change1532	NaN	NaN	NaN	NaN	NaN	NaN	NaN	21.1788	NaN	NaN
Change1533	88.0702	8.85276	NaN	NaN	NaN	NaN	13.3378	62.7622	NaN	NaN
Change1534	NaN	6.98203	NaN	7.25029	NaN	NaN	109.4	33.0524	NaN	NaN
Change1535	NaN	5.55441	NaN	27.1672	NaN	NaN	42.0208	1.0485	NaN	NaN
Change1536	NaN	103.051	NaN	36.9569	NaN	NaN	4.48729	3.08622	NaN	NaN
Change1537	66.5272	68.8578	NaN	3.20706	NaN	NaN	9.62842	9.52814	NaN	NaN
Change1538	NaN	22.0785	NaN	2.33294	NaN	NaN	51.7392	20.3051	NaN	NaN
Change1539	NaN	56.3912	NaN	0.488836	NaN	NaN	30.3871	73.8182	NaN	NaN
Change1540	NaN	51.267	NaN	100.593	41.6983	NaN	44.1617	10.8387	NaN	NaN
Change1541	176.308	NaN	NaN	50.0925	56.9085	NaN	4.43082	19.4036	NaN	NaN
Change1542	NaN	NaN	NaN	143.494	108.203	NaN	19.6258	23.925	NaN	NaN
Change1543	NaN	0.705167	NaN	17.535	38.7307	NaN	NaN	36.339	NaN	11.4716
Change1544	NaN	33.6815	NaN	NaN	82.3036	NaN	NaN	97.8622	NaN	74.0305
Change1545	NaN	NaN	NaN	NaN	4.30365	NaN	NaN	179.343	NaN	11.3879
Change1546	NaN	NaN	NaN	27.8788	0.35757	NaN	NaN	44.4365	NaN	13.3391
Change1547	NaN	NaN	NaN	NaN	NaN	NaN	NaN	4.80634	NaN	25.6529
Change1548	NaN	15.5898	NaN	NaN	NaN	NaN	NaN	44.6975	NaN	40.2352
Change1549	NaN	39.7086	NaN	17.0643	44.4225	NaN	NaN	154.995	NaN	19.0625
Change1550	NaN	80.6569	NaN	NaN	21.7791	NaN	NaN	159.771	NaN	1.27011
Change1551	NaN	NaN	NaN	NaN	108.265	NaN	NaN	2.38875	NaN	2.59083
Change1552	15.378	NaN	NaN	NaN	116.919	15.378	NaN	3.43236	NaN	51.5357
Change1553	1.40363	NaN	NaN	NaN	0.141238	1.40363	NaN	26.2847	NaN	35.8282
Change1554	2.70127	19.9311	NaN	12.5108	47.5354	2.70127	NaN	19.1136	NaN	50.7355
Change1555	0.613778	45.6583	NaN	23.4932	32.7048	0.613778	NaN	5.73064	NaN	15.4427
Change1556	3.39683	18.6667	NaN	29.6341	NaN	3.39683	NaN	6.53566	NaN	68.764
Change1557	52.7344	8.73467	177.219	64.0276	NaN	52.7344	177.219	42.9548	NaN	28.9156
Change1558	26.7648	101.917	137.439	26.3257	NaN	26.7648	137.439	48.6933	NaN	14.2887
Change1559	NaN	7.21701	30.266	80.4811	NaN	NaN	30.266	75.1214	NaN	64.7339
Change1560	NaN	52.1742	21.1771	46.5029	NaN	NaN	21.1771	69.4771	NaN	17.6735
Change1561	173.103	30.4057	25.9705	36.9949	NaN	173.103	25.9705	79.9608	NaN	11.7425
Change1562	136.906	8.26921	40.3243	67.1014	NaN	136.906	40.3243	NaN	NaN	15.5337
Change1563	134.723	8.9345	33.163	132.604	NaN	134.723	33.163	NaN	11.5274	37.3788
Change1564	133.237	NaN	18.6828	105.887	NaN	133.237	18.6828	NaN	53.12	58.1661
Change1565	14.1327	NaN	40.9099	7.51609	NaN	14.1327	40.9099	NaN	69.0019	2.53505
Change1566	154.703	42.0364	13.1438	44.507	NaN	154.703	13.1438	NaN	4.57967	15.258
Change1567	13.0246	8.76644	16.9929	42.9737	NaN	13.0246	16.9929	NaN	41.3499	2.58156
Change1568	169.21	0.315502	46.6471	48.7217	NaN	169.21	46.6471	NaN	30.0126	11.2352
Change1569	14.3899	NaN	7.0746	62.9322	NaN	14.3899	7.0746	NaN	31.6635	0.814927
Change1570	25.6076	NaN	53.405	21.7643	NaN	25.6076	53.405	NaN	23.4445	2.79438
Change1571	43.8434	NaN	10.112	13.7196	NaN	43.8434	10.112	NaN	169.759	34.8203
Change1572	88.7895	NaN	9.84688	13.1425	NaN	88.7895	9.84688	NaN	166.142	2.11606
Change1573	NaN	NaN	42.7755	25.3297	NaN	NaN	42.7755	NaN	NaN	34.3627
Change1574	NaN	4.177	54.0891	17.0558	NaN	NaN	54.0891	NaN	NaN	55.0167
Change1575	39.5117	NaN	30.1444	41.2977	5.17571	5.17571	30.1444	39.5117	NaN	41.4718
Change1576	48.3388	NaN	16.9257	38.6063	12.8424	12.8424	16.9257	48.3388	13.8546	4.82113
Change1577	6.34435	NaN	36.8794	62.4638	0.810025	0.810025	36.8794	6.34435	17.9032	38.9511
Change1578	11.4083	NaN	1.5549	36.7372	9.18572	9.18572	1.5549	11.4083	40.0252	22.0211
Change1579	17.2625	NaN	29.2883	83.8336	13.5388	13.5388	29.2883	17.2625	21.8167	45.7706
Change1580	10.5753	60.5243	6.2779	NaN	2.25603	2.25603	6.2779	10.5753	2.07219	31.0718
Change1581	10.1762	124.051	6.439	NaN	15.7229	15.7229	6.439	10.1762	10.4155	3.84569
Change1582	56.8488	100.913	18.4058	NaN	6.42759	6.42759	18.4058	56.8488	12.8924	10.4085
Change1583	43.9445	6.38207	1.38774	NaN	1.66572	1.66572	1.38774	43.9445	67.7586	26.2746
Change1584	30.2274	52.6458	12.8869	8.97062	7.10839	7.10839	12.8869	30.2274	88.9877	0.796248
Change1585	44.4652	19.4998	19.7768	32.7717	3.58616	3.58616	19.7768	44.4652	24.859	2.87684
Change1586	54.5368	NaN	37.5206	16.1851	3.13273	3.13273	37.5206	54.5368	10.2441	28.8786
Change1587	65.7965	NaN	137.466	1.83004	1.67625	1.67625	137.466	65.7965	0.00635305	72.7045
Change1588	68.2274	8.84107	71.3482	13.8547	28.6741	28.6741	71.3482	68.2274	13.2522	NaN
Change1589	3.43018	14.5	37.3584	43.9158	5.53947	5.53947	37.3584	3.43018	15.8779	NaN
Change1590	9.85393	4.18183	24.8224	44.7386	13.9572	13.9572	24.8224	9.85393	47.3426	NaN
Change1591	5.35421	30.8991	7.13603	NaN	2.66006	2.66006	7.13603	5.35421	16.3218	NaN
Change1592	46.3815	22.2395	5.37938	NaN	53.3896	53.3896	5.37938	46.3815	0.412113	NaN
Change1593	0.502815	6.80002	NaN	18.4058	2.83572	2.83572	NaN	0.502815	21.1151	NaN
Change1594	40.5571	8.34704	NaN	16.1559	17.661	17.661	NaN	40.5571	8.40851	NaN
Change1595	6.89274	NaN	NaN	16.81	0.428321	0.428321	NaN	6.89274	30.5758	NaN
Change1596	41.22	NaN	NaN	32.6048	6.66919	6.66919	NaN	41.22	148.533	NaN
Change1597	5.45124	27.1204	NaN	NaN	5.25192	5.25192	NaN	5.45124	163.794	NaN
Change1598	23.0709	NaN	NaN	NaN	21.2284	21.2284	NaN	23.0709	61.7037	NaN
Change1599	5.27433	NaN	NaN	79.9225	36.3514	36.3514	NaN	5.27433	2.83131	NaN
Change1600	12.8355	NaN	NaN	67.8921	11.2319	11.2319	NaN	12.8355	105.584	NaN
Change1601	NaN	NaN	NaN	58.1546	2.56956	2.56956	NaN	NaN	6.17896	NaN
Change1602	NaN	NaN	NaN	75.7435	9.98959	9.98959	NaN	NaN	32.4081	NaN
Change1603	6.62527	NaN	NaN	7.93992	34.3273	34.3273	NaN	6.62527	7.24813	NaN
Change1604	108.825	NaN	NaN	43.5792	58.4236	58.4236	NaN	108.825	1.62204	NaN
Change1605	51.525	NaN	NaN	49.8524	8.10437	8.10437	NaN	51.525	26.7768	NaN
Change1606	97.7558	NaN	NaN	112.077	8.49853	8.49853	NaN	97.7558	81.9312	NaN
Change1607	50.0062	176.775	NaN	94.2509	4.10259	4.10259	NaN	50.0062	NaN	NaN
Change1608	7.44203	17.3762	NaN	43.9791	48.604	48.604	NaN	7.44203	NaN	NaN
Change1609	4.32584	3.83626	NaN	36.4673	38.5587	38.5587	NaN	4.32584	NaN	42.8433
Change1610	8.96917	26.2257	NaN	67.9839	3.10748	3.10748	NaN	8.96917	NaN	131.604
Change1611	4.21974	121.49	NaN	39.96	2.7866	2.7866	NaN	4.21974	NaN	178.003
Change1612	11.232	62.256	NaN	84.8819	29.2714	29.2714	NaN	11.232	NaN	0.83711
Change1613	4.4928	114.212	NaN	8.24359	24.5015	24.5015	NaN	4.4928	NaN	45.9926
Change1614	69.5508	2.63378	NaN	57.1461	8.61074	8.61074	NaN	69.5508	NaN	24.1208
Change1615	25.3	23.662	NaN	25.3915	2.00642	2.00642	NaN	25.3	0.266355	1.084
Change1616	46.8774	98.6776	NaN	5.1047	164.31	164.31	NaN	46.8774	47.1361	3.00177
Change1617	1.98515	83.6073	NaN	28.7024	53.932	53.932	NaN	1.98515	131.619	14.9691
Change1618	1.61862	96.1723	NaN	15.3882	94.2597	94.2597	NaN	1.61862	NaN	109.697
Change1619	0.95863	24.5388	NaN	174.754	76.5391	76.5391	NaN	0.95863	NaN	85.6275
Change1620	11.0506	10.6476	NaN	16.3278	64.7649	64.7649	NaN	11.0506	NaN	21.6583
Change1621	29.5623	12.7445	NaN	107.715	37.1021	37.1021	NaN	23.6784	NaN	24.1141
Change1622	109.06	13.1773	NaN	37.2814	59.0452	59.0452	NaN	103.177	NaN	30.5352
Change1623	32.7346	11.4314	NaN	NaN	25.189	25.189	NaN	32.7346	NaN	55.9171
Change1624	NaN	49.009	NaN	NaN	65.5085	65.5085	NaN	62.5933	NaN	3.08325
Change1625	NaN	NaN	1.83558	1.83558	99.0182	99.0182	NaN	7.27344	NaN	22.4294
Change1626	134.004	NaN	43.6081	43.6081	NaN	NaN	NaN	5.88151	NaN	0.995352
Change1627	141.652	NaN	106.217	106.217	NaN	NaN	NaN	56.2224	NaN	42.2418
Change1628	11.9588	NaN	50.8447	50.8447	55.9729	NaN	NaN	11.9588	NaN	43.667
Change1629	49.2304	NaN	19.9259	19.9259	6.08278	NaN	NaN	49.2304	NaN	21.4879
Change1630	12.8132	NaN	34.3253	34.3253	78.7117	NaN	14.9004	12.8132	NaN	49.2838
Change1631	73.8454	NaN	15.0572	15.0572	150.832	NaN	35.483	73.8454	NaN	16.7386
Change1632	35.5706	43.9017	16.6021	16.6021	47.2951	NaN	64.8417	35.5706	NaN	51.9921
Change1633	40.7239	77.303	60.2999	60.2999	26.9435	NaN	9.7428	40.7239	NaN	0.210259
Change1634	11.4992	112.771	NaN	NaN	8.30478	NaN	0.166995	11.4992	NaN	63.0101
Change1635	28.7692	8.14403	NaN	NaN	31.2322	NaN	86.7986	28.7692	NaN	103.976
Change1636	77.385	79.502	NaN	NaN	7.33497	NaN	12.5496	77.385	NaN	163.772
Change1637	54.1747	41.7718	NaN	NaN	42.5974	NaN	32.6944	54.1747	NaN	42.4383
Change1638	18.2917	17.4751	NaN	NaN	10.6135	NaN	8.9206	18.2917	NaN	71.3561
Change1639	59.782	64.5719	NaN	NaN	1.8924	NaN	83.3707	59.782	NaN	38.8811
Change1640	11.852	10.4661	NaN	NaN	1.40228	NaN	49.1325	11.852	NaN	4.46858
Change1641	39.6172	115.633	17.7301	17.7301	76.0816	NaN	27.0021	39.6172	NaN	39.8138
Change1642	29.9496	14.9258	79.6858	79.6858	15.3937	NaN	4.76828	29.9496	NaN	1.21632
Change1643	63.5147	143.665	97.9588	97.9588	22.406	NaN	11.1841	63.5147	NaN	110.393
Change1644	35.7932	37.8729	54.0829	54.0829	48.2333	NaN	4.85045	35.7932	NaN	53.9349
Change1645	18.7801	60.9906	58.1451	58.1451	5.10577	NaN	92.1365	18.7801	30.9668	143.278
Change1646	58.9393	138.243	80.7871	80.7871	NaN	NaN	176.867	58.9393	31.9272	38.6757
Change1647	11.5217	88.2909	13.5167	13.5167	NaN	0.539732	12.4837	11.5217	12.6344	NaN
Change1648	27.029	14.4536	11.9219	11.9219	NaN	10.5525	171.108	27.029	48.3205	NaN
Change1649	10.1644	12.0331	52.2932	52.2932	5.881	NaN	87.5767	10.1644	12.2479	87.5767
Change1650	16.0399	53.6601	126.139	126.139	NaN	NaN	63.5782	16.0399	5.50861	63.5782
Change1651	23.1204	8.75701	11.1163	11.1163	NaN	22.9448	121.585	23.1204	9.88563	121.585
Change1652	19.684	108.039	23.6736	23.6736	0.855337	43.676	14.0333	19.684	23.9566	14.0333
Change1653	31.5429	151.638	96.5014	96.5014	66.7255	21.8057	98.659	31.5429	36.3306	98.659
Change1654	1.8025	NaN	140.268	140.268	7.13087	19.2334	19.2704	1.8025	39.1121	19.2704
Change1655	28.4671	NaN	166.142	166.142	74.5692	44.4107	4.71442	28.4671	25.2218	4.71442
Change1656	1.88707	50.4609	131.533	131.533	31.8308	1.64297	23.7553	1.88707	0.37546	23.7553
Change1657	40.7389	37.1456	3.57586	3.57586	1.06574	2.65475	90.6152	40.7389	0.262111	90.6152
Change1658	11.0879	12.5203	58.1726	NaN	6.95484	82.7974	46.4378	11.0879	4.71002	46.4378
Change1659	10.596	4.34094	37.2687	NaN	18.5869	25.3309	38.0117	10.596	26.2295	38.0117
Change1660	24.6187	24.8755	67.4712	NaN	76.0273	20.5834	7.61688	24.6187	12.5935	7.61688
Change1661	4.6395	45.8115	21.1233	64.8473	67.9633	83.1278	15.7792	4.6395	15.1675	15.7792
Change1662	25.7934	17.7349	24.7992	1.38444	26.7645	69.2679	46.4257	25.7934	29.2185	46.4257
Change1663	7.78503	68.9601	25.9131	8.63499	6.21613	13.6022	NaN	7.78503	18.9441	NaN
Change1664	23.0235	20.7756	2.87231	29.5581	140.772	39.1037	NaN	23.0235	13.737	NaN
Change1665	12.3041	24.8946	44.3301	12.1883	135.806	20.7247	21.7684	12.3041	61.8947	21.7684
Change1666	31.3248	27.7255	31.06	7.21304	NaN	15.7834	5.47933	31.3248	60.6807	5.47933
Change1667	5.60675	59.2825	5.19757	52.9303	NaN	33.5126	89.7573	5.60675	NaN	89.7573
Change1668	3.00884	3.47638	24.0179	59.9004	NaN	30.2049	126.401	3.00884	NaN	126.401
Change1669	4.13603	NaN	1.54689	3.54241	NaN	17.1385	137.262	4.13603	5.9688	137.262
Change1670	136.902	NaN	11.5215	47.2241	NaN	6.02229	NaN	136.902	NaN	NaN
Change1671	141.855	NaN	34.1088	55.8813	NaN	11.6899	NaN	141.855	NaN	NaN
Change1672	23.4001	NaN	7.7964	0.453626	NaN	2.90423	112.939	23.4001	NaN	112.939
Change1673	12.3215	NaN	30.3232	16.7288	NaN	1.45189	136.932	12.3215	NaN	136.932
Change1674	8.92077	NaN	18.1657	43.29	NaN	21.7516	164.848	8.92077	NaN	164.848
Change1675	3.71802	NaN	16.0114	106.368	NaN	6.29268	6.83198	3.71802	NaN	6.83198
Change1676	16.052	0.456479	0.977952	19.9667	0.456479	19.7144	22.3821	16.052	NaN	22.3821
Change1677	NaN	19.4969	48.3235	30.1551	19.4969	21.3189	87.9116	NaN	NaN	87.9116
Change1678	NaN	22.0072	16.8439	1.79915	22.0072	7.52576	NaN	NaN	NaN	NaN
Change1679	NaN	2.13761	54.1404	47.1178	2.13761	4.47647	NaN	NaN	36.6044	NaN
Change1680	NaN	33.2837	10.4019	1.66799	33.2837	4.64475	NaN	NaN	2.43812	NaN
Change1681	NaN	1.89041	60.727	14.7534	1.89041	9.0733	NaN	NaN	0.275281	NaN
Change1682	NaN	23.0567	21.8605	1.61519	23.0567	3.06156	NaN	NaN	29.9127	NaN
Change1683	NaN	153.94	3.61276	2.95103	153.94	0.748569	NaN	NaN	5.72393	NaN
Change1684	NaN	178.447	1.54343	1.46549	178.447	41.576	NaN	NaN	131.455	NaN
Change1685	NaN	NaN	17.0049	11.1056	NaN	16.2151	NaN	NaN	30.0448	NaN
Change1686	NaN	NaN	1.14607	3.11654	NaN	6.84848	19.9577	NaN	NaN	NaN
Change1687	34.7096	72.8377	6.24792	11.7959	19.3344	5.98035	NaN	NaN	NaN	NaN
Change1688	2.6423	100.837	25.5801	2.17879	47.334	5.83106	NaN	NaN	NaN	NaN
Change1689	134.457	17.5049	40.0662	4.97124	17.5049	6.1449	0.185805	NaN	NaN	NaN
Change1690	39.2348	NaN	10.3279	29.3285	27.6641	6.84859	31.1605	NaN	NaN	NaN
Change1691	46.14	NaN	41.8944	57.1018	9.94237	11.0602	36.5739	NaN	NaN	NaN
Change1692	145.285	0.682658	18.6669	33.0706	0.682658	26.4156	87.3446	NaN	NaN	NaN
Change1693	25.3038	7.10734	9.66568	11.867	7.10734	3.13179	179.492	NaN	NaN	NaN
Change1694	NaN	3.62881	47.5946	63.2062	3.62881	8.71315	NaN	NaN	NaN	NaN
Change1695	NaN	25.4058	49.943	12.4998	25.4058	32.6832	NaN	NaN	NaN	NaN
Change1696	145.869	5.09899	18.6819	73.6867	5.09899	12.6552	NaN	NaN	NaN	27.0719
Change1697	NaN	13.9009	72.9371	7.11769	13.9009	1.83713	NaN	NaN	NaN	43.3673
Change1698	NaN	2.72975	174.215	53.5301	2.72975	17.0287	NaN	NaN	NaN	63.393
Change1699	NaN	7.68389	77.9043	36.2099	7.68389	3.36606	NaN	NaN	NaN	NaN
Change1700	NaN	7.37129	55.3225	113.02	7.37129	46.0542	NaN	NaN	33.1984	NaN
Change1701	NaN	11.4341	44.8201	15.1944	11.4341	13.8649	NaN	NaN	50.1857	20.5087
Change1702	NaN	2.42811	NaN	2.40972	2.42811	4.43153	NaN	NaN	56.7805	78.8627
Change1703	NaN	8.73502	NaN	46.3313	8.73502	17.9854	NaN	NaN	44.0913	69.2721
Change1704	48.1424	61.8891	NaN	2.21345	61.8891	34.1638	NaN	54.6592	7.04792	1.24577
Change1705	20.5546	NaN	NaN	15.4799	NaN	68.5382	NaN	73.1902	0.257687	7.38805
Change1706	1.33537	NaN	NaN	25.8571	NaN	19.51	NaN	52.603	138.477	29.3209
Change1707	21.9401	NaN	NaN	29.2847	NaN	27.3557	NaN	40.1672	160.959	10.8965
Change1708	7.40386	NaN	NaN	0.14624	NaN	32.5179	NaN	12.4494	32.7018	29.0897
Change1709	17.2108	NaN	NaN	0.403405	NaN	2.19814	NaN	15.6832	33.3383	13.9928
Change1710	21.8352	NaN	NaN	36.188	NaN	15.1898	NaN	19.3025	115.75	48.454
Change1711	8.70599	NaN	NaN	17.8318	NaN	2.67489	NaN	23.8631	149.95	0.369294
Change1712	36.0425	NaN	155.387	74.1076	NaN	16.9591	NaN	98.3419	19.0921	1.72023
Change1713	24.7423	NaN	66.6601	4.4638	NaN	45.1728	NaN	7.02251	17.0478	10.148
Change1714	28.543	NaN	93.9384	15.9965	NaN	11.2261	NaN	22.3792	NaN	46.6823
Change1715	5.8977	NaN	102.279	4.8893	NaN	9.70481	NaN	5.15024	NaN	52.3679
Change1716	27.8472	NaN	118.639	8.69581	NaN	19.527	NaN	21.8974	25.5167	15.2958
Change1717	21.4644	NaN	7.66206	82.4353	NaN	36.5406	NaN	11.9465	5.14335	12.0516
Change1718	1.48762	NaN	149.734	35.5762	NaN	4.32756	NaN	25.2984	16.4431	28.2348
Change1719	4.524	NaN	70.7997	0.338011	NaN	33.6091	NaN	9.77702	14.8687	2.78063
Change1720	25.6764	NaN	9.50908	32.4197	NaN	52.2447	NaN	9.42821	45.7116	102.969
Change1721	19.6378	NaN	8.03509	178.175	NaN	77.6669	NaN	6.65197	36.654	63.7111
Change1722	18.3789	NaN	14.4419	51.8991	NaN	16.9119	NaN	0.123045	34.8389	41.9168
Change1723	23.1056	17.7682	18.5747	15.2274	NaN	29.7847	120.873	1.50479	2.83805	1.31319
Change1724	11.3661	39.4744	3.81465	3.96125	NaN	8.81099	71.4114	7.15624	62.5898	18.3738
Change1725	7.41507	4.1972	5.55839	1.84091	NaN	32.3226	20.5789	15.6202	49.0698	70.7626
Change1726	16.4373	5.58492	10.1351	4.62636	NaN	23.5637	6.48477	31.3025	0.534945	23.0018
Change1727	28.9262	34.2802	23.2154	14.6052	NaN	8.33893	56.4118	17.0637	106.201	71.6552
Change1728	9.67731	32.2932	6.47381	19.8871	NaN	3.43462	142.109	7.29523	56.1956	78.2337
Change1729	4.26486	73.591	21.0067	48.1345	NaN	66.0089	165.004	3.9968	92.4226	30.9517
Change1730	5.71701	81.3044	1.07509	38.9071	NaN	13.2774	56.95	2.41872	37.3536	50.3498
Change1731	5.59931	63.9381	12.9507	70.7001	NaN	26.2698	87.8406	16.4514	5.91623	15.0435
Change1732	8.98156	32.4303	20.8343	51.2841	NaN	10.7768	61.871	14.9606	72.4119	91.6489
Change1733	4.8805	29.4887	6.45942	4.99897	NaN	22.3261	13.4151	19.6265	55.3303	13.2103
Change1734	23.2167	27.4558	20.2382	15.3375	NaN	46.0777	50.9958	38.6291	17.0665	131.328
Change1735	5.5356	67.7127	62.5565	19.2856	7.34602	44.8307	25.9178	37.8267	23.2861	148.15
Change1736	30.7795	10.964	25.1654	41.3617	17.4314	7.44562	95.7563	20.229	7.76484	12.4475
Change1737	1.49866	48.3067	8.22733	43.5541	14.8723	34.4068	18.533	0.287592	30.3356	47.1847
Change1738	15.5603	47.0113	19.9066	4.87258	1.66807	30.8144	70.7757	14.8034	22.952	0.659806
Change1739	6.17174	18.9199	12.7976	14.6019	15.1072	31.6826	70.5179	83.4751	51.3401	10.356
Change1740	2.81805	61.3461	6.1997	2.63352	21.8451	5.98585	6.75583	4.29245	45.2135	8.49184
Change1741	13.4763	6.62017	17.2334	47.7361	20.6223	58.9394	65.9756	22.1798	25.9798	16.4808
Change1742	31.5336	22.3494	3.7028	14.2451	15.6507	68.4847	30.079	2.20747	32.0827	34.5675
Change1743	4.23266	30.8667	15.6746	9.26114	9.958	10.6117	10.5935	12.8856	3.6689	1.38748
Change1744	45.3316	5.54932	9.17505	40.2999	36.1211	11.1555	40.507	20.9634	8.42081	10.5811
Change1745	12.9684	4.39257	21.0639	28.1681	71.3097	25.1575	29.4177	4.15845	27.1903	21.117
Change1746	21.848	22.19	24.5863	NaN	61.4558	71.7336	162.736	29.0617	25.0992	63.9216
Change1747	22.5871	5.89923	16.1817	NaN	NaN	119.359	94.5679	4.27012	26.4679	10.9385
Change1748	0.470038	26.3379	7.69807	82.3122	NaN	54.5347	34.7828	1.36219	71.808	9.03041
Change1749	0.637103	22.6021	34.0488	39.2918	44.3827	26.9574	105.252	6.19043	104.58	44.2012
Change1750	16.1491	9.35573	7.23692	85.1116	28.6152	49.5552	41.1209	3.25424	28.5622	55.2018
Change1751	5.28645	2.45677	2.53464	23.237	8.58028	24.5276	35.3597	15.7817	5.90153	4.69998
Change1752	1.10132	10.3283	9.56668	99.7021	58.6934	44.4724	19.9221	13.6874	35.6364	24.0556
Change1753	26.3656	25.4038	14.0918	13.6164	115.081	64.0083	7.02608	7.87321	13.2589	7.86031
Change1754	15.2383	8.88496	7.38885	38.8017	36.0347	10.0263	17.1562	36.3804	13.593	3.41171
Change1755	13.4376	18.7317	1.82483	9.46754	13.5408	47.9854	26.2408	26.934	61.7096	3.66814
Change1756	7.70468	12.8139	2.75395	3.84693	37.2488	6.97526	19.764	19.7336	6.4565	14.8124
Change1757	8.57642	0.875026	10.8593	10.2825	37.4966	44.3115	28.09	5.73701	10.1542	98.9286
Change1758	27.4458	8.23278	5.15561	22.4963	42.0346	17.0738	24.3354	2.53102	24.2461	20.9782
Change1759	12.164	22.1486	0.131628	37.6029	17.2153	4.81148	21.7199	1.29319	5.61367	68.4173
Change1760	6.76409	14.9901	1.31709	57.7341	29.1193	27.7031	46.0678	3.06374	55.5723	0.0466343
Change1761	24.5375	42.3593	7.90962	23.7912	25.8408	33.1823	2.32348	3.24032	5.13046	63.6812
Change1762	8.58935	3.34743	21.0647	61.015	98.4202	6.09871	17.0897	14.9501	27.3086	20.8351
Change1763	37.8686	6.72088	NaN	30.7707	12.7902	39.0841	6.71434	150.172	7.57247	86.1072
Change1764	15.1949	35.3041	NaN	6.10054	46.4038	19.5736	12.9262	71.8596	30.5608	59.2547
Change1765	6.41237	0.0751755	NaN	30.115	60.0924	11.6965	13.0309	58.7741	80.6508	0.101448
Change1766	8.45586	3.22326	NaN	46.8304	62.4795	9.95578	8.42232	115.926	NaN	9.54595
Change1767	8.08591	12.7736	NaN	14.5327	11.7111	17.1594	23.8448	105.512	NaN	21.8248
Change1768	5.75267	4.78504	NaN	46.8418	10.7547	19.1566	8.20305	10.8711	NaN	20.2269
Change1769	12.3668	37.0917	NaN	14.1678	109.803	10.7062	14.7911	78.6622	NaN	19.2056
Change1770	11.2222	29.817	NaN	2.95602	55.2139	15.3978	10.3596	49.7528	NaN	69.6937
Change1771	15.013	6.48093	NaN	24.0833	6.12982	12.1764	5.42735	95.3558	NaN	22.8307
Change1772	NaN	0.399597	NaN	13.1496	117.613	18.6953	28.0478	98.515	NaN	71.1914
Change1773	NaN	34.873	NaN	6.01764	4.73068	31.2928	2.21452	2.24481	NaN	3.57342
Change1774	NaN	10.9628	NaN	8.13599	21.2078	6.92315	2.71228	36.1938	NaN	21.1
Change1775	NaN	17.6597	NaN	27.7443	12.624	9.61502	31.216	10.3058	NaN	18.3168
Change1776	NaN	13.6554	NaN	39.6613	NaN	37.5953	7.65499	10.7174	NaN	6.98783
Change1777	NaN	8.37842	NaN	7.55996	NaN	34.1171	8.73837	18.6646	6.53798	3.66025
Change1778	NaN	13.2899	NaN	41.3897	91.6126	33.7672	2.63121	5.47233	2.44708	0.489306
Change1779	NaN	0.314931	NaN	7.88743	56.0024	17.5946	60.0721	18.1621	28.9609	8.62449
Change1780	NaN	14.2762	NaN	12.5116	83.7765	7.57965	60.7718	10.5629	2.07224	4.48293
Change1781	NaN	12.8098	NaN	39.1932	58.8735	21.2671	84.2359	NaN	49.7033	27.7406
Change1782	NaN	7.82817	NaN	20.9763	64.4256	2.63702	NaN	NaN	25.4568	10.5341
Change1783	NaN	6.05264	NaN	9.78464	25.6399	2.65841	NaN	NaN	10.9772	20.5661
Change1784	NaN	35.941	NaN	1.45125	99.8518	9.64191	127.316	NaN	134.027	2.40618
Change1785	NaN	7.6303	NaN	12.4088	2.18002	4.57576	85.8482	2.47639	144.268	17.9082
Change1786	NaN	1.46361	NaN	15.1575	86.5386	7.5975	NaN	158.286	62.917	38.4374
Change1787	NaN	15.7614	NaN	14.273	36.6866	13.9584	NaN	96.3243	NaN	2.22542
Change1788	NaN	9.06053	NaN	39.0215	12.8926	22.5408	NaN	4.23422	NaN	7.85487
Change1789	NaN	16.4407	NaN	13.4787	53.5621	25.6402	NaN	34.5376	81.7	5.62122
Change1790	NaN	12.1438	NaN	9.39204	NaN	26.7608	NaN	42.1971	110.25	13.1127
Change1791	NaN	1.37747	NaN	11.9494	NaN	3.34915	NaN	28.6981	33.429	41.1843
Change1792	NaN	21.1431	NaN	35.4917	NaN	20.0315	NaN	19.4734	NaN	23.9191
Change1793	NaN	8.6318	NaN	38.1397	NaN	4.97687	NaN	4.99068	NaN	5.25827
Change1794	NaN	9.76647	NaN	1.11719	NaN	13.4853	NaN	6.89552	29.6714	1.18086
Change1795	NaN	7.1026	33.6013	11.021	NaN	6.48019	33.6013	7.1634	1.84974	47.8393
Change1796	NaN	1.83328	30.258	14.9189	NaN	0.398186	30.258	21.8443	0.780424	7.45657
Change1797	NaN	9.74627	37.6532	4.10906	NaN	15.377	37.6532	1.81537	10.1114	18.0911
Change1798	4.6887	1.33477	22.1522	13.5008	NaN	5.49914	22.1522	8.62159	7.44261	16.3304
Change1799	6.72321	5.20392	2.05885	44.1148	NaN	36.5378	2.05885	5.17815	6.97552	3.60328
Change1800	20.1986	3.93966	3.66484	28.2621	NaN	2.10894	3.66484	0.706013	19.6525	27.3586
Change1801	9.00541	15.5177	0.843359	2.63512	NaN	11.6019	0.843359	1.01659	16.3535	1.21856
Change1802	15.5264	31.475	13.6862	15.1748	6.13339	31.6783	13.6862	18.8752	40.7358	32.5925
Change1803	2.83012	2.35802	9.19007	29.2008	30.4651	9.87348	9.19007	9.54158	3.9426	46.2178
Change1804	12.7559	0.925015	10.5009	18.3218	16.5021	10.8045	10.5009	7.87526	3.0296	9.59665
Change1805	20.3995	14.2631	2.54985	28.8331	19.1701	11.9865	2.54985	27.0782	32.7504	0.638892
Change1806	5.30747	15.4867	19.4453	5.90795	5.93386	21.5094	19.4453	2.59868	26.9543	2.42663
Change1807	16.9209	0.195682	10.499	5.34651	17.4368	0.73173	10.499	0.627334	6.17412	11.5993
Change1808	6.64627	23.9217	19.6307	23.0838	9.59533	0.157697	19.6307	9.03253	10.3621	15.1488
Change1809	18.1008	3.25263	6.78547	11.7855	30.1349	7.35669	6.78547	39.7764	12.1091	5.07398
Change1810	31.9856	17.2162	1.26126	21.4279	21.0568	9.16424	1.26126	23.6299	38.1465	3.86851
Change1811	55.7479	6.04203	12.7374	21.836	7.00688	1.72232	12.7374	14.3349	3.02301	44.9359
Change1812	2.24731	13.7637	1.60994	30.865	37.9991	20.7149	1.60994	2.29871	6.85251	19.5594
Change1813	NaN	10.8991	18.5659	1.76656	11.8947	12.0851	18.5659	14.1361	1.77395	2.35286
Change1814	NaN	5.66139	5.13698	9.08047	14.8041	10.0293	5.13698	62.5817	4.56115	21.8408
Change1815	10.3593	NaN	9.58857	10.5453	30.3884	8.27748	9.58857	40.8332	12.4191	10.4722
Change1816	15.085	NaN	2.51902	7.80797	35.6326	9.65508	2.51902	3.53333	NaN	12.3966
Change1817	3.30149	NaN	29.9761	4.3582	33.4276	17.366	29.9761	NaN	NaN	6.4369
Change1818	1.08336	9.5603	29.4241	6.59618	9.69588	1.69357	29.4241	NaN	NaN	4.09199
Change1819	4.31001	14.1599	58.6431	19.357	20.8903	3.89627	58.6431	NaN	NaN	8.67851
Change1820	13.118	6.42621	16.9877	22.2948	6.31245	0.00725705	16.9877	NaN	NaN	23.5497
Change1821	17.0285	NaN	21.1035	45.2435	36.0295	21.3951	21.1035	NaN	NaN	21.6136
Change1822	14.479	NaN	48.7623	54.0301	17.1087	3.13326	48.7623	NaN	NaN	23.4512
Change1823	0.149095	2.3935	2.60765	6.49175	39.2531	6.57135	2.60765	NaN	NaN	7.04097
Change1824	38.0179	2.92962	5.7209	13.2837	6.47706	13.2148	5.7209	NaN	NaN	1.81234
Change1825	76.4302	40.7934	15.844	13.2201	21.2449	NaN	15.844	NaN	NaN	45.752
Change1826	56.7931	4.55154	168.101	2.98097	2.98519	NaN	168.101	NaN	NaN	0.401462
Change1827	36.93	18.979	0.635297	15.5225	15.7575	NaN	0.635297	NaN	NaN	17.2415
Change1828	19.7678	0.918717	124.294	1.6826	7.13756	NaN	124.294	NaN	NaN	1.00322
Change1829	40.5339	178.075	34.3129	24.994	19.1326	NaN	34.3129	NaN	NaN	1.8421
Change1830	14.4363	9.00355	27.3717	48.0487	72.3938	NaN	27.3717	NaN	NaN	28.6649
Change1831	1.28329	171.402	38.3345	6.99704	12.1217	46.8481	38.3345	NaN	NaN	9.7078
Change1832	47.5126	NaN	21.1415	7.43425	16.2396	14.5246	21.1415	NaN	NaN	16.7818
Change1833	15.8225	NaN	3.69194	7.46136	40.1453	106.137	3.69194	NaN	NaN	32.2023
Change1834	9.89173	136.571	158.828	29.9821	8.06448	100.791	158.828	NaN	NaN	20.1728
Change1835	0.762871	6.54555	NaN	32.3766	23.6495	94.5613	NaN	NaN	NaN	4.3763
Change1836	2.48709	7.58125	NaN	16.3114	32.9247	73.7473	NaN	NaN	NaN	10.1338
Change1837	26.5569	NaN	NaN	44.5266	16.9341	7.4015	NaN	NaN	NaN	7.82795
Change1838	25.7969	NaN	4.14463	19.763	19.4823	94.9662	NaN	4.14463	NaN	14.2292
Change1839	21.0622	NaN	4.25255	NaN	3.18533	12.1471	NaN	4.25255	NaN	11.2772
Change1840	34.6144	NaN	41.3556	NaN	7.65279	NaN	NaN	41.3556	NaN	10.5534
Change1841	0.504117	NaN	32.7847	NaN	9.88278	NaN	42.1293	32.7847	NaN	0.399036
Change1842	7.85968	NaN	10.6756	NaN	85.6272	NaN	NaN	10.6756	NaN	35.8025
Change1843	27.7474	NaN	11.129	NaN	14.8243	NaN	NaN	11.129	NaN	24.5229
Change1844	6.99282	101.751	18.2073	NaN	132.59	NaN	92.6798	18.2073	NaN	45.8056
Change1845	0.544888	NaN	17.978	NaN	12.8644	NaN	0.430064	17.978	NaN	0.918846
Change1846	13.9736	NaN	39.3083	NaN	45.1648	NaN	0.578388	39.3083	NaN	26.2444
Change1847	2.50603	NaN	40.6487	NaN	86.941	NaN	13.9246	40.6487	2.86701	0.556525
Change1848	74.0733	8.91895	58.3357	NaN	140.907	15.9559	27.6876	58.3357	1.25965	20.4552
Change1849	29.8416	129.211	179.714	NaN	NaN	NaN	14.7524	179.714	36.2965	12.1658
Change1850	3.01091	120.431	33.1365	NaN	NaN	NaN	21.134	33.1365	1.55421	5.99349
Change1851	21.7971	17.5311	161.707	NaN	37.5062	86.3702	22.8099	161.707	13.9316	6.29414
Change1852	11.1107	7.11768	109.902	NaN	31.0771	7.7703	18.0903	109.902	7.58186	27.9868
Change1853	23.2805	9.26761	153.238	NaN	53.6428	20.667	40.4944	153.238	18.2404	10.3607
Change1854	12.8477	15.2849	NaN	NaN	1.76557	161.585	17.6604	NaN	7.60902	1.22827
Change1855	18.3865	6.5174	NaN	NaN	10.3437	NaN	34.9729	NaN	3.31446	10.1435
Change1856	2.5923	1.36031	NaN	NaN	16.7327	NaN	31.1179	NaN	1.24572	70.2988
Change1857	43.8276	3.63245	NaN	27.1127	9.65713	NaN	17.9888	NaN	18.8204	17.3877
Change1858	27.9243	19.7065	NaN	13.4538	NaN	NaN	1.0375	NaN	19.829	5.85856
Change1859	75.9905	10.5631	NaN	39.1067	NaN	18.1758	43.724	NaN	12.4818	NaN
Change1860	64.2562	34.0331	13.5452	4.66448	NaN	14.2874	12.963	13.5452	2.44957	NaN
Change1861	31.9499	10.043	13.8815	18.0977	NaN	36.7787	16.8371	13.8815	10.9867	NaN
Change1862	56.6641	4.7025	NaN	15.7421	NaN	NaN	12.7897	NaN	9.75472	NaN
Change1863	27.3431	20.6034	NaN	157.138	NaN	NaN	8.03621	NaN	8.88924	NaN
Change1864	12.897	4.34398	24.7133	114.248	NaN	25.1152	41.731	24.7133	8.45461	NaN
Change1865	19.2553	8.29485	20.9921	6.64483	NaN	NaN	175.424	20.9921	14.363	NaN
Change1866	35.9312	17.1344	21.0513	NaN	NaN	NaN	140.928	21.0513	13.9221	NaN
Change1867	24.3909	14.4798	5.50177	NaN	NaN	17.8199	NaN	5.50177	2.43854	NaN
Change1868	21.4676	10.1931	1.65341	8.57311	NaN	27.3164	NaN	1.65341	11.5241	NaN
Change1869	37.6859	9.69115	4.62381	19.8937	NaN	63.8792	72.5593	4.62381	4.31333	NaN
Change1870	15.4512	0.910958	NaN	29.4715	NaN	11.8156	28.8321	NaN	16.9451	NaN
Change1871	5.691	7.56951	NaN	107.327	NaN	5.38104	19.5923	NaN	15.4344	NaN
Change1872	45.2545	13.0139	28.1871	146.256	NaN	100.085	47.6203	28.1871	23.0452	NaN
Change1873	81.2053	25.0341	NaN	NaN	NaN	53.4501	16.8701	NaN	5.14342	NaN
Change1874	0.458484	15.3338	NaN	NaN	NaN	1.11996	2.19683	NaN	5.00546	NaN
Change1875	69.0185	16.711	NaN	NaN	NaN	70.8889	14.7967	NaN	25.0826	160.053
Change1876	8.94847	23.9756	NaN	NaN	NaN	25.835	80.9175	NaN	10.9276	18.0973
Change1877	2.03491	5.74423	NaN	NaN	NaN	38.882	11.9461	NaN	10.8487	43.0854
Change1878	41.4187	43.1171	NaN	NaN	NaN	28.3279	8.7178	NaN	5.99313	43.2808
Change1879	11.8646	54.4735	NaN	NaN	NaN	25.4757	90.5625	NaN	4.50342	34.3993
Change1880	7.89236	10.9004	120.069	NaN	NaN	13.9804	13.1262	NaN	4.72129	52.8763
Change1881	83.109	61.4888	NaN	NaN	NaN	76.0885	22.4025	NaN	14.2591	9.36301
Change1882	13.3285	42.6327	NaN	NaN	NaN	2.34799	58.1573	NaN	3.25639	14.9213
Change1883	18.11	117.579	NaN	NaN	NaN	133.743	NaN	NaN	0.180705	41.9821
Change1884	18.9079	147.661	NaN	NaN	NaN	87.3575	NaN	NaN	7.54191	38.3737
Change1885	10.4762	2.98725	134.705	NaN	NaN	99.2041	NaN	NaN	12.5924	100.267
Change1886	59.1919	83.4153	5.04571	NaN	NaN	43.9289	NaN	NaN	0.228431	64.6024
Change1887	24.6964	19.8296	176.614	NaN	NaN	4.32788	NaN	NaN	25.1356	15.8841
Change1888	31.4852	65.7913	16.4071	NaN	NaN	3.13812	NaN	NaN	33.0189	35.9517
Change1889	NaN	27.663	31.8593	NaN	NaN	27.4199	NaN	NaN	5.21777	19.1853
Change1890	NaN	35.4663	55.767	NaN	NaN	9.67802	NaN	NaN	0.419623	39.4986
Change1891	NaN	11.9292	135.374	NaN	NaN	27.1346	NaN	NaN	6.86298	NaN
Change1892	10.0136	75.6914	127.936	NaN	NaN	16.6994	NaN	NaN	9.05191	NaN
Change1893	26.7492	5.87807	NaN	NaN	NaN	86.391	NaN	NaN	1.3303	8.97832
Change1894	0.811948	0.995293	NaN	NaN	104.543	2.15056	NaN	NaN	33.6068	79.4603
Change1895	2.80446	0.836891	NaN	NaN	25.3622	19.2347	NaN	NaN	14.2747	4.4692
Change1896	1.03877	12.861	NaN	NaN	130.62	32.9346	NaN	NaN	31.2369	27.1535
Change1897	5.62652	49.1451	NaN	1.54962	153.746	29.5169	24.9123	NaN	15.261	0.704184
Change1898	19.0004	25.8452	11.9031	35.2599	167.633	32.261	3.28951	NaN	30.2272	59.1362
Change1899	51.7654	40.5927	NaN	26.8964	151.337	68.3311	16.6769	NaN	3.59798	62.4224
Change1900	18.671	39.6031	NaN	56.0969	112.248	26.6721	29.6482	NaN	30.5272	30.233
Change1901	7.94621	22.0615	29.2572	10.9616	123.843	53.6554	39.2989	NaN	12.9664	54.2819
Change1902	14.5816	24.4409	12.3224	0.461477	6.21242	31.9009	56.8411	20.619	3.69527	1.69918
Change1903	22.5725	6.88133	1.25874	35.5451	21.419	34.2004	82.9934	76.6073	16.2654	19.2657
Change1904	11.242	4.1738	2.05996	20.6968	6.52873	3.40103	NaN	13.8934	34.4339	63.5931
Change1905	16.9052	NaN	15.2191	1.86374	12.2629	13.8552	NaN	9.04109	13.9145	10.884
Change1906	33.1033	NaN	54.2092	0.938162	31.5227	34.7908	NaN	45.5588	34.545	14.1034
Change1907	49.68	0.876373	59.2844	3.1987	60.9755	45.1778	NaN	25.6487	50.6806	31.518
Change1908	35.3877	12.5374	3.61811	45.3684	80.9522	16.4362	NaN	3.16353	22.1375	37.7612
Change1909	7.75652	10.4588	16.0626	52.2744	95.3597	0.475119	NaN	13.7003	0.53711	4.64459
Change1910	4.05412	13.1868	62.4561	40.6822	82.2494	2.05541	NaN	3.53212	4.26013	39.859
Change1911	19.6182	73.6175	34.7806	18.7285	56.8558	37.5612	NaN	39.3225	25.9579	11.4224
Change1912	13.6599	58.8096	1.85033	47.6915	95.0808	71.4252	NaN	42.7642	34.5671	14.8819
Change1913	50.3849	3.55889	72.0187	21.3633	38.0627	18.2034	NaN	9.6581	45.7188	7.42654
Change1914	56.9734	41.7217	18.0639	40.0315	20.112	15.5533	NaN	NaN	28.8771	28.8592
Change1915	36.3263	81.9717	35.9061	42.2313	43.8407	12.1815	NaN	NaN	34.544	37.2312
Change1916	8.29159	64.0967	18.921	10.1854	93.9983	4.1651	NaN	NaN	6.81336	22.3893
Change1917	1.20841	46.9224	32.925	8.57551	147.522	41.1112	NaN	NaN	11.9134	13.8244
Change1918	8.69162	14.7715	23.7607	12.8639	39.5559	2.25488	NaN	NaN	45.3611	24.7899
Change1919	7.7628	54.2517	14.9067	6.62434	10.0544	38.8169	NaN	NaN	33.3022	80.1974
Change1920	22.405	32.8177	11.9746	21.6259	39.4332	3.88956	56.3916	NaN	14.6717	35.1189
Change1921	61.6368	11.4629	25.922	56.4098	45.4608	49.2005	0.572911	19.9567	20.3738	20.9787
Change1922	6.52955	28.0705	35.4489	65.4976	32.455	14.9976	28.0047	17.0262	6.64981	14.4354
Change1923	6.69796	39.7712	18.0514	50.8061	NaN	29.0056	19.1666	44.2935	130.813	11.3911
Change1924	31.804	23.7405	21.8424	44.5255	NaN	1.4956	55.3466	0.530657	170.531	9.23073
Change1925	42.3891	32.5185	71.4254	14.2464	2.59187	4.69121	16.0805	21.578	19.8636	2.22996
Change1926	20.5646	31.8537	23.5165	48.6571	4.63032	8.03039	17.7157	18.5081	9.92608	1.56053
Change1927	112.754	28.0508	71.6682	36.871	41.3578	10.9118	22.189	43.0417	21.0962	40.5109
Change1928	35.9126	57.6487	8.03491	36.8393	48.6061	1.50751	30.6888	11.959	29.1296	48.8278
Change1929	1.9616	32.9824	3.64464	17.001	1.36997	5.52479	65.9617	31.5272	21.636	8.79838
Change1930	51.5768	12.561	39.841	62.1386	9.85244	45.9966	40.1715	8.11961	37.4965	18.2341
Change1931	50.0422	59.1035	20.0463	15.122	26.5311	4.7001	84.8907	25.3924	48.7243	20.5532
Change1932	64.7414	22.8746	1.95888	10.6366	2.54384	23.5316	8.57208	0.499502	11.9655	4.37832
Change1933	76.4221	27.6105	58.7521	11.1236	89.4727	11.0019	22.8179	86.052	46.0332	5.86501
Change1934	21.8713	NaN	6.52715	48.8213	26.4876	7.1393	43.1844	0.710323	162.23	13.1111
Change1935	20.5897	NaN	5.45687	4.56985	NaN	17.8602	3.46265	38.0525	177.347	NaN
Change1936	18.8167	NaN	31.0947	13.1853	NaN	46.0397	54.683	26.3445	41.6959	NaN
Change1937	55.1361	NaN	NaN	24.2281	NaN	3.61115	39.3872	NaN	17.1623	67.555
Change1938	NaN	6.55806	NaN	51.4262	NaN	39.4153	50.1448	NaN	26.4718	164.241
Change1939	NaN	1.26232	NaN	5.32766	NaN	20.3787	7.33196	NaN	13.3686	84.8876
Change1940	73.2013	174.366	NaN	31.6877	NaN	1.53427	11.5736	NaN	41.1156	NaN
Change1941	59.3669	161.057	NaN	28.4112	NaN	41.3478	96.1118	73.2494	19.6873	NaN
Change1942	93.781	4.87802	NaN	51.4192	NaN	21.0666	116.41	10.5052	30.199	NaN
Change1943	11.204	1.99102	NaN	15.0453	NaN	11.5852	2.64105	15.5323	30.3693	NaN
Change1944	24.6788	1.00884	NaN	68.1595	NaN	17.895	3.12784	60.4743	16.5346	NaN
Change1945	7.43539	118.654	NaN	36.7708	NaN	63.2427	16.5013	2.43623	7.60452	NaN
Change1946	3.98208	164.951	NaN	6.63417	NaN	27.9351	17.3397	0.166052	22.6978	NaN
Change1947	1.41686	12.1858	NaN	64.4387	NaN	28.1956	10.5193	5.3908	12.9955	NaN
Change1948	5.28909	17.8879	NaN	75.8103	NaN	11.0558	12.7851	15.5625	2.61025	NaN
Change1949	16.8158	2.66027	NaN	4.77455	NaN	33.3807	40.6764	160.978	15.1853	NaN
Change1950	112.165	2.11977	NaN	33.3348	NaN	26.2	44.0201	NaN	15.6717	NaN
Change1951	139.759	28.5457	NaN	0.928397	NaN	38.7392	16.8089	NaN	16.4447	NaN
Change1952	26.1059	38.6682	NaN	16.8529	NaN	27.2332	51.3125	16.1772	37.5275	NaN
Change1953	56.4111	10.7579	3.38164	58.2729	NaN	19.1206	74.7781	43.8225	21.8645	NaN
Change1954	32.933	57.3496	20.1868	67.7449	NaN	49.8393	NaN	41.2545	72.326	20.609
Change1955	2.21228	3.97323	22.0188	17.0419	NaN	10.3398	NaN	81.3975	0.554257	8.7894
Change1956	4.89887	16.2976	3.67628	12.3277	NaN	10.0095	NaN	39.9541	46.679	1.71867
Change1957	NaN	41.2199	5.87639	54.7829	NaN	9.82995	NaN	17.0159	66.5859	11.7052
Change1958	NaN	5.48824	8.38685	42.4603	18.0598	50.2437	NaN	36.3275	1.49349	35.2381
Change1959	12.5955	39.0649	12.8593	7.85131	8.85125	NaN	NaN	10.6245	47.1405	40.1272
Change1960	6.19271	12.2781	8.40281	12.46	2.58532	NaN	NaN	50.3193	45.0921	25.742
Change1961	35.28	4.30539	8.41021	28.0636	22.2498	NaN	NaN	5.15817	23.1953	0.978639
Change1962	30.1825	10.2808	15.6309	152.455	37.5372	NaN	NaN	64.0404	51.8579	45.1468
Change1963	11.4663	14.025	1.10317	175.987	22.7424	NaN	NaN	6.11293	10.0375	11.2328
Change1964	5.60208	NaN	5.64102	12.8295	0.924004	NaN	NaN	13.4597	5.90728	38.6162
Change1965	1.17581	NaN	15.5895	2.42496	37.2946	NaN	NaN	68.1868	22.5352	13.8364
Change1966	53.6144	61.9022	20.8413	19.7143	11.464	NaN	NaN	70.3042	25.7537	36.1846
Change1967	53.9051	NaN	24.8281	20.3396	31.0711	NaN	16.5507	18.3758	30.9044	7.33134
Change1968	11.2951	NaN	6.03514	51.0528	48.727	NaN	0.209224	66.0573	10.537	115.173
Change1969	27.8693	NaN	4.28945	14.5903	37.675	NaN	24.3512	1.1542	4.65978	NaN
Change1970	29.84	42.8244	5.8284	37.3243	72.3423	NaN	3.40942	18.3596	1.17332	NaN
Change1971	12.5495	2.56726	11.1344	0.727954	25.8315	NaN	26.2417	17.9158	37.2721	NaN
Change1972	38.9295	5.12246	12.8078	27.8362	44.4606	NaN	16.3489	23.9906	35.068	NaN
Change1973	27.731	50.8605	13.3844	27.247	23.2505	NaN	1.6493	3.1413	4.52577	NaN
Change1974	NaN	65.4276	34.6561	4.43135	34.4725	NaN	15.9811	10.0869	0.629845	NaN
Change1975	NaN	9.08841	17.7848	13.5019	12.9455	NaN	12.2277	47.9533	3.69517	NaN
Change1976	NaN	53.0439	13.1295	36.3739	17.3044	NaN	2.43284	61.3389	24.3744	NaN
Change1977	8.0946	13.6933	1.70969	25.2713	18.5186	NaN	12.0078	35.7251	0.782572	NaN
Change1978	14.9718	31.1237	16.0169	21.8435	9.90896	NaN	0.0732526	20.7539	24.9089	NaN
Change1979	19.5003	5.68472	9.78372	38.7283	15.7109	NaN	8.29404	2.92467	5.31645	NaN
Change1980	24.6924	27.7533	27.4148	4.23888	33.8605	NaN	21.0216	13.7242	5.82313	NaN
Change1981	9.62626	38.2262	11.8755	19.7135	36.0591	NaN	48.4441	63.294	7.45102	NaN
Change1982	51.428	9.11298	7.05693	23.5802	8.48748	NaN	2.99803	76.3545	6.80417	NaN
Change1983	18.3135	3.25327	2.85775	24.467	13.64	NaN	1.37372	5.92664	8.27121	NaN
Change1984	8.23536	0.288901	1.58637	34.5524	17.3186	NaN	16.053	32.5512	17.4676	NaN
Change1985	25.8142	10.5026	39.2931	22.9113	5.21736	NaN	34.1482	43.6221	0.836793	NaN
Change1986	18.8751	7.72406	52.366	9.53379	61.6654	NaN	29.8982	3.75852	17.0429	NaN
Change1987	5.48242	145.221	50.8879	2.16203	42.5512	NaN	19.5976	27.3387	11.5025	NaN
Change1988	38.4556	132.384	11.5865	5.42708	32.2175	NaN	22.6334	41.3409	33.1579	NaN
Change1989	11.9884	6.97296	60.0696	44.564	28.1192	NaN	29.444	21.0524	68.272	NaN
Change1990	47.2016	62.5865	31.4118	56.2299	47.1556	NaN	40.7163	26.0089	9.2224	NaN
Change1991	30.1004	90.8128	15.3359	18.8898	0.73784	44.6924	35.5323	37.3074	56.9238	NaN
Change1992	6.12852	159.457	44.2207	2.37115	61.725	29.9859	4.77729	5.08455	24.3498	NaN
[truncated: 2,528 more rows]

## Sheet: Fig7J_Data
The mean value is calculated as the arithmetic mean.
In this study, all calculations were performed using MATLAB, and the results are presented accordingly.
Please note that some discrepancies may exist between these results and the values in this supplemental data.
Fig 7J: maDLC (Cosine similarity of each fish pair)
	#1-#2	#1-#3	#1-#4	#1-#5	#1-#6	#1-#7	#1-#8	#1-#9	#1-#10	#2-#3	#2-#4	#2-#5	#2-#6	#2-#7	#2-#8	#2-#9	#2-#10	#3-#4	#3-#5	#3-#6	#3-#7	#3-#8	#3-#9	#3-#10	#4-#5	#4-#6	#4-#7	#4-#8	#4-#9	#4-#10	#5-#6	#5-#7	#5-#8	#5-#9	#5-#10	#6-#7	#6-#8	#6-#9	#6-#10	#7-#8	#7-#9	#7-#10	#8-#9	#8-#10	#9-#10	Mean
Frame1	0.376756	0.999558	0.927185	0.999865	NaN	NaN	NaN	NaN	NaN	0.404131	0.696322	0.391937	NaN	NaN	NaN	NaN	NaN	0.937913	0.999912	NaN	NaN	NaN	NaN	NaN	0.93322	NaN	NaN	NaN	NaN	NaN	NaN	NaN	NaN	NaN	NaN	NaN	NaN	NaN	NaN	NaN	NaN	NaN	NaN	NaN	NaN	0.76668
Frame2	0.554051	0.320252	0.972192	-0.165135	NaN	NaN	NaN	NaN	NaN	0.966074	0.343687	-0.912547	NaN	NaN	NaN	NaN	NaN	0.0894932	-0.987211	NaN	NaN	NaN	NaN	NaN	0.0704285	NaN	NaN	NaN	NaN	NaN	NaN	NaN	NaN	NaN	NaN	NaN	NaN	NaN	NaN	NaN	NaN	NaN	NaN	NaN	NaN	0.125128
Frame3	-0.35557	0.606166	0.579836	0.689103	0.425114	NaN	NaN	NaN	NaN	0.527829	-0.967662	0.432283	-0.997146	NaN	NaN	NaN	NaN	-0.296511	0.994063	-0.462202	NaN	NaN	NaN	NaN	-0.19084	0.983944	NaN	NaN	NaN	NaN	-0.362974	NaN	NaN	NaN	NaN	NaN	NaN	NaN	NaN	NaN	NaN	NaN	NaN	NaN	NaN	0.107029
Frame4	0.363784	0.982696	0.219972	0.880826	0.630513	NaN	NaN	NaN	NaN	0.184952	-0.828646	0.761432	0.952368	NaN	NaN	NaN	NaN	0.396856	0.777889	0.475833	NaN	NaN	NaN	NaN	-0.268088	-0.618472	NaN	NaN	NaN	NaN	0.922847	NaN	NaN	NaN	NaN	NaN	NaN	NaN	NaN	NaN	NaN	NaN	NaN	NaN	NaN	0.388984
Frame5	0.496318	-0.540974	-0.649914	0.437942	0.834124	NaN	NaN	NaN	NaN	0.461646	0.33723	0.99782	0.892837	NaN	NaN	NaN	NaN	0.990783	0.519182	0.0126584	NaN	NaN	NaN	NaN	0.398625	-0.122906	NaN	NaN	NaN	NaN	0.861167	NaN	NaN	NaN	NaN	NaN	NaN	NaN	NaN	NaN	NaN	NaN	NaN	NaN	NaN	0.395103
Frame6	0.99157	0.999519	0.100244	0.856262	0.310631	NaN	NaN	NaN	NaN	0.987075	-0.0295213	0.782114	0.431176	NaN	NaN	NaN	NaN	0.131052	0.871869	0.281004	NaN	NaN	NaN	NaN	0.599775	-0.914604	NaN	NaN	NaN	NaN	-0.225007	NaN	NaN	NaN	NaN	NaN	NaN	NaN	NaN	NaN	NaN	NaN	NaN	NaN	NaN	0.411544
Frame7	0.855091	0.999245	-0.0770565	0.390015	0.122959	NaN	NaN	NaN	NaN	0.874588	-0.582827	0.810918	0.619685	NaN	NaN	NaN	NaN	-0.115734	0.425495	0.161422	NaN	NaN	NaN	NaN	-0.948124	-0.998936	NaN	NaN	NaN	NaN	0.961777	NaN	NaN	NaN	NaN	NaN	NaN	NaN	NaN	NaN	NaN	NaN	NaN	NaN	NaN	0.233234
Frame8	0.285657	0.944809	NaN	0.386826	0.301638	0.821049	NaN	NaN	NaN	0.583861	NaN	0.994228	0.99986	0.781609	NaN	NaN	NaN	NaN	0.667594	0.597352	0.96276	NaN	NaN	NaN	NaN	NaN	NaN	NaN	NaN	NaN	0.995883	0.844021	NaN	NaN	NaN	0.791928	NaN	NaN	NaN	NaN	NaN	NaN	NaN	NaN	NaN	0.730605
Frame9	NaN	NaN	-0.636715	0.980487	-0.900321	0.39493	NaN	NaN	NaN	NaN	NaN	NaN	NaN	NaN	NaN	NaN	NaN	NaN	NaN	NaN	NaN	NaN	NaN	NaN	-0.775875	0.237645	0.45696	NaN	NaN	NaN	-0.797196	0.206622	NaN	NaN	NaN	-0.755411	NaN	NaN	NaN	NaN	NaN	NaN	NaN	NaN	NaN	-0.158887
Frame10	0.950371	0.534509	NaN	NaN	-0.102745	0.853786	NaN	NaN	NaN	0.245037	NaN	NaN	0.211825	0.649439	NaN	NaN	NaN	NaN	NaN	-0.895608	0.896368	NaN	NaN	NaN	NaN	NaN	NaN	NaN	NaN	NaN	NaN	NaN	NaN	NaN	NaN	-0.605591	NaN	NaN	NaN	NaN	NaN	NaN	NaN	NaN	NaN	0.273739
Frame11	0.507295	NaN	-0.181494	NaN	0.419904	-0.928107	NaN	NaN	NaN	NaN	-0.939531	NaN	0.995133	-0.791674	NaN	NaN	NaN	NaN	NaN	NaN	NaN	NaN	NaN	NaN	NaN	-0.968706	0.534577	NaN	NaN	NaN	NaN	NaN	NaN	NaN	NaN	-0.727616	NaN	NaN	NaN	NaN	NaN	NaN	NaN	NaN	NaN	-0.208022
Frame12	-0.886053	-0.931101	NaN	NaN	-0.61853	-0.395782	NaN	NaN	NaN	0.655907	NaN	NaN	0.912317	0.776414	NaN	NaN	NaN	NaN	NaN	0.289298	0.0335363	NaN	NaN	NaN	NaN	NaN	NaN	NaN	NaN	NaN	NaN	NaN	NaN	NaN	NaN	0.966403	NaN	NaN	NaN	NaN	NaN	NaN	NaN	NaN	NaN	0.0802408
Frame13	0.98672	NaN	NaN	0.214882	NaN	0.877718	NaN	NaN	NaN	NaN	NaN	0.0533925	NaN	0.788229	NaN	NaN	NaN	NaN	NaN	NaN	NaN	NaN	NaN	NaN	NaN	NaN	NaN	NaN	NaN	NaN	NaN	0.65659	NaN	NaN	NaN	NaN	NaN	NaN	NaN	NaN	NaN	NaN	NaN	NaN	NaN	0.596255
Frame14	0.612364	-0.0825432	NaN	0.989334	NaN	0.494617	NaN	NaN	NaN	0.737331	NaN	0.720992	NaN	0.989984	NaN	NaN	NaN	NaN	0.0635048	NaN	0.825318	NaN	NaN	NaN	NaN	NaN	NaN	NaN	NaN	NaN	NaN	0.61594	NaN	NaN	NaN	NaN	NaN	NaN	NaN	NaN	NaN	NaN	NaN	NaN	NaN	0.596684
Frame15	0.220105	-0.381397	NaN	0.0138328	NaN	0.975577	NaN	NaN	NaN	0.817794	NaN	0.978428	NaN	0.429	NaN	NaN	NaN	NaN	0.919047	NaN	-0.169028	NaN	NaN	NaN	NaN	NaN	NaN	NaN	NaN	NaN	NaN	0.233132	NaN	NaN	NaN	NaN	NaN	NaN	NaN	NaN	NaN	NaN	NaN	NaN	NaN	0.403649
Frame16	0.373709	0.525668	NaN	NaN	NaN	0.284109	NaN	NaN	NaN	0.985501	NaN	NaN	NaN	-0.78315	NaN	NaN	NaN	NaN	NaN	NaN	-0.666288	NaN	NaN	NaN	NaN	NaN	NaN	NaN	NaN	NaN	NaN	NaN	NaN	NaN	NaN	NaN	NaN	NaN	NaN	NaN	NaN	NaN	NaN	NaN	NaN	0.119925
Frame17	NaN	0.579419	NaN	0.707688	NaN	0.735997	NaN	NaN	NaN	NaN	NaN	NaN	NaN	NaN	NaN	NaN	NaN	NaN	0.985887	NaN	0.978214	NaN	NaN	NaN	NaN	NaN	NaN	NaN	NaN	NaN	NaN	0.999163	NaN	NaN	NaN	NaN	NaN	NaN	NaN	NaN	NaN	NaN	NaN	NaN	NaN	0.831061
Frame18	NaN	0.194515	NaN	0.938571	NaN	0.988195	NaN	NaN	NaN	NaN	NaN	NaN	NaN	NaN	NaN	NaN	NaN	NaN	-0.155928	NaN	0.342495	NaN	NaN	NaN	NaN	NaN	NaN	NaN	NaN	NaN	NaN	0.874624	NaN	NaN	NaN	NaN	NaN	NaN	NaN	NaN	NaN	NaN	NaN	NaN	NaN	0.530412
Frame19	NaN	-0.0554429	NaN	0.247668	NaN	0.985402	NaN	NaN	NaN	NaN	NaN	NaN	NaN	NaN	NaN	NaN	NaN	NaN	0.953623	NaN	-0.224617	NaN	NaN	NaN	NaN	NaN	NaN	NaN	NaN	NaN	NaN	0.0791112	NaN	NaN	NaN	NaN	NaN	NaN	NaN	NaN	NaN	NaN	NaN	NaN	NaN	0.330957
Frame20	NaN	0.911572	0.965195	-0.681064	NaN	0.993144	NaN	NaN	NaN	NaN	NaN	NaN	NaN	NaN	NaN	NaN	NaN	0.772318	-0.921886	NaN	0.85726	NaN	NaN	NaN	-0.465859	NaN	0.98915	NaN	NaN	NaN	NaN	-0.590798	NaN	NaN	NaN	NaN	NaN	NaN	NaN	NaN	NaN	NaN	NaN	NaN	NaN	0.282903
Frame21	NaN	0.587895	0.925727	-0.997107	NaN	0.884462	NaN	NaN	NaN	NaN	NaN	NaN	NaN	NaN	NaN	NaN	NaN	0.850164	-0.524703	NaN	0.14251	NaN	NaN	NaN	-0.8943	NaN	0.642301	NaN	NaN	NaN	NaN	-0.917372	NaN	NaN	NaN	NaN	NaN	NaN	NaN	NaN	NaN	NaN	NaN	NaN	NaN	0.0699576
Frame22	NaN	0.531796	0.969762	NaN	0.88657	0.999928	NaN	NaN	NaN	NaN	NaN	NaN	NaN	NaN	NaN	NaN	NaN	0.722399	NaN	0.863234	0.521608	NaN	NaN	NaN	NaN	0.97266	0.966767	NaN	NaN	NaN	NaN	NaN	NaN	NaN	NaN	0.880962	NaN	NaN	NaN	NaN	NaN	NaN	NaN	NaN	NaN	0.831568
Frame23	NaN	-0.226843	-0.542185	NaN	0.43021	-0.857424	NaN	NaN	NaN	NaN	NaN	NaN	NaN	NaN	NaN	NaN	NaN	0.941346	NaN	0.781606	0.695696	NaN	NaN	NaN	NaN	0.525272	0.897289	NaN	NaN	NaN	NaN	NaN	NaN	NaN	NaN	0.0956818	NaN	NaN	NaN	NaN	NaN	NaN	NaN	NaN	NaN	0.274065
Frame24	NaN	0.17772	-0.0500425	NaN	NaN	0.892933	NaN	NaN	NaN	NaN	NaN	NaN	NaN	NaN	NaN	NaN	NaN	0.973955	NaN	NaN	0.601714	NaN	NaN	NaN	NaN	NaN	0.40494	NaN	NaN	NaN	NaN	NaN	NaN	NaN	NaN	NaN	NaN	NaN	NaN	NaN	NaN	NaN	NaN	NaN	NaN	0.500203
Frame25	NaN	0.94543	0.988383	NaN	0.997741	0.961444	NaN	NaN	NaN	NaN	NaN	NaN	NaN	NaN	NaN	NaN	NaN	0.884926	NaN	0.965182	0.819376	NaN	NaN	NaN	NaN	0.97594	0.992071	NaN	NaN	NaN	NaN	NaN	NaN	NaN	NaN	0.940799	NaN	NaN	NaN	NaN	NaN	NaN	NaN	NaN	NaN	0.947129
Frame26	NaN	0.993405	0.794116	NaN	0.355309	0.967185	NaN	NaN	NaN	NaN	NaN	NaN	NaN	NaN	NaN	NaN	NaN	0.858564	NaN	0.460143	0.931675	NaN	NaN	NaN	NaN	0.850266	0.61364	NaN	NaN	NaN	NaN	NaN	NaN	NaN	NaN	0.106156	NaN	NaN	NaN	NaN	NaN	NaN	NaN	NaN	NaN	0.693046
Frame27	NaN	0.696948	0.895481	NaN	-0.595183	0.989617	NaN	NaN	NaN	NaN	NaN	NaN	NaN	NaN	NaN	NaN	NaN	0.943294	NaN	-0.991083	0.792785	NaN	NaN	NaN	NaN	-0.890652	0.950158	NaN	NaN	NaN	NaN	NaN	NaN	NaN	NaN	-0.704505	NaN	NaN	NaN	NaN	NaN	NaN	NaN	NaN	NaN	0.208686
Frame28	NaN	0.987308	0.949164	NaN	NaN	0.420827	NaN	NaN	NaN	NaN	NaN	NaN	NaN	NaN	NaN	NaN	NaN	0.887125	NaN	NaN	0.27142	NaN	NaN	NaN	NaN	NaN	0.684987	NaN	NaN	NaN	NaN	NaN	NaN	NaN	NaN	NaN	NaN	NaN	NaN	NaN	NaN	NaN	NaN	NaN	NaN	0.700138
Frame29	-0.962575	0.970633	NaN	NaN	NaN	0.615074	NaN	NaN	NaN	-0.86911	NaN	NaN	NaN	-0.805742	NaN	NaN	NaN	NaN	NaN	NaN	0.407332	NaN	NaN	NaN	NaN	NaN	NaN	NaN	NaN	NaN	NaN	NaN	NaN	NaN	NaN	NaN	NaN	NaN	NaN	NaN	NaN	NaN	NaN	NaN	NaN	-0.107398
Frame30	-0.143168	NaN	NaN	0.360823	0.527567	-0.987007	NaN	NaN	NaN	NaN	NaN	0.871369	0.765231	-0.0177121	NaN	NaN	NaN	NaN	NaN	NaN	NaN	NaN	NaN	NaN	NaN	NaN	NaN	NaN	NaN	NaN	0.982644	-0.505986	NaN	NaN	NaN	-0.657208	NaN	NaN	NaN	NaN	NaN	NaN	NaN	NaN	NaN	0.119655
Frame31	NaN	-0.8873	NaN	-0.788948	-0.988205	0.0138198	NaN	NaN	NaN	NaN	NaN	NaN	NaN	NaN	NaN	NaN	NaN	NaN	0.983418	0.94746	-0.47341	NaN	NaN	NaN	NaN	NaN	NaN	NaN	NaN	NaN	0.873739	-0.625304	NaN	NaN	NaN	-0.166778	NaN	NaN	NaN	NaN	NaN	NaN	NaN	NaN	NaN	-0.111151
Frame32	NaN	-0.41467	NaN	0.733801	0.19322	0.756818	NaN	NaN	NaN	NaN	NaN	NaN	NaN	NaN	NaN	NaN	NaN	NaN	0.313917	0.812701	0.280951	NaN	NaN	NaN	NaN	NaN	NaN	NaN	NaN	NaN	0.808347	0.999404	NaN	NaN	NaN	0.787541	NaN	NaN	NaN	NaN	NaN	NaN	NaN	NaN	NaN	0.527203
Frame33	NaN	NaN	NaN	NaN	NaN	NaN	NaN	NaN	NaN	0.824303	NaN	0.745314	0.950421	NaN	NaN	NaN	NaN	NaN	0.991824	0.607382	NaN	NaN	NaN	NaN	NaN	NaN	NaN	NaN	NaN	NaN	0.501037	NaN	NaN	NaN	NaN	NaN	NaN	NaN	NaN	NaN	NaN	NaN	NaN	NaN	NaN	0.770047
Frame34	NaN	NaN	NaN	NaN	NaN	NaN	NaN	NaN	NaN	NaN	NaN	NaN	NaN	NaN	NaN	NaN	NaN	0.541647	0.984215	0.741826	-0.481427	NaN	NaN	NaN	0.681865	0.965512	-0.997543	NaN	NaN	NaN	0.848796	-0.628945	NaN	NaN	NaN	-0.9449	NaN	NaN	NaN	NaN	NaN	NaN	NaN	NaN	NaN	0.171105
Frame35	NaN	NaN	NaN	NaN	NaN	NaN	NaN	NaN	NaN	NaN	NaN	NaN	NaN	NaN	NaN	NaN	NaN	0.961891	0.929154	0.672208	0.57201	NaN	NaN	NaN	0.994831	0.444151	0.325929	NaN	NaN	NaN	0.350879	0.228247	NaN	NaN	NaN	0.991789	NaN	NaN	NaN	NaN	NaN	NaN	NaN	NaN	NaN	0.647109
Frame36	NaN	NaN	NaN	NaN	NaN	NaN	NaN	NaN	NaN	NaN	NaN	NaN	NaN	NaN	NaN	NaN	NaN	NaN	0.966512	0.598959	-0.207896	NaN	NaN	NaN	NaN	NaN	NaN	NaN	NaN	NaN	0.784398	0.0500801	NaN	NaN	NaN	0.658762	NaN	NaN	NaN	NaN	NaN	NaN	NaN	NaN	NaN	0.475136
Frame37	NaN	0.927603	0.712526	0.999887	0.957397	0.485043	NaN	NaN	NaN	NaN	NaN	NaN	NaN	NaN	NaN	NaN	NaN	0.923054	0.933118	0.995961	0.776609	NaN	NaN	NaN	0.723001	0.884788	0.959188	NaN	NaN	NaN	0.961633	0.498144	NaN	NaN	NaN	0.716909	NaN	NaN	NaN	NaN	NaN	NaN	NaN	NaN	NaN	0.830324
Frame38	0.852999	0.779927	0.994974	0.435001	0.430395	-0.198613	NaN	NaN	NaN	0.991927	0.796451	0.841001	0.838226	0.342097	NaN	NaN	NaN	0.713337	0.902821	0.900613	0.458498	NaN	NaN	NaN	0.342651	0.337848	-0.295754	NaN	NaN	NaN	0.999987	0.796095	NaN	NaN	NaN	0.799176	NaN	NaN	NaN	NaN	NaN	NaN	NaN	NaN	NaN	0.621888
Frame39	0.485565	0.96579	0.59121	0.362049	0.553984	0.481048	NaN	NaN	NaN	0.242252	0.992129	0.990692	0.996791	0.999987	NaN	NaN	NaN	0.361835	0.107932	0.319138	0.237243	NaN	NaN	NaN	0.96585	0.998969	0.99147	NaN	NaN	NaN	0.976617	0.991381	NaN	NaN	NaN	0.996365	NaN	NaN	NaN	NaN	NaN	NaN	NaN	NaN	NaN	0.695633
Frame40	0.690109	0.295246	-0.618141	0.924953	0.941303	0.824393	NaN	NaN	NaN	0.895196	-0.995466	0.363253	0.405306	0.978551	NaN	NaN	NaN	-0.933529	-0.0900475	-0.0445978	0.784185	NaN	NaN	NaN	-0.272983	-0.316512	-0.954519	NaN	NaN	NaN	0.998962	0.547393	NaN	NaN	NaN	0.584937	NaN	NaN	NaN	NaN	NaN	NaN	NaN	NaN	NaN	0.238476
Frame41	0.524582	0.930616	0.494065	0.635957	0.987689	0.918048	NaN	NaN	NaN	0.17659	-0.481016	-0.323404	0.651302	0.81913	NaN	NaN	NaN	0.777991	0.87428	0.861906	0.709243	NaN	NaN	NaN	0.985161	0.351978	0.108874	NaN	NaN	NaN	0.507407	0.277873	NaN	NaN	NaN	0.968765	NaN	NaN	NaN	NaN	NaN	NaN	NaN	NaN	NaN	0.559859
Frame42	-0.159077	0.970465	0.932801	0.954653	0.688153	-0.1457	NaN	NaN	NaN	0.0837911	0.207416	0.142067	0.606857	0.999908	NaN	NaN	NaN	0.992192	0.99828	0.842865	0.0972705	NaN	NaN	NaN	0.997797	0.903398	0.220638	NaN	NaN	NaN	0.872964	0.155452	NaN	NaN	NaN	0.617559	NaN	NaN	NaN	NaN	NaN	NaN	NaN	NaN	NaN	0.570464
Frame43	0.999925	0.930773	0.886192	0.996712	0.996914	0.62154	NaN	NaN	NaN	0.926215	0.891813	0.995643	0.997802	0.63111	NaN	NaN	NaN	0.655455	0.957334	0.899198	0.292109	NaN	NaN	NaN	0.84574	0.91983	0.913759	NaN	NaN	NaN	0.987276	0.556027	NaN	NaN	NaN	0.681122	NaN	NaN	NaN	NaN	NaN	NaN	NaN	NaN	NaN	0.837261
Frame44	0.385771	0.957916	-0.95357	0.673206	0.523446	-0.221366	NaN	NaN	NaN	0.634366	-0.0899985	0.94192	0.988035	0.814309	NaN	NaN	NaN	-0.826988	0.857135	0.746	0.0678777	NaN	NaN	NaN	-0.419245	-0.242525	0.504789	NaN	NaN	NaN	0.982446	0.572084	NaN	NaN	NaN	0.715046	NaN	NaN	NaN	NaN	NaN	NaN	NaN	NaN	NaN	0.362412
Frame45	0.99146	0.999713	NaN	0.992198	0.956397	0.329029	NaN	NaN	NaN	0.9943	NaN	0.999983	0.986318	0.449367	NaN	NaN	NaN	NaN	0.9949	0.963119	0.351556	NaN	NaN	NaN	NaN	NaN	NaN	NaN	NaN	NaN	0.985348	0.444189	NaN	NaN	NaN	0.590489	NaN	NaN	NaN	NaN	NaN	NaN	NaN	NaN	NaN	0.801891
Frame46	0.99954	0.998358	NaN	0.999908	0.998305	0.212899	NaN	NaN	NaN	0.996163	NaN	0.99986	0.99961	0.242419	NaN	NaN	NaN	NaN	0.997488	0.993332	0.156587	NaN	NaN	NaN	NaN	NaN	NaN	NaN	NaN	NaN	0.999004	0.226161	NaN	NaN	NaN	0.269408	NaN	NaN	NaN	NaN	NaN	NaN	NaN	NaN	NaN	0.739269
Frame47	0.722187	0.697795	NaN	-0.587782	-0.11095	0.840549	NaN	NaN	NaN	0.9994	NaN	0.135108	0.607301	0.981751	NaN	NaN	NaN	NaN	0.169347	0.634455	0.974575	NaN	NaN	NaN	NaN	NaN	NaN	NaN	NaN	NaN	0.869239	-0.0557845	NaN	NaN	NaN	0.445133	NaN	NaN	NaN	NaN	NaN	NaN	NaN	NaN	NaN	0.488155
Frame48	0.958388	0.997012	NaN	0.578762	0.584947	-0.148431	NaN	NaN	NaN	0.977575	NaN	0.787477	0.792141	0.140052	NaN	NaN	NaN	NaN	0.640024	0.645848	-0.0715998	NaN	NaN	NaN	NaN	NaN	NaN	NaN	NaN	NaN	0.999971	0.720557	NaN	NaN	NaN	0.715264	NaN	NaN	NaN	NaN	NaN	NaN	NaN	NaN	NaN	0.621199
Frame49	0.896472	0.963787	NaN	0.590396	0.345756	0.752875	NaN	NaN	NaN	0.745844	NaN	0.886906	0.725733	0.383299	NaN	NaN	NaN	NaN	0.353779	0.0830082	0.901126	NaN	NaN	NaN	NaN	NaN	NaN	NaN	NaN	NaN	0.961468	-0.0867182	NaN	NaN	NaN	-0.357259	NaN	NaN	NaN	NaN	NaN	NaN	NaN	NaN	NaN	0.543098
Frame50	0.553149	0.211902	NaN	0.959726	0.999342	-0.526741	NaN	NaN	NaN	0.931377	NaN	0.296829	0.522578	0.416775	NaN	NaN	NaN	NaN	-0.0711885	0.176326	0.719105	NaN	NaN	NaN	NaN	NaN	NaN	NaN	NaN	NaN	0.969282	-0.74433	NaN	NaN	NaN	-0.557217	NaN	NaN	NaN	NaN	NaN	NaN	NaN	NaN	NaN	0.323794
Frame51	0.427102	NaN	NaN	0.659156	0.987788	NaN	NaN	NaN	NaN	NaN	NaN	-0.39844	0.562765	NaN	NaN	NaN	NaN	NaN	NaN	NaN	NaN	NaN	NaN	NaN	NaN	NaN	NaN	NaN	NaN	NaN	0.53394	NaN	NaN	NaN	NaN	NaN	NaN	NaN	NaN	NaN	NaN	NaN	NaN	NaN	NaN	0.462052
Frame52	0.940286	NaN	0.696918	0.955721	0.751471	0.972869	NaN	NaN	NaN	NaN	0.899411	0.798483	0.482022	0.836024	NaN	NaN	NaN	NaN	NaN	NaN	NaN	NaN	NaN	NaN	0.45502	0.0505629	0.512093	NaN	NaN	NaN	0.912349	0.997874	NaN	NaN	NaN	0.883724	NaN	NaN	NaN	NaN	NaN	NaN	NaN	NaN	NaN	0.742989
Frame53	0.999934	NaN	0.0290989	0.991758	0.782384	0.516586	NaN	NaN	NaN	NaN	0.0405393	0.993159	0.789462	0.526353	NaN	NaN	NaN	NaN	NaN	NaN	NaN	NaN	NaN	NaN	0.156933	0.645299	0.870905	NaN	NaN	NaN	0.855733	0.622036	NaN	NaN	NaN	0.937429	NaN	NaN	NaN	NaN	NaN	NaN	NaN	NaN	NaN	0.650507
Frame54	-0.999984	NaN	-0.0601866	0.974487	0.900965	0.324402	NaN	NaN	NaN	NaN	0.065826	-0.97574	-0.903402	-0.319052	NaN	NaN	NaN	NaN	NaN	NaN	NaN	NaN	NaN	NaN	-0.282687	-0.487331	0.92468	NaN	NaN	NaN	0.975363	0.103821	NaN	NaN	NaN	-0.118152	NaN	NaN	NaN	NaN	NaN	NaN	NaN	NaN	NaN	0.00820054
Frame55	0.977994	NaN	-0.17917	NaN	0.517123	0.720756	NaN	NaN	NaN	NaN	0.030031	NaN	0.327171	0.849518	NaN	NaN	NaN	NaN	NaN	NaN	NaN	NaN	NaN	NaN	NaN	-0.934714	0.552834	NaN	NaN	NaN	NaN	NaN	NaN	NaN	NaN	-0.220588	NaN	NaN	NaN	NaN	NaN	NaN	NaN	NaN	NaN	0.264095
Frame56	-0.989724	NaN	-0.145655	0.513023	0.803775	-0.396469	NaN	NaN	NaN	NaN	0.00269418	-0.630489	-0.710447	0.261124	NaN	NaN	NaN	NaN	NaN	NaN	NaN	NaN	NaN	NaN	0.774496	-0.705662	0.966005	NaN	NaN	NaN	-0.0983202	0.584632	NaN	NaN	NaN	-0.864849	NaN	NaN	NaN	NaN	NaN	NaN	NaN	NaN	NaN	-0.042391
Frame57	0.756069	NaN	0.658454	1	0.8331	0.451988	NaN	NaN	NaN	NaN	0.00525231	0.756666	0.991895	-0.242088	NaN	NaN	NaN	NaN	NaN	NaN	NaN	NaN	NaN	NaN	0.657767	0.132266	0.96897	NaN	NaN	NaN	0.833604	0.451174	NaN	NaN	NaN	-0.116847	NaN	NaN	NaN	NaN	NaN	NaN	NaN	NaN	NaN	0.542551
Frame58	NaN	NaN	NaN	NaN	NaN	NaN	NaN	NaN	NaN	NaN	NaN	NaN	NaN	NaN	NaN	NaN	NaN	0.902299	0.997979	0.864311	0.999829	NaN	NaN	NaN	0.927868	0.996697	0.91011	NaN	NaN	NaN	0.894521	0.998983	NaN	NaN	NaN	0.873456	NaN	NaN	NaN	NaN	NaN	NaN	NaN	NaN	NaN	0.936605
Frame59	0.919316	-0.0124235	0.541979	NaN	0.904543	0.469	NaN	NaN	NaN	0.382068	0.82896	NaN	0.999351	0.778715	NaN	NaN	NaN	0.833594	NaN	0.415111	0.877303	NaN	NaN	NaN	NaN	0.848571	0.996421	NaN	NaN	NaN	NaN	NaN	NaN	NaN	NaN	0.800811	NaN	NaN	NaN	NaN	NaN	NaN	NaN	NaN	NaN	0.705555
Frame60	-0.0542527	NaN	-0.419826	0.651653	-0.991197	-0.409371	NaN	NaN	NaN	NaN	0.929045	0.722046	-0.0784281	0.933234	NaN	NaN	NaN	NaN	NaN	NaN	NaN	NaN	NaN	NaN	0.414852	0.295965	0.999934	NaN	NaN	NaN	-0.746343	0.425279	NaN	NaN	NaN	0.284971	NaN	NaN	NaN	NaN	NaN	NaN	NaN	NaN	NaN	0.197171
Frame61	0.979395	NaN	0.82054	0.982529	0.692592	0.328981	NaN	NaN	NaN	NaN	0.688198	0.924698	0.823997	0.131491	NaN	NaN	NaN	NaN	NaN	NaN	NaN	NaN	NaN	NaN	0.912583	0.155995	0.809715	NaN	NaN	NaN	0.546245	0.498985	NaN	NaN	NaN	-0.453328	NaN	NaN	NaN	NaN	NaN	NaN	NaN	NaN	NaN	0.589508
Frame62	NaN	NaN	NaN	NaN	NaN	NaN	NaN	NaN	NaN	NaN	-0.611669	0.440721	0.979084	0.990419	NaN	NaN	NaN	NaN	NaN	NaN	NaN	NaN	NaN	NaN	0.440563	-0.437918	-0.496561	NaN	NaN	NaN	0.614134	0.560457	NaN	NaN	NaN	0.9978	NaN	NaN	NaN	NaN	NaN	NaN	NaN	NaN	NaN	0.347703
Frame63	NaN	NaN	NaN	NaN	NaN	NaN	NaN	NaN	NaN	NaN	0.950324	0.864857	0.977608	0.680985	NaN	NaN	NaN	NaN	NaN	NaN	NaN	NaN	NaN	NaN	0.665636	0.994545	0.875092	NaN	NaN	NaN	0.739851	0.221328	NaN	NaN	NaN	0.819836	NaN	NaN	NaN	NaN	NaN	NaN	NaN	NaN	NaN	0.779006
Frame64	NaN	NaN	NaN	NaN	NaN	NaN	NaN	NaN	NaN	NaN	0.182582	0.931983	0.980769	0.316057	NaN	NaN	NaN	NaN	NaN	NaN	NaN	NaN	NaN	NaN	0.526571	0.370962	0.990499	NaN	NaN	NaN	0.984811	0.638479	NaN	NaN	NaN	0.495147	NaN	NaN	NaN	NaN	NaN	NaN	NaN	NaN	NaN	0.641786
Frame65	NaN	NaN	NaN	NaN	NaN	NaN	NaN	NaN	NaN	NaN	NaN	0.277051	0.956511	0.669858	NaN	NaN	NaN	NaN	NaN	NaN	NaN	NaN	NaN	NaN	NaN	NaN	NaN	NaN	NaN	NaN	-0.0152758	-0.52784	NaN	NaN	NaN	0.857308	NaN	NaN	NaN	NaN	NaN	NaN	NaN	NaN	NaN	0.369602
Frame66	NaN	NaN	NaN	NaN	NaN	NaN	NaN	NaN	NaN	0.417554	0.843802	0.891068	0.981417	NaN	NaN	NaN	NaN	-0.135299	0.784479	0.584154	NaN	NaN	NaN	NaN	0.508313	0.725144	NaN	NaN	NaN	NaN	0.961601	NaN	NaN	NaN	NaN	NaN	NaN	NaN	NaN	NaN	NaN	NaN	NaN	NaN	NaN	0.656223
Frame67	NaN	NaN	NaN	NaN	NaN	NaN	NaN	NaN	NaN	0.600094	NaN	0.886567	0.727534	NaN	NaN	NaN	NaN	NaN	0.902071	0.985398	NaN	NaN	NaN	NaN	NaN	NaN	NaN	NaN	NaN	NaN	0.962385	NaN	NaN	NaN	NaN	NaN	NaN	NaN	NaN	NaN	NaN	NaN	NaN	NaN	NaN	0.844008
Frame68	NaN	NaN	NaN	NaN	NaN	NaN	NaN	NaN	NaN	0.69543	NaN	0.776342	0.501756	0.606289	NaN	NaN	NaN	NaN	0.99283	0.970526	0.993089	NaN	NaN	NaN	NaN	NaN	NaN	NaN	NaN	NaN	0.93476	0.97194	NaN	NaN	NaN	0.992103	NaN	NaN	NaN	NaN	NaN	NaN	NaN	NaN	NaN	0.843507
Frame69	NaN	NaN	NaN	NaN	NaN	NaN	NaN	NaN	NaN	0.678307	0.719401	0.985935	0.995979	0.940777	NaN	NaN	NaN	-0.0223996	0.791568	0.609751	0.887244	NaN	NaN	NaN	0.593197	0.778736	0.44131	NaN	NaN	NaN	0.966998	0.984206	NaN	NaN	NaN	0.906621	NaN	NaN	NaN	NaN	NaN	NaN	NaN	NaN	NaN	0.750509
Frame70	NaN	NaN	NaN	NaN	NaN	NaN	NaN	NaN	NaN	0.888183	NaN	0.0224753	-0.266306	0.092383	NaN	NaN	NaN	NaN	0.479336	0.206369	0.539578	NaN	NaN	NaN	NaN	NaN	NaN	NaN	NaN	NaN	0.95766	0.997548	NaN	NaN	NaN	0.935164	NaN	NaN	NaN	NaN	NaN	NaN	NaN	NaN	NaN	0.485239
Frame71	NaN	NaN	NaN	NaN	NaN	NaN	NaN	NaN	NaN	0.409487	0.985901	-0.408486	0.358869	0.993909	NaN	NaN	NaN	0.251055	0.66546	0.998497	0.507537	NaN	NaN	NaN	-0.55546	0.197624	0.961454	NaN	NaN	NaN	0.705371	-0.305404	NaN	NaN	NaN	0.45955	NaN	NaN	NaN	NaN	NaN	NaN	NaN	NaN	NaN	0.415024
Frame72	NaN	-0.301734	0.911561	-0.534638	0.995914	0.986961	NaN	NaN	NaN	NaN	NaN	NaN	NaN	NaN	NaN	NaN	NaN	0.116953	0.967012	-0.386599	-0.144342	NaN	NaN	NaN	-0.139887	0.870705	0.965856	NaN	NaN	NaN	-0.60877	-0.391642	NaN	NaN	NaN	0.968392	NaN	NaN	NaN	NaN	NaN	NaN	NaN	NaN	NaN	0.28505
Frame73	NaN	NaN	NaN	NaN	NaN	NaN	NaN	NaN	NaN	0.313691	0.951058	-0.775143	NaN	0.881009	NaN	NaN	NaN	0.591752	0.356742	NaN	0.725585	NaN	NaN	NaN	-0.541977	NaN	0.984084	NaN	NaN	NaN	NaN	-0.384009	NaN	NaN	NaN	NaN	NaN	NaN	NaN	NaN	NaN	NaN	NaN	NaN	NaN	0.310279
Frame74	-0.754647	0.517035	0.999877	NaN	0.967146	0.29216	NaN	NaN	NaN	0.171445	-0.744268	NaN	-0.563052	0.407026	NaN	NaN	NaN	0.530391	NaN	0.717653	0.969675	NaN	NaN	NaN	NaN	0.971013	0.307117	NaN	NaN	NaN	NaN	NaN	NaN	NaN	NaN	0.525691	NaN	NaN	NaN	NaN	NaN	NaN	NaN	NaN	NaN	0.354284
Frame75	NaN	NaN	NaN	NaN	NaN	NaN	NaN	NaN	NaN	0.802263	0.770339	-0.364106	NaN	0.652515	NaN	NaN	NaN	0.998664	0.263885	NaN	0.975859	NaN	NaN	NaN	0.31338	NaN	0.985842	NaN	NaN	NaN	NaN	0.468175	NaN	NaN	NaN	NaN	NaN	NaN	NaN	NaN	NaN	NaN	NaN	NaN	NaN	0.586681
Frame76	NaN	NaN	NaN	NaN	NaN	NaN	NaN	NaN	NaN	0.803837	0.716809	0.0769331	0.728381	-0.0625768	NaN	NaN	NaN	0.990968	0.654929	0.993074	0.543383	NaN	NaN	NaN	0.750349	0.99986	0.651047	NaN	NaN	NaN	0.739178	0.990268	NaN	NaN	NaN	0.63825	NaN	NaN	NaN	NaN	NaN	NaN	NaN	NaN	NaN	0.680979
Frame77	0.949336	0.885095	0.0877163	0.97358	0.564052	-0.720743	NaN	NaN	NaN	0.693991	-0.22978	0.996015	0.275975	-0.902076	NaN	NaN	NaN	0.541253	0.755436	0.883547	-0.315304	NaN	NaN	NaN	-0.142069	0.872033	0.627309	NaN	NaN	NaN	0.360594	-0.859992	NaN	NaN	NaN	0.165867	NaN	NaN	NaN	NaN	NaN	NaN	NaN	NaN	NaN	0.307706
Frame78	0.270494	-0.315156	0.763036	NaN	-0.505993	NaN	NaN	NaN	NaN	0.828413	0.828658	NaN	-0.967252	NaN	NaN	NaN	NaN	0.372942	NaN	-0.659116	NaN	NaN	NaN	NaN	NaN	-0.943597	NaN	NaN	NaN	NaN	NaN	NaN	NaN	NaN	NaN	NaN	NaN	NaN	NaN	NaN	NaN	NaN	NaN	NaN	NaN	-0.0327571
Frame79	-0.755835	0.734353	-0.418394	0.808936	NaN	0.565702	NaN	NaN	NaN	-0.110617	0.910935	-0.22649	NaN	0.112347	NaN	NaN	NaN	0.309253	0.99309	NaN	0.975144	NaN	NaN	NaN	0.195512	NaN	0.512279	NaN	NaN	NaN	NaN	0.942402	NaN	NaN	NaN	NaN	NaN	NaN	NaN	NaN	NaN	NaN	NaN	NaN	NaN	0.369908
Frame80	0.893302	0.673953	0.936969	0.952478	NaN	0.988256	NaN	NaN	NaN	0.934091	0.994042	0.987758	NaN	0.951491	NaN	NaN	NaN	0.889609	0.86696	NaN	0.778927	NaN	NaN	NaN	0.998876	NaN	0.979358	NaN	NaN	NaN	NaN	0.987838	NaN	NaN	NaN	NaN	NaN	NaN	NaN	NaN	NaN	NaN	NaN	NaN	NaN	0.920927
Frame81	0.887849	0.914555	0.979126	-0.80892	NaN	0.786661	NaN	NaN	NaN	0.998094	0.96284	-0.447677	NaN	0.982517	NaN	NaN	NaN	0.977673	-0.502012	NaN	0.969153	NaN	NaN	NaN	-0.672538	NaN	0.895726	NaN	NaN	NaN	NaN	-0.273373	NaN	NaN	NaN	NaN	NaN	NaN	NaN	NaN	NaN	NaN	NaN	NaN	NaN	0.443312
Frame82	0.978896	0.944623	0.998159	0.995311	NaN	0.417891	NaN	NaN	NaN	0.857626	0.989488	0.95454	NaN	0.223413	NaN	NaN	NaN	0.922983	0.971935	NaN	0.69288	NaN	NaN	NaN	0.987613	NaN	0.362026	NaN	NaN	NaN	NaN	0.503807	NaN	NaN	NaN	NaN	NaN	NaN	NaN	NaN	NaN	NaN	NaN	NaN	NaN	0.786746
Frame83	0.978657	0.778051	0.945678	0.97963	NaN	0.922835	NaN	NaN	NaN	0.890542	0.858684	0.917453	NaN	0.82398	NaN	NaN	NaN	0.531554	0.63605	NaN	0.476032	NaN	NaN	NaN	0.991699	NaN	0.997934	NaN	NaN	NaN	NaN	0.981389	NaN	NaN	NaN	NaN	NaN	NaN	NaN	NaN	NaN	NaN	NaN	NaN	NaN	0.847344
Frame84	0.998498	0.757938	0.567138	0.705727	NaN	0.982307	NaN	NaN	NaN	0.792541	0.521159	0.743485	NaN	0.991093	NaN	NaN	NaN	-0.107416	0.99706	NaN	0.866693	NaN	NaN	NaN	-0.183279	NaN	0.402859	NaN	NaN	NaN	NaN	0.825923	NaN	NaN	NaN	NaN	NaN	NaN	NaN	NaN	NaN	NaN	NaN	NaN	NaN	0.657448
Frame85	0.996909	0.0597627	0.970289	0.99963	NaN	0.447307	NaN	NaN	NaN	-0.0188451	0.948281	0.998678	NaN	0.375659	NaN	NaN	NaN	0.299505	0.0325744	NaN	0.919514	NaN	NaN	NaN	0.963345	NaN	0.650413	NaN	NaN	NaN	NaN	0.422801	NaN	NaN	NaN	NaN	NaN	NaN	NaN	NaN	NaN	NaN	NaN	NaN	NaN	0.604388
Frame86	0.654016	0.85319	0.920407	0.924113	NaN	0.171876	0.989853	NaN	NaN	0.95258	0.897716	0.89345	NaN	0.857633	0.754871	NaN	NaN	0.989208	0.987757	NaN	0.660481	0.918649	NaN	NaN	0.999954	NaN	0.543339	0.966621	NaN	NaN	NaN	0.535265	0.969033	NaN	NaN	NaN	NaN	NaN	NaN	0.310111	NaN	NaN	NaN	NaN	NaN	0.797625
Frame87	0.80204	0.611459	-0.0259673	-0.334354	NaN	-0.668804	0.718678	NaN	NaN	0.96302	0.576242	0.294731	NaN	-0.980441	0.991716	NaN	NaN	0.775131	0.541292	NaN	-0.997212	0.98965	NaN	NaN	0.950812	NaN	-0.725821	0.676446	NaN	NaN	NaN	-0.477035	0.415031	NaN	NaN	NaN	NaN	NaN	NaN	-0.9976	NaN	NaN	NaN	NaN	NaN	0.195191
Frame88	0.769775	0.949627	-0.652316	-0.784892	NaN	0.998807	NaN	0.60645	NaN	0.530963	-0.0183271	-0.208669	NaN	0.737691	NaN	0.974368	NaN	-0.856984	-0.939536	NaN	0.963796	NaN	0.326725	NaN	0.981646	NaN	-0.688545	NaN	0.207063	NaN	NaN	-0.81421	NaN	0.0166853	NaN	NaN	NaN	NaN	NaN	NaN	0.566905	NaN	NaN	NaN	NaN	0.17462
Frame89	0.427892	0.424477	0.00216466	0.456914	0.378423	0.997561	0.990889	0.966295	NaN	0.999993	0.904754	0.999476	0.998539	0.363765	0.545723	0.64615	NaN	0.906355	0.999347	0.998736	0.360246	0.542555	0.643264	NaN	0.890498	0.92645	-0.0676369	0.136826	0.259529	NaN	0.996267	0.393715	0.572551	0.670507	NaN	0.312894	0.49964	0.603961	NaN	0.979072	0.94597	NaN	0.992163	NaN	NaN	0.657387
Frame90	0.680889	0.895076	0.945507	0.888079	-0.155741	0.999579	0.610507	0.937983	NaN	0.282866	0.882251	0.268013	-0.829492	0.659354	-0.16437	0.892567	NaN	0.701111	0.999881	0.301072	0.907636	0.899619	0.684976	NaN	0.69001	-0.468883	0.935663	0.31936	0.999749	NaN	0.315771	0.901042	0.906259	0.673637	NaN	-0.127017	0.687265	-0.488534	NaN	0.633229	0.92753	NaN	0.29807	NaN	NaN	0.541403
Frame91	0.996476	0.791756	0.761767	0.58429	0.495142	0.871223	0.9946	-0.454167	NaN	0.737729	0.70474	0.514159	0.42052	0.826977	0.9998	-0.527297	NaN	0.998865	0.958337	0.922734	0.989648	0.724089	0.184616	NaN	0.970853	0.940044	0.981691	0.690421	0.231212	NaN	0.994386	0.907424	0.496915	0.457653	NaN	0.857867	0.402304	0.549162	NaN	0.815576	0.0416582	NaN	-0.544172	NaN	NaN	0.619139
Frame92	0.89215	0.895723	0.564266	0.948467	0.691999	0.995522	0.849583	NaN	NaN	0.999968	0.876363	0.98932	0.943477	0.930858	0.996228	NaN	NaN	0.872495	0.990451	0.940805	0.933741	0.995504	NaN	NaN	0.796799	0.986466	0.639783	0.914854	NaN	NaN	0.885091	0.974174	0.972939	NaN	NaN	0.757142	0.96868	NaN	NaN	0.895639	NaN	NaN	NaN	NaN	NaN	0.896375
Frame93	0.893909	0.937111	0.878869	0.869617	NaN	0.97657	0.724149	0.964183	NaN	0.994145	0.571786	0.556047	NaN	0.776501	0.956455	0.743	NaN	0.657088	0.642603	NaN	0.840043	0.919315	0.810971	NaN	0.999818	NaN	0.960941	0.307427	0.973925	NaN	NaN	0.955493	0.289237	0.969425	NaN	NaN	NaN	NaN	NaN	0.558769	0.998671	NaN	0.515293	NaN	NaN	0.794334
Frame94	NaN	NaN	NaN	NaN	NaN	NaN	NaN	NaN	NaN	0.15589	0.820916	NaN	0.639552	0.933624	0.986387	0.725137	NaN	-0.436095	NaN	-0.65965	-0.208332	-0.00866422	-0.567144	NaN	NaN	0.964011	0.971008	0.903646	0.988504	NaN	NaN	NaN	NaN	NaN	NaN	0.872508	0.75726	0.993126	NaN	0.979826	0.923701	NaN	0.828502	NaN	NaN	0.550653
Frame95	NaN	NaN	NaN	NaN	NaN	NaN	NaN	NaN	NaN	0.962361	0.723514	0.456697	NaN	-0.925594	0.999107	0.611785	NaN	0.88389	0.681284	NaN	-0.787885	0.972987	0.803738	NaN	0.944541	NaN	-0.408387	0.752042	0.988686	NaN	NaN	-0.0859787	0.493887	0.983113	NaN	NaN	NaN	NaN	NaN	-0.90877	-0.266848	NaN	0.644669	NaN	NaN	0.405659
Frame96	NaN	NaN	NaN	NaN	NaN	NaN	NaN	NaN	NaN	0.953446	0.889609	-0.0901012	-0.0901012	0.74958	0.88559	0.922893	NaN	0.710463	-0.386244	-0.386244	0.515075	0.984429	0.763809	NaN	0.37471	0.37471	0.969144	0.575697	0.996878	NaN	1	0.591683	-0.542371	0.300337	NaN	0.591683	-0.542371	0.300337	NaN	0.356384	0.946656	NaN	0.638459	NaN	NaN	0.476934
Frame97	0.715281	0.995795	0.472084	0.995179	0.995179	0.899079	0.882349	0.105538	NaN	0.776291	0.953735	0.780369	0.780369	0.949035	0.959997	0.770423	NaN	0.550855	0.999979	0.999979	0.935403	0.921749	0.196189	NaN	0.556263	0.556263	0.810373	0.831398	0.926453	NaN	1	0.937679	0.924248	0.202552	NaN	0.937679	0.924248	0.202552	NaN	0.999322	0.530228	NaN	0.561088	NaN	NaN	0.764867
Frame98	-0.55144	0.636771	0.791706	NaN	NaN	0.190597	0.635982	-0.364773	NaN	0.292082	0.0730446	NaN	NaN	0.713819	0.29306	0.977884	NaN	0.975174	NaN	NaN	0.878285	0.999999	0.485648	NaN	NaN	NaN	0.7506	0.974946	0.280016	NaN	NaN	NaN	NaN	NaN	NaN	NaN	NaN	NaN	NaN	0.878773	0.844504	NaN	0.486542	NaN	NaN	0.535391
Frame99	0.804314	0.656266	0.621717	NaN	0.795476	-0.296822	NaN	-0.840915	NaN	0.976189	0.965462	NaN	0.999892	-0.806163	NaN	-0.354795	NaN	0.998991	NaN	0.979278	-0.915319	NaN	-0.143537	NaN	NaN	0.969194	-0.932482	NaN	-0.0989458	NaN	NaN	NaN	NaN	NaN	NaN	-0.81479	NaN	-0.340987	NaN	NaN	-0.267178	NaN	NaN	NaN	NaN	0.140707
Frame100	0.376402	0.712267	-0.582851	NaN	0.554705	NaN	-0.919533	-0.139325	NaN	0.918387	0.533433	NaN	0.979647	NaN	0.0179945	0.864978	NaN	0.155211	NaN	0.979119	NaN	-0.379094	0.595826	NaN	NaN	0.352794	NaN	0.855304	0.885859	NaN	NaN	NaN	NaN	NaN	NaN	NaN	-0.183065	0.746648	NaN	NaN	NaN	NaN	0.517293	NaN	NaN	0.373429
Frame101	-0.530757	0.0876799	-0.568	NaN	0.79842	0.447945	0.488306	0.43664	NaN	0.797723	0.999006	NaN	0.086529	0.519988	0.48044	0.530714	NaN	0.770056	NaN	0.669788	0.929893	0.912126	0.934456	NaN	NaN	0.042044	0.481404	0.440876	0.492415	NaN	NaN	NaN	NaN	NaN	NaN	0.895964	0.91531	0.890294	NaN	0.998957	0.999921	NaN	0.998302	NaN	NaN	0.569516
Frame102	0.922759	0.178274	-0.00592814	NaN	0.200043	0.555965	0.569112	0.41481	NaN	0.543708	0.379901	NaN	0.56218	0.83335	0.842034	0.733428	NaN	0.982907	NaN	0.999754	0.917005	0.910546	0.969282	NaN	NaN	0.978584	0.827895	0.818872	0.907433	NaN	NaN	NaN	NaN	NaN	NaN	0.925622	0.919487	0.974496	NaN	0.999874	0.986941	NaN	0.984254	NaN	NaN	0.744021
Frame103	NaN	0.78333	0.559763	NaN	-0.110135	-0.0598948	0.0932027	0.195162	NaN	NaN	NaN	NaN	NaN	NaN	NaN	NaN	NaN	0.953575	NaN	0.531553	0.573573	0.691909	0.76253	NaN	NaN	0.761963	0.793638	0.877217	0.921963	NaN	NaN	NaN	NaN	NaN	NaN	0.998729	0.979325	0.95331	NaN	0.988277	0.967321	NaN	0.994691	NaN	NaN	0.676714
Frame104	NaN	0.926081	NaN	NaN	0.542253	NaN	0.216266	-0.644787	NaN	NaN	NaN	NaN	NaN	NaN	NaN	NaN	NaN	NaN	NaN	0.819204	NaN	0.568674	-0.308713	NaN	NaN	NaN	NaN	NaN	NaN	NaN	NaN	NaN	NaN	NaN	NaN	NaN	0.937602	0.29259	NaN	NaN	NaN	NaN	0.606827	NaN	NaN	0.3956
Frame105	NaN	0.949776	0.987089	NaN	0.993498	0.987985	0.999985	0.467711	NaN	NaN	NaN	NaN	NaN	NaN	NaN	NaN	NaN	0.987636	NaN	0.979228	0.986728	0.951485	0.720816	NaN	NaN	0.998907	0.999984	0.987956	0.603247	NaN	NaN	NaN	NaN	NaN	NaN	0.999156	0.99411	0.565301	NaN	0.988821	0.598698	NaN	0.472574	NaN	NaN	0.867652
Frame106	NaN	0.0779917	NaN	NaN	-0.114679	0.755967	0.990003	0.995573	NaN	NaN	NaN	NaN	NaN	NaN	NaN	NaN	NaN	NaN	NaN	0.981433	0.711575	0.217826	-0.0160605	NaN	NaN	NaN	NaN	NaN	NaN	NaN	NaN	NaN	NaN	NaN	NaN	0.563598	0.0265804	-0.207544	NaN	0.840738	0.691092	NaN	0.972363	NaN	NaN	0.499097
Frame107	NaN	0.67192	0.94985	NaN	0.913607	0.885222	0.891659	0.935577	0.992651	NaN	NaN	NaN	NaN	NaN	NaN	NaN	NaN	0.869821	NaN	0.915007	0.250285	0.93441	0.367103	0.57736	NaN	0.994935	0.695368	0.988507	0.778235	0.905029	NaN	NaN	NaN	NaN	NaN	0.619609	0.998696	0.711172	0.857691	0.578732	0.992455	0.935007	0.674355	0.830325	0.971433	0.810215
Frame108	NaN	NaN	NaN	NaN	NaN	NaN	NaN	NaN	NaN	NaN	NaN	NaN	NaN	NaN	NaN	NaN	NaN	NaN	NaN	0.436208	0.519577	0.565873	0.855398	0.880578	NaN	NaN	NaN	NaN	NaN	NaN	NaN	NaN	NaN	NaN	NaN	-0.542206	0.988754	0.839225	0.810553	-0.410451	0.00187917	0.0526166	0.91111	0.889023	0.998712	0.51979
Frame109	NaN	0.0874726	0.171809	0.511638	-0.867642	0.411564	-0.855879	0.928511	-0.494852	NaN	NaN	NaN	NaN	NaN	NaN	NaN	NaN	0.996383	0.900662	0.419389	-0.871887	0.440328	0.4511	0.82236	0.934329	0.340728	-0.827118	0.362438	0.525309	0.771035	-0.0167328	-0.572487	0.00645811	0.794087	0.493441	-0.81022	0.999731	-0.621007	0.861401	-0.823594	0.0437431	-0.995633	-0.602664	0.872948	-0.136822	0.129176
Frame110	NaN	NaN	NaN	NaN	NaN	NaN	NaN	NaN	NaN	0.690626	0.820429	0.91365	0.65414	0.997933	0.520173	0.484115	0.986981	0.153114	0.337004	-0.0952534	0.642721	-0.258422	-0.298472	0.565316	0.982002	0.969131	0.855476	0.915073	0.897464	0.901706	0.905122	0.937885	0.822433	0.798002	0.967136	0.701395	0.986255	0.978509	0.767276	0.573984	0.539345	0.995277	0.999131	0.650765	0.618544	0.690999
Frame111	0.989847	-0.142832	NaN	0.418702	0.968774	0.89299	0.999999	0.905628	0.658008	-0.000699837	NaN	0.543531	0.99418	0.947897	0.990084	0.95671	0.75836	NaN	0.839009	0.107032	0.317914	-0.141167	0.290372	0.651305	NaN	NaN	NaN	NaN	NaN	NaN	0.630793	0.782622	0.420229	0.764299	0.959336	0.9767	0.96919	0.982496	0.824167	0.893746	0.999582	0.926507	0.90634	0.659274	0.915242	0.709894
Frame112	NaN	0.913917	0.569789	0.534077	0.880799	0.409221	0.996283	0.968388	0.692019	NaN	NaN	NaN	NaN	NaN	NaN	NaN	NaN	0.187175	0.144939	0.612788	0.00363609	0.945483	0.986278	0.339437	0.999083	0.89098	0.983001	0.496887	0.346782	0.987539	0.87072	0.989961	0.45927	0.3063	0.979894	0.792471	0.836742	0.734844	0.951332	0.329108	0.168679	0.941857	0.986275	0.627268	0.490071	0.67648
Frame113	0.913682	0.697774	0.9698	0.94196	0.991152	-0.434272	0.907327	0.79663	0.984515	0.928676	0.78696	0.724205	0.959545	-0.0306832	0.658136	0.482194	0.970781	0.501989	0.416791	0.78668	0.342222	0.331952	0.122877	0.812539	0.995397	0.928844	-0.64086	0.982469	0.920003	0.912027	0.889063	-0.711481	0.995813	0.953328	0.868522	-0.310865	0.843494	0.709347	0.999072	-0.772738	-0.890447	-0.269641	0.976937	0.819578	0.678332	0.565325
Frame114	0.280177	-0.555035	0.149952	0.160191	0.232376	0.629183	0.69216	0.45266	-0.777565	0.643003	0.991108	0.992433	0.998777	0.922409	0.886764	0.982795	0.385763	0.739193	0.732173	0.68008	0.297325	0.216193	0.490483	0.954631	0.999946	0.996474	0.862817	0.817375	0.949478	0.505095	0.99729	0.868009	0.823302	0.95268	0.496123	0.902188	0.862829	0.972461	0.430903	0.996476	0.977873	-0.000488817	0.956881	-0.0843644	0.208719	0.614873
Frame115	0.691275	0.151924	0.495633	-0.281059	0.131984	-0.444295	0.764512	-0.305509	-0.078842	0.819225	0.970213	0.499175	0.807508	0.340225	0.994278	0.476854	0.665841	0.933749	0.905851	0.999797	0.817982	0.753275	0.894723	0.973338	0.69422	0.92635	0.557893	0.938782	0.675587	0.826752	0.9142	0.984641	0.403753	0.999673	0.978862	0.829403	0.739874	0.903537	0.97776	0.237824	0.988784	0.928121	0.380225	0.582327	0.973312	0.653767
[truncated: 4,405 more rows]

## Sheet: Fig7_Data (Summary)
The mean value is calculated as the arithmetic mean.
The 95% confidence interval (95%CI) is determined by multiplying the standard error (SE = standard deviation / √10) by 1.96.
In this study, all calculations were performed using MATLAB, and the results are presented accordingly.
[truncated: 2,304 more rows]

## Sheet: Fig8F-G_Data
The mean value and standard deviation are calculated as the arithmetic mean and the corresponding unbiased standard deviation.
[truncated: 134 more rows]

[truncated: 7 more sheets: Fig8_Data (Summary), S3Fig_Data, S5Fig_Data, S6AFig_Data, S6Fig_Data, S7B-CFig_Data, S7Fig_Data (Summary)]
